# Supplementary material for: A prognostic risk prediction model for gastric cancer based on the EFNA4 and ETS1 regulatory axis in tumor cells
Source: Sci Rep. 2025 Oct 29;15:37871. doi: 10.1038/s41598-025-21728-6 (PMC12572136; doi:10.1038/s41598-025-21728-6)
Supplement: Supplementary file 5 — Supplementary Material 5 [file 41598_2025_21728_MOESM5_ESM.csv]

## Sheet: Table S1
Supplementary table 1: Characteristics of 14 patients from scRNA-seq dataset GSE150290
	Gender	Age	Diagnosis	Lauren	Atrophy	Cancer location*	H.pylori	MSI*
Patient01	F	66	EGC	Diffuse	Y	Antrum, GC, PW	-	MSS
Patient02	M	45	EGC	Diffuse	N	MB, LC	+	MSS
Patient03	M	58	EGC	Diffuse	N	UB, PW	Equivocal	MSS
Patient04	M	54	EGC	Diffuse	N	LB, LC	+	MSS
Patient05	M	57	EGC	Diffuse	N	Angle, LC	Equivocal	MSS
Patient06	F	56	EGC	Diffuse	Y	Antrum, PW	+	MSS
Patient07	F	56	EGC	Diffuse	N	LB, LC	+	MSS
Patient08	M	72	AGC	Diffuse	N	LB, GC	+	MSS
Patient09	F	55	AGC	Diffuse	Y	MB, LC	+	MSS
Patient10	F	62	AGC	Diffuse	N	LB, LC	+	MSS
Patient11	F	45	AGC	Diffuse	N	Antrum, PW	+	MSS
Patient12	M	66	AGC	Diffuse	N	MB, AW	-	MSS
Patient13	F	41	AGC	Diffuse	N	UB, LC	+	MSS
Patient14	M	76	AGC	Diffuse	Y	Angle, LC ;Antrum, AW	+	MSS
EGC	Early gastric cancer
AGC	Advanced gastric cancer
PW	Post wall
MB	Midbody
LC	Less curvature
+	positive
MSS	Microsatellite stability

## Sheet: Table S2
Supplementary table 2: Differential expression analysis for rna-seq dataset GSE79973
	logFC	AveExpr	P.Value	adj.P.Val	change
ZNF57	-0.185005	3.45466	1.92863e-07	0.00263831	down
COL10A1	0.748274	3.09021	2.86093e-07	0.00263831	up
SULT1B1	-0.418176	3.21376	6.75201e-07	0.00263831	down
MT1G	-0.280277	3.73263	9.84063e-07	0.00263831	down
ARL13B	0.152762	3.3189	1.00621e-06	0.00263831	up
CDH3	0.610161	3.00658	1.12089e-06	0.00263831	up
CAP2	0.41442	3.02817	1.35229e-06	0.00263831	up
COL18A1	0.176974	3.28732	1.49472e-06	0.00263831	up
GRAMD1C	-0.160227	3.40338	1.52006e-06	0.00263831	down
PEX11A	-0.15978	3.30053	1.53127e-06	0.00263831	down
PBLD	-0.334169	3.17014	1.61002e-06	0.00263831	down
CBR1	-0.174228	3.5261	1.61573e-06	0.00263831	down
CYB5A	-0.12954	3.7547	1.73955e-06	0.00263831	down
MT1H	-0.229375	3.77415	1.77051e-06	0.00263831	down
RAB31	0.170661	3.60049	2.22824e-06	0.00309904	up
LOXL1	0.165457	3.28074	3.05253e-06	0.00362891	up
GATA6-AS1	-0.456179	3.45943	3.09325e-06	0.00362891	down
CPB1	-0.813478	2.58793	3.13107e-06	0.00362891	down
GHRL	-0.662438	3.2404	3.6237e-06	0.00367059	down
SPTSSA	0.12499	3.5822	3.63593e-06	0.00367059	up
ABCA5	-0.132031	3.54832	3.91075e-06	0.00367059	down
SRPX2	0.354719	3.08581	3.92768e-06	0.00367059	up
SNX10	0.224251	3.42311	4.16817e-06	0.00367059	up
SIMC1	-0.116162	3.47326	4.54716e-06	0.00367059	down
OASL	-0.297588	3.37134	4.89587e-06	0.00367059	down
LNX1	-0.225168	3.4924	4.90336e-06	0.00367059	down
SULF1	0.556364	3.23578	4.98158e-06	0.00367059	up
COL6A3	0.213178	3.81155	4.99251e-06	0.00367059	up
SLC39A10	0.206871	3.45446	5.10244e-06	0.00367059	up
MT1F	-0.308055	3.65959	5.36997e-06	0.00368715	down
TRIM50	-1.03319	2.73268	5.47894e-06	0.00368715	down
TST	-0.166788	3.72188	6.78302e-06	0.00420118	down
DPYSL3	0.329976	3.16164	6.83741e-06	0.00420118	up
ITGB1	0.113838	3.7416	6.99052e-06	0.00420118	up
TNFSF4	0.290297	3.1142	7.31149e-06	0.00420118	up
L3HYPDH	0.134285	3.12518	7.55284e-06	0.00420118	up
ADH7	-0.780902	2.92675	7.75426e-06	0.00420118	down
FGD4	-0.22317	3.57564	7.81623e-06	0.00420118	down
ACO2	-0.164154	3.42289	7.96375e-06	0.00420118	down
SKAP2	0.196723	3.33093	8.18481e-06	0.00420118	up
DGKD	-0.201784	3.49852	8.47624e-06	0.00420118	down
SALL4	0.747783	2.70918	8.61746e-06	0.00420118	up
NME7	0.145002	3.39962	8.71858e-06	0.00420118	up
PSAPL1	-0.788159	3.14918	8.99155e-06	0.00420118	down
ODF2L	0.171187	3.15422	9.06208e-06	0.00420118	up
HMGCL	-0.117344	3.48166	9.74153e-06	0.004418	down
CLIC6	-0.520745	3.52972	1.03359e-05	0.00449223	down
MEST	0.206673	3.52977	1.0952e-05	0.00458724	up
KCTD10	0.151872	3.2079	1.15045e-05	0.00458724	up
SIDT2	-0.199127	3.37613	1.1836e-05	0.00458724	down
MT1E	-0.220336	3.82624	1.1895e-05	0.00458724	down
C1orf216	0.151623	3.24132	1.21589e-05	0.00458724	up
THY1	0.37659	3.31409	1.21913e-05	0.00458724	up
COL12A1	0.298502	3.59499	1.25376e-05	0.00458724	up
TMEM237	0.17258	3.27409	1.26965e-05	0.00458724	up
SH3BGRL2	-0.213236	3.5957	1.28654e-05	0.00458724	down
CTHRC1	0.330528	3.63805	1.31322e-05	0.00458724	up
AZGP1	-0.447906	3.20722	1.31406e-05	0.00458724	down
CDYL2	-0.182594	3.06873	1.31931e-05	0.00458724	down
MYZAP	-0.204483	3.43007	1.3762e-05	0.00467941	down
PPFIBP2	-0.168933	3.48926	1.40693e-05	0.00467941	down
ACTN1	0.135467	3.77259	1.41311e-05	0.00467941	up
BGN	0.336435	3.33959	1.45189e-05	0.00468228	up
VSTM2A	-0.897751	2.57421	1.45887e-05	0.00468228	down
CORO1C	0.136961	3.49925	1.53981e-05	0.00473717	up
AGPS	0.163946	3.31693	1.54548e-05	0.00473717	up
HADH	-0.156618	3.48989	1.55025e-05	0.00473717	down
ETFDH	-0.174954	3.37992	1.56679e-05	0.00473717	down
PDPN	0.254064	3.05262	1.6974e-05	0.00505873	up
CHN1	0.233184	3.36843	1.73106e-05	0.00508638	up
LYAR	0.118411	3.35169	1.77248e-05	0.00513577	up
ABHD6	-0.146291	3.30871	1.81698e-05	0.00519258	down
COL5A2	0.211653	3.71126	1.90118e-05	0.00535978	up
SPARC	0.217622	3.75468	1.99344e-05	0.0055398	up
MYRF	-0.31819	3.41359	2.01814e-05	0.0055398	down
GPRC5C	-0.223251	3.43485	2.12459e-05	0.00575002	down
SIGLEC15	-0.263432	3.14731	2.14985e-05	0.00575002	down
HTRA1	0.169417	3.59988	2.37444e-05	0.00622096	up
SEPTIN7	0.17893	3.14366	2.38557e-05	0.00622096	up
SMIM6	-0.394221	3.29371	2.43091e-05	0.00625369	down
PTPN12	0.117034	3.66945	2.4859e-05	0.00625369	up
TMEM161B	-0.175645	3.61383	2.48805e-05	0.00625369	down
NNMT	0.190866	3.65966	2.63788e-05	0.00655137	up
BMP2	-0.243855	3.45455	2.74976e-05	0.00661218	down
TIMP1	0.235118	3.67522	2.76839e-05	0.00661218	up
PARP1	0.102616	3.52176	2.83205e-05	0.00661218	up
WASF1	0.284796	3.17791	2.85603e-05	0.00661218	up
REC8	-0.205604	3.19892	2.85946e-05	0.00661218	down
HIP1R	-0.121297	3.39226	2.87599e-05	0.00661218	down
CEP170	0.126325	3.57611	2.93384e-05	0.00661218	up
PYROXD1	-0.143591	3.55257	2.97201e-05	0.00661218	down
PGRMC2	-0.128121	3.56561	2.9769e-05	0.00661218	down
MT1HL1	-0.203868	3.79236	2.9862e-05	0.00661218	down
APOC1	0.319143	3.52287	3.01101e-05	0.00661218	up
ENTPD1	0.136786	3.21266	3.15218e-05	0.00681501	up
PLLP	-0.325943	3.49122	3.16871e-05	0.00681501	down
GOLGA2P10	-0.167615	3.16147	3.22024e-05	0.00683505	down
KCNJ16	-1.19353	2.89694	3.24355e-05	0.00683505	down
MARVELD1	0.201133	3.283	3.33587e-05	0.00695929	up
THBS2	0.47633	3.42575	3.3789e-05	0.00697927	up
MUL1	-0.137175	3.11876	3.58584e-05	0.00725104	down
FKBP10	0.529791	2.92907	3.59322e-05	0.00725104	up
P3H1	0.143039	3.19645	3.61475e-05	0.00725104	up
RPGRIP1L	0.179446	3.04972	3.70711e-05	0.007296	up
BOP1	0.20127	3.10925	3.76932e-05	0.0073364	up
TAFA5	0.536638	2.87266	3.82567e-05	0.0073364	up
BLVRA	0.177809	3.12629	3.83313e-05	0.0073364	up
OLFML2B	0.292429	3.24288	3.8991e-05	0.00739481	up
CAVIN3	0.195981	3.27648	4.08292e-05	0.00764867	up
PXMP2	-0.191124	3.52682	4.14284e-05	0.00764867	down
ATP4A	-1.38468	2.89587	4.1469e-05	0.00764867	down
MT1M	-0.717479	3.32219	4.24188e-05	0.00764867	down
CRISPLD1	0.428392	3.1264	4.24622e-05	0.00764867	up
NID2	0.317609	3.34796	4.29033e-05	0.00765	up
PRPS1	0.124691	3.23086	4.57592e-05	0.00789512	up
DNAJC10	0.116463	3.39481	4.6489e-05	0.00789512	up
ARAF	-0.100327	3.28155	4.66321e-05	0.00789512	down
RUVBL1	0.167659	3.3448	4.72328e-05	0.00789512	up
VEGFC	0.23778	3.11042	4.72734e-05	0.00789512	up
CPA2	-0.549788	3.27314	4.86685e-05	0.00789512	down
ISLR	0.257608	3.02809	4.91709e-05	0.00789512	up
ASAH2B	-0.153197	3.32264	4.98985e-05	0.00789512	down
MT2A	-0.148659	3.85989	5.00055e-05	0.00789512	down
CKMT2	-0.530631	3.09866	5.05207e-05	0.00789512	down
AEBP1	0.247032	3.43937	5.05241e-05	0.00789512	up
TIMP2	0.161769	3.2773	5.07689e-05	0.00789512	up
TUBB6	0.171189	3.554	5.10807e-05	0.00789512	up
HMCN1	0.345057	3.14239	5.11111e-05	0.00789512	up
FMNL2	0.107202	3.58789	5.14619e-05	0.00789512	up
CYP4F12	-0.340999	3.11741	5.17528e-05	0.00789512	down
LOC100506472	0.419692	2.42471	5.18646e-05	0.00789512	up
ASPN	0.301892	3.60092	5.20742e-05	0.00789512	up
LGALS1	0.132267	3.76323	5.21598e-05	0.00789512	up
CELSR3	0.474507	2.71814	5.24825e-05	0.00789512	up
SLC7A8	-0.200991	3.33169	5.26039e-05	0.00789512	down
MMD	0.12251	3.50616	5.46902e-05	0.00812427	up
WWTR1-AS1	-0.598094	1.93847	5.50221e-05	0.00812427	down
PRRG1	0.191511	3.33091	5.70016e-05	0.00812427	up
ACOX3	-0.159278	3.27255	5.72021e-05	0.00812427	down
TRIM68	-0.101492	3.38599	5.72358e-05	0.00812427	down
CSPG4	0.427048	2.71875	5.73731e-05	0.00812427	up
APOBEC2	-0.452045	3.08027	5.74897e-05	0.00812427	down
PLAAT2	-0.224008	2.78627	5.78731e-05	0.00812427	down
DAPK2	-0.27232	3.05991	5.78953e-05	0.00812427	down
STYK1	-0.346561	3.31951	5.80249e-05	0.00812427	down
RAB8B	0.107401	3.1609	6.10487e-05	0.00827853	up
ANOS1	0.316831	3.26359	6.13988e-05	0.00827853	up
MLYCD	-0.121978	3.27908	6.14742e-05	0.00827853	down
COL4A1	0.160524	3.75873	6.18681e-05	0.00827853	up
AKR1C2	-0.356979	3.71625	6.19045e-05	0.00827853	down
STX19	-0.35331	3.0471	6.28832e-05	0.00835586	down
SNORA17B	-0.491821	2.45575	6.42534e-05	0.00843683	down
MT1X	-0.176326	3.78642	6.43014e-05	0.00843683	down
ANGPTL3	-0.580644	2.77036	6.74443e-05	0.00878865	down
CCKBR	-0.787498	2.92527	6.78253e-05	0.00878865	down
FRMD6	0.169577	3.44158	6.94212e-05	0.0089399	up
UBTF	0.257727	2.74168	7.01148e-05	0.00894585	up
COL11A1	0.792965	2.92023	7.0413e-05	0.00894585	up
IL13RA2	0.985853	2.49223	7.07538e-05	0.00894585	up
ALAD	-0.134599	3.51954	7.1302e-05	0.00896086	down
COL1A2	0.151019	3.88293	7.20981e-05	0.00900665	up
ADH1A	-0.381683	2.94361	7.2611e-05	0.00901674	down
PHTF2	0.1444	3.03312	7.31072e-05	0.00902463	up
SIGLEC11	-0.491877	3.08514	7.41645e-05	0.00905501	down
SFRP4	0.507243	3.27748	7.42214e-05	0.00905501	up
STX12	-0.109704	3.64388	7.51594e-05	0.00906625	down
GOT1	-0.170322	3.41546	7.54689e-05	0.00906625	down
PLIN1	-0.603283	2.53811	7.58283e-05	0.00906625	down
FAM83D	0.209746	3.45454	7.60518e-05	0.00906625	up
MTBP	0.745453	2.56746	7.67416e-05	0.0090965	up
PALD1	0.236146	3.09702	7.89922e-05	0.00931037	up
CTPS1	0.138944	3.35098	8.03592e-05	0.00941828	up
MEG8	0.793543	2.14842	8.1364e-05	0.00944139	up
LUM	0.118792	3.88019	8.14615e-05	0.00944139	up
TNFAIP6	0.26777	3.27667	8.24739e-05	0.00950592	up
KRT80	0.624783	2.64076	8.38051e-05	0.00960627	up
ANG	-0.26704	3.48276	8.54865e-05	0.00968454	down
LOC202181	-0.187535	3.48514	8.58721e-05	0.00968454	down
SULT2A1	-0.639376	2.85732	8.62309e-05	0.00968454	down
ATF1	0.118139	3.40129	8.78366e-05	0.00976517	up
HDC	-0.394034	3.16142	8.81227e-05	0.00976517	down
CST1	0.800795	2.6713	8.8936e-05	0.00976517	up
CRYL1	-0.146582	3.45579	9.10441e-05	0.0099443	down
MAGI3	-0.181059	3.01515	9.18605e-05	0.00994441	down
GRINA	0.214689	2.96857	9.19984e-05	0.00994441	up
DUXAP8	0.461203	2.85017	9.27481e-05	0.00997377	up
LOC105376301	-0.515134	2.83734	9.47207e-05	0.010074	down
COMMD5	0.104109	3.3578	9.48355e-05	0.010074	up
PLEKHH1	-0.14939	3.50901	9.5752e-05	0.010074	down
LINC01503	0.504873	2.49321	9.60059e-05	0.010074	up
PTER	-0.135275	3.56882	9.6095e-05	0.010074	down
SLC25A20	-0.122963	3.52093	9.89846e-05	0.0102818	down
HIKESHI	0.134787	3.41222	9.90629e-05	0.0102818	up
LTBP3	0.179157	3.12362	0.00010203	0.0105374	up
DNAI1	-0.529838	2.16131	0.000105061	0.010744	down
TSPAN12	-0.149302	3.47374	0.00010612	0.0107603	down
OSGIN2	0.146663	3.19781	0.000106252	0.0107603	up
HPCAL1	-0.202433	3.01479	0.000108938	0.010979	down
TRIM59	0.142444	3.31486	0.000110509	0.0110733	up
ACADS	-0.13617	3.16756	0.000111465	0.0110733	down
SLC25A46	-0.104543	3.6236	0.000113547	0.0112267	down
EDNRA	0.274233	3.18431	0.000116976	0.0114523	up
DKK2	0.594903	2.67979	0.00011753	0.0114523	up
PMEPA1	0.293736	3.17241	0.000117577	0.0114523	up
TMEM158	0.222326	3.27684	0.000118025	0.0114523	up
GRIK2	1.11764	1.47373	0.000120083	0.011598	up
LRRC66	-0.357682	3.2504	0.000121013	0.0116249	down
FMO4	-0.199239	3.22258	0.000121476	0.0116249	down
CSE1L	0.139697	3.53404	0.000123877	0.0117016	up
MFAP2	0.392995	3.06611	0.000124049	0.0117016	up
ACSF2	-0.183814	3.22546	0.000124373	0.0117016	down
SHARPIN	0.147011	3.0877	0.000125507	0.0117016	up
SPHK1	0.414423	2.92464	0.000125514	0.0117016	up
SERPINH1	0.346095	3.30293	0.000125781	0.0117016	up
RIPOR1	0.427411	2.83864	0.000126797	0.0117046	up
TWSG1	0.165149	3.13601	0.000129945	0.0119423	up
ECT2	0.169016	3.59337	0.000132258	0.0121016	up
UBE2E2	0.138638	3.40883	0.000136853	0.0124132	up
CIDEC	-0.244444	3.19158	0.000137922	0.0124138	down
CYSTM1	-0.17993	3.90202	0.00013817	0.0124138	down
CCN4	0.539615	2.81352	0.000141116	0.0124138	up
DCAF12L1	-0.747076	2.61858	0.000141389	0.0124138	down
IL17RE	-0.525112	2.32303	0.000142593	0.0124138	down
ZNF22-AS1	0.485827	2.61192	0.000143141	0.0124138	up
DUSP10	0.163116	3.17701	0.000143171	0.0124138	up
BLNK	-0.140795	3.6573	0.000143406	0.0124138	down
MARVELD2	-0.104725	3.63956	0.000144276	0.0124376	down
SLC14A1	-0.269042	2.92209	0.000145541	0.0124949	down
COL3A1	0.133815	3.86873	0.000146842	0.0124967	up
GKN1	-1.40745	3.19349	0.000147358	0.0124967	down
TRPV1	-0.133605	3.09883	0.00014841	0.0125107	down
DDX60	-0.224943	3.73292	0.000148723	0.0125107	down
GNB4	0.251701	3.02129	0.000152334	0.0126859	up
SIRT7	-0.101289	3.43399	0.000152936	0.0126859	down
DNLZ	0.111246	3.17821	0.000153701	0.0126859	up
WDR43	0.112903	3.44147	0.000153964	0.0126859	up
RHOU	-0.116901	3.64463	0.000154446	0.0126859	down
UBL3	-0.198063	3.70915	0.000154454	0.0126859	down
FSTL1	0.145581	3.73672	0.000155209	0.0126979	up
ACADVL	-0.117433	3.54832	0.000159724	0.0130162	down
LGALS9	-0.149546	3.24254	0.000161814	0.0130998	down
TESK2	-0.124469	3.25309	0.000162005	0.0130998	down
TENT5A	-0.174489	3.70775	0.000163452	0.0131407	down
ADRB2	-0.332413	3.18997	0.000163771	0.0131407	down
PFDN2	0.103757	3.57059	0.000165117	0.0131831	up
SYT11	0.209961	3.10615	0.000165563	0.0131831	up
IAH1	0.105465	3.50688	0.00016628	0.0131899	up
CYP3A5	-0.236486	3.72982	0.000168037	0.0132787	down
AMIGO2	0.156374	3.53373	0.0001694	0.0132905	up
TPM4	0.615803	2.29472	0.000169577	0.0132905	up
GKN2	-1.36928	3.26033	0.000170869	0.0132905	down
ATG10	-0.156731	3.1296	0.000171324	0.0132905	down
RARRES1	0.437095	3.05836	0.000172035	0.0132905	up
STK3	0.129918	3.53021	0.000172358	0.0132905	up
FAM120AOS	-0.131771	3.32318	0.000172708	0.0132905	down
STX6	0.152833	3.15474	0.000173282	0.0132905	up
P3H4	0.186916	3.23241	0.000177506	0.0135592	up
EPB41L4B	-0.18682	3.6791	0.000178111	0.0135592	down
MSX1	0.177226	2.99604	0.000180299	0.0135592	up
TMEM95	-0.648107	2.4436	0.0001804	0.0135592	down
HDGFL1	-0.143059	3.09681	0.000180898	0.0135592	down
POGLUT2	0.170131	3.25379	0.000181292	0.0135592	up
CTSL	0.181366	3.6198	0.000181937	0.0135592	up
LOC105378130	-0.310029	2.70561	0.000182591	0.0135592	down
LINC02615	-0.194442	3.18139	0.000182635	0.0135592	down
DIP2B	0.173564	2.97032	0.000189359	0.0139591	up
IGFBP7	0.137858	3.83884	0.000192814	0.0141225	up
LOC105376486	0.246956	2.97908	0.000194043	0.0141225	up
PRCC	0.102564	3.23401	0.00019425	0.0141225	up
SCNN1B	-0.665083	2.77291	0.000194285	0.0141225	down
ADAM12	0.556816	2.85701	0.000196742	0.0142515	up
BICC1	0.207832	3.31621	0.000198806	0.0142766	up
C1GALT1C1L	0.497208	2.67076	0.000199238	0.0142766	up
PLA2G15	0.17489	2.96387	0.000199798	0.0142766	up
VWA5A	-0.123136	3.47319	0.000199826	0.0142766	down
CYP2C8	-0.413101	2.97419	0.000201716	0.0143494	down
MTERF2	-0.117027	3.2583	0.000202877	0.0143494	down
CAVIN1	0.160238	3.20971	0.000202908	0.0143494	up
ATP8B1	-0.119014	3.6258	0.000210279	0.0146304	down
EPN3	-0.278268	3.26414	0.000210388	0.0146304	down
BAG2	0.204848	3.31081	0.000215597	0.0148256	up
DOP1B	-0.157749	3.35663	0.000216028	0.0148256	down
RASSF6	-0.245314	3.62961	0.000216038	0.0148256	down
NAPEPLD	-0.123938	3.55482	0.00022175	0.015066	down
AKR7A3	-0.262469	3.57175	0.000222431	0.015066	down
LIAS	-0.105881	3.33207	0.000222525	0.015066	down
LOX	0.264929	3.02229	0.000223152	0.015066	up
ARRDC4	-0.153853	3.57698	0.000224673	0.0150917	down
ACSS2	-0.139438	3.38948	0.000224979	0.0150917	down
ALDH3A1	-0.622144	3.14389	0.000226681	0.0151571	down
HOXA1	0.313718	2.97873	0.000230733	0.0153788	up
GATA6	-0.200827	3.72176	0.000231484	0.0153797	down
GPAT3	-0.293182	3.35093	0.000232397	0.0153913	down
ADIPOQ	-0.724377	2.7712	0.000234994	0.0155068	down
PRRX1	0.225465	2.99104	0.000235627	0.0155068	up
RFESD	-0.167611	2.9072	0.000240911	0.0157059	down
MAL	-0.674715	3.14741	0.000244145	0.0157697	down
C6orf141	-0.225298	3.24037	0.000244873	0.0157697	down
COL4A2	0.158889	3.61723	0.00024644	0.0157697	up
OGFOD2	-0.102096	3.13221	0.000246665	0.0157697	down
GPNMB	0.293118	3.25025	0.000247404	0.0157697	up
CHCHD10	-0.113409	3.44386	0.000247908	0.0157697	down
FANCM	0.426104	2.66703	0.000247936	0.0157697	up
TMEM266	-0.288091	3.03768	0.00024957	0.0158253	down
SULF2	0.166262	3.57696	0.000252253	0.0158343	up
SILC1	-0.352139	2.81258	0.000253211	0.0158343	down
NFE2L2	-0.264146	3.16638	0.000253316	0.0158343	down
AKR1B10	-0.516794	3.7005	0.000253506	0.0158343	down
SACS	0.157235	3.35297	0.000255011	0.0158606	up
PLBD2	0.103262	3.30187	0.000256579	0.0158606	up
FICD	-0.138127	3.26971	0.000257091	0.0158606	down
SLC27A5	0.34927	2.82696	0.000257175	0.0158606	up
HSD11B1	0.171705	3.24479	0.000257729	0.0158606	up
GDPD1	-0.213208	3.01269	0.000258689	0.0158729	down
PUS7	0.121013	3.51199	0.00025998	0.0159053	up
HPGD	-0.415936	3.58523	0.000261958	0.0159795	down
MSH2	0.135367	3.38703	0.000264684	0.0160986	up
IGFBP4	0.167733	3.19755	0.000270775	0.0163736	up
ADAMTS6	0.177203	2.91414	0.000273487	0.0164616	up
MACIR	-0.216031	3.43428	0.000273808	0.0164616	down
TMEM238L	-0.57251	2.83112	0.000277215	0.0165824	down
LINC00342	-0.16605	3.35874	0.000277663	0.0165824	down
ILVBL	-0.105545	3.20958	0.000278351	0.0165824	down
KLF4	-0.274525	3.42431	0.000278996	0.0165824	down
SAPCD1-AS1	-0.187282	2.97451	0.000280773	0.0166406	down
RELL1	-0.684128	1.64888	0.000281852	0.0166572	down
SMAD7	-0.117936	3.40359	0.000283313	0.0166609	down
REPS2	-0.109063	3.3072	0.00028419	0.0166609	down
MYO1B	0.108807	3.47457	0.00028431	0.0166609	up
ZSCAN31	-0.168765	3.23864	0.000286592	0.0167475	down
FA2H	-0.306027	3.47104	0.000287506	0.016754	down
KCNQ1	-0.185474	3.35882	0.000288945	0.016791	down
MYH10	0.175939	3.52006	0.000296339	0.0171046	up
BTBD19	0.17693	2.9867	0.000297217	0.0171046	up
ACKR4	-0.304334	3.37998	0.000298154	0.0171046	down
AMT	-0.131433	3.30923	0.000298441	0.0171046	down
PHYH	-0.101359	3.67411	0.000299945	0.0171437	down
PGAP4	-0.125602	3.18381	0.000300947	0.017154	down
FOLR1	-0.406972	3.14257	0.000303439	0.01719	down
PPP1R36	-0.24461	3.31384	0.000303775	0.01719	down
HCFC1R1	0.459686	2.74149	0.000304979	0.0171958	up
TBRG4	0.377866	3.02711	0.000307249	0.0172711	up
AUH	-0.11917	3.58129	0.00031044	0.0172751	down
KPNA2	0.104994	3.75387	0.000310453	0.0172751	up
AGPAT4	0.30517	2.91241	0.000310636	0.0172751	up
CYP2C18	-0.383007	3.45456	0.000311688	0.0172751	down
BRD3OS	0.122633	3.18336	0.000312763	0.0172751	up
CDC14B	-0.116525	3.49948	0.000313816	0.0172751	down
SSB	0.100225	3.60884	0.000313837	0.0172751	up
TNFSF11	0.350496	3.00598	0.000316269	0.0173487	up
SIAH1	0.119353	3.25632	0.000316836	0.0173487	up
NKX3-2	0.726891	2.71499	0.000322307	0.017556	up
FCGR1B	0.197435	3.23617	0.000323397	0.0175696	up
UMAD1	-0.127226	3.44543	0.000328529	0.0177559	down
PLPPR4	0.339525	2.98923	0.000330643	0.017824	up
COL2A1	-0.705822	2.76182	0.000333429	0.0178667	down
LOC101927263	-0.231966	3.15636	0.00033518	0.0178667	down
TMEM53	-0.101398	3.1669	0.000335655	0.0178667	down
FZD2	0.219839	3.15025	0.000335717	0.0178667	up
LMNA	0.161852	3.29807	0.000338073	0.0179316	up
LYPD6B	-0.443126	3.31764	0.000338656	0.0179316	down
ANP32E	0.164594	3.38463	0.000340929	0.0179522	up
FNDC1	0.727759	3.09109	0.000341938	0.0179522	up
RAB26	-0.266906	3.02437	0.000342944	0.0179522	down
LYPD1	0.575999	2.32273	0.0003442	0.0179522	up
SELENOM	0.159558	3.42555	0.000346023	0.0179696	up
CNTD1	-0.710743	2.80527	0.000346779	0.0179696	down
SPIN4	0.112316	3.49225	0.000347127	0.0179696	up
ALDH2	-0.110541	3.80237	0.000348057	0.0179732	down
IPO4	0.135978	3.15934	0.000353898	0.0182034	up
ENO1	0.124515	3.70947	0.00035426	0.0182034	up
LRP8	0.324907	3.03743	0.000360819	0.0184949	up
RELCH	-0.1134	3.49036	0.000361973	0.0185086	down
PNO1	0.101154	3.44134	0.000365189	0.0185821	up
C1orf198	0.125316	3.50536	0.000368431	0.0186652	up
PRKCD	-0.138154	3.19576	0.000368615	0.0186652	down
HOXC10	0.559591	2.81948	0.000371515	0.0187211	up
CEP78	0.15043	3.13976	0.000374962	0.0188493	up
BCAT1	0.520576	2.57625	0.000377347	0.0189236	up
SMPD3	-0.220213	3.24052	0.00038465	0.0191615	down
KDM7A	-0.107052	3.61856	0.000385229	0.0191615	down
COL1A1	0.106239	3.94606	0.000385765	0.0191615	up
RCC2	0.113251	3.62492	0.000387352	0.0191679	up
HIVEP2	0.135241	3.22513	0.00038773	0.0191679	up
ARHGAP11A	0.241102	2.91058	0.000398268	0.0195598	up
CRIP2	0.156221	2.98281	0.000398897	0.0195598	up
JCAD	0.178296	3.0268	0.000399393	0.0195598	up
EPPK1	0.162243	3.20965	0.00039941	0.0195598	up
WDR37	-0.115993	2.97048	0.000401513	0.0196168	down
PLCXD1	-0.166891	3.35013	0.000404386	0.019666	down
ARPC1B	0.11266	3.7605	0.000404646	0.019666	up
CEBPB	0.124116	3.77169	0.00040873	0.0197491	up
C4orf46	0.13008	3.16056	0.000408955	0.0197491	up
SPON2	0.166762	3.40971	0.000411964	0.0198178	up
LINGO1	0.398111	2.94333	0.000412277	0.0198178	up
VCAN	0.169842	3.51348	0.000418803	0.0199933	up
CLDN16	0.556795	2.48124	0.000420148	0.0200117	up
NEDD4L	-0.154296	3.48061	0.000421629	0.0200365	down
SLC28A1	-0.20193	2.81998	0.00042422	0.0200682	down
ADIPOR2	-0.140779	3.56219	0.000425401	0.0200785	down
LINC01184	-0.14589	3.38264	0.000429447	0.0201947	down
EMILIN1	0.263266	3.06412	0.000429798	0.0201947	up
PLXDC1	0.162215	3.14812	0.000433281	0.0203126	up
GRIP2	-0.285753	2.99464	0.000435294	0.0203231	down
PRELID2	-0.132193	3.32389	0.000435452	0.0203231	down
CCN6	0.879883	2.50318	0.00044004	0.0204913	up
MYL9	0.23291	3.26295	0.000442809	0.0205743	up
MTARC2	-0.138896	3.3567	0.000447469	0.0207447	down
ANGPT2	0.25581	2.94841	0.000448491	0.0207459	up
PTGR1	-0.167145	3.49985	0.000455056	0.0210031	down
RUSC2	0.479907	2.85914	0.000459931	0.0211256	up
SLC2A12	-0.307701	3.13832	0.000460808	0.0211256	down
PDGFRB	0.168883	3.2507	0.000461761	0.0211256	up
POLR1B	0.149552	3.06896	0.000471001	0.0213695	up
WFDC11	-0.632241	2.10243	0.000472094	0.0213695	down
TGFBI	0.109714	3.70942	0.000472215	0.0213695	up
STRIP2	0.268395	2.79227	0.000474124	0.0214072	up
FIGN	-0.427304	2.61674	0.000475834	0.0214072	down
CPEB3	-0.146345	3.13365	0.00047691	0.0214072	down
TGIF2	0.118817	3.22516	0.00047762	0.0214072	up
MXI1	-0.104648	3.60482	0.00047955	0.0214072	down
GUCY1A1	0.225611	3.41496	0.000480008	0.0214072	up
CHGA	-0.663115	3.19279	0.000480728	0.0214072	down
HOXB7	0.242014	3.15369	0.000483063	0.0214418	up
FBXO32	0.215543	3.39887	0.000484975	0.0214682	up
EREG	0.432168	2.57865	0.000485715	0.0214682	up
DISP1	-0.204782	3.267	0.000487097	0.0214838	down
PROS1	0.168445	3.51897	0.000490708	0.0215974	up
BARD1	0.106248	3.37845	0.000495237	0.0217247	up
CD109	0.156411	3.3931	0.000495685	0.0217247	up
CHPT1	-0.165042	3.361	0.000499275	0.0217877	down
CWH43	-1.145	2.73729	0.000500254	0.0217877	down
GASK1B	0.374382	2.77185	0.000504336	0.0218036	up
CSDC2	0.415265	2.55301	0.000505067	0.0218036	up
FBN1	0.199287	3.42097	0.000505443	0.0218036	up
NECTIN3	-0.187383	3.52495	0.000506581	0.0218036	down
DNER	-0.523147	3.05317	0.00050689	0.0218036	down
CENPW	0.135724	3.51694	0.000508372	0.0218153	up
CA9	-0.575541	3.28927	0.000509604	0.0218153	down
HOXC9	0.822039	2.59691	0.000510298	0.0218153	up
CDHR2	-0.25345	3.18634	0.000511426	0.0218188	down
CARD9	0.13587	3.00941	0.000513491	0.0218604	up
CYP2S1	-0.247384	3.05253	0.000514498	0.0218604	down
ZFP1	0.109046	3.25279	0.000521957	0.0221322	up
TNFRSF12A	0.325638	3.31243	0.000528116	0.022348	up
ESM1	0.285938	2.86947	0.000531644	0.0224064	up
C1orf210	-0.193223	3.12648	0.00053355	0.0224414	down
GAB4	-0.478999	2.32035	0.000537209	0.0225072	down
CPAMD8	-0.161387	2.90696	0.000537274	0.0225072	down
LOC100506236	-0.629794	1.82006	0.000543099	0.0227057	down
MATN3	0.255198	2.86037	0.000544247	0.0227082	up
FAP	0.712568	3.00923	0.000545738	0.0227249	up
F2RL1	-0.273715	3.04556	0.000550345	0.0228478	down
OR10D3	-0.5445	2.17934	0.000551975	0.0228478	down
VSTM2A-OT1	-0.468916	2.58216	0.000553956	0.0228844	down
ECHDC2	-0.111479	3.53567	0.00055656	0.0229309	down
PDCD5	0.154842	3.40015	0.000558736	0.0229309	up
S100A4	0.165368	3.7068	0.000560082	0.0229309	up
HEG1	0.160159	3.13375	0.000560465	0.0229309	up
GUCY1B1	0.164746	3.48084	0.00056091	0.0229309	up
AHCYL2	-0.189171	3.42425	0.000562347	0.0229309	down
CPEB2	-0.117238	3.57897	0.000562858	0.0229309	down
LY6E	0.540116	2.7521	0.000563876	0.0229309	up
FBP1	-0.175295	3.52936	0.000568806	0.0230595	down
PDLIM7	0.442433	2.85854	0.000570315	0.0230595	up
CLEC5A	0.65346	2.6391	0.000571273	0.0230595	up
XPR1	0.138941	3.38895	0.000571458	0.0230595	up
CHIA	-1.02278	2.67206	0.000573325	0.0230902	down
GLOD4	-0.100945	3.61942	0.000579129	0.0232674	down
SEMA3A	0.22904	3.06808	0.000579955	0.0232674	up
ASB3	-0.395424	2.72229	0.000586042	0.0234664	down
SPINK13	-0.469422	2.8129	0.000588283	0.0234722	down
SMIM5	-0.42465	3.17147	0.000589604	0.0234722	down
LPAR5	-0.10782	3.35769	0.000590706	0.0234722	down
SLC12A8	0.130028	3.23292	0.000591021	0.0234722	up
ZNF703	0.270757	3.29934	0.000592368	0.0234722	up
STK32C	0.230248	3.00441	0.000592938	0.0234722	up
VCPIP1	0.168728	2.98838	0.000601277	0.0235834	up
TDRD9	-0.224803	2.85851	0.000603184	0.0235834	down
HOMER1	0.151363	3.25722	0.000604626	0.0235834	up
TM6SF1	0.11839	3.22693	0.000605373	0.0235834	up
GPX3	-0.227236	3.32983	0.000606271	0.0235834	down
SYTL2	-0.287042	3.26736	0.000606912	0.0235834	down
MPC1	-0.105505	3.70456	0.000608156	0.0235834	down
KCNJ14	-0.119043	2.87591	0.000608181	0.0235834	down
FOXC1	0.267363	3.34906	0.000613075	0.0237291	up
CCDC160	-0.368817	2.54618	0.000615563	0.0237813	down
CST2	0.502105	2.77292	0.000618369	0.0238455	up
ABLIM1	-0.141909	3.74418	0.000620097	0.023868	down
KIF2C	0.192498	3.32769	0.00062396	0.0239284	up
ACVR1C	-0.180137	3.17063	0.000630402	0.0240869	down
GRK5	-0.144918	3.07257	0.000635289	0.0241979	down
GRB14	0.376192	2.91955	0.000635626	0.0241979	up
COMP	0.768606	2.64352	0.000638736	0.024215	up
RIF1	0.135284	3.35508	0.000640668	0.024215	up
LINC00520	-0.328985	3.20614	0.000641555	0.024215	down
TAPBPL	-0.123238	3.2688	0.00064175	0.024215	down
CDH13	0.491454	2.78372	0.000641879	0.024215	up
MFSD4A-AS1	-0.692978	2.57628	0.000645409	0.02422	down
ALDH1A1	-0.220069	3.73742	0.000646814	0.02422	down
PLEKHA4	0.393374	2.69647	0.000647816	0.02422	up
HBEGF	-0.138233	3.43555	0.000651827	0.0243263	down
KCNJ13	-0.950759	2.51849	0.000653233	0.0243352	down
ADTRP	-0.412277	3.21727	0.000657358	0.0244453	down
VMO1	0.406518	2.70192	0.000662382	0.0245011	up
ECM1	0.100324	3.18532	0.00066656	0.024612	up
ARMC8	0.149361	3.08214	0.000671465	0.0247228	up
PRPF31	0.38874	2.84843	0.000673432	0.0247228	up
LRRC31	-0.418112	3.18354	0.000674624	0.0247228	down
CDH11	0.212262	3.15451	0.000677498	0.0247228	up
ROBO1	0.125063	3.57386	0.000677858	0.0247228	up
RAI14	0.124736	3.45183	0.000682	0.0247953	up
MRTO4	0.12994	3.41142	0.000682221	0.0247953	up
TNS1	0.596439	2.41128	0.000689605	0.0249766	up
PLOD1	0.100012	3.34281	0.000693363	0.0250259	up
GFOD1	0.184296	2.75227	0.000696829	0.0251075	up
LOC100287387	0.280391	2.63487	0.000701744	0.0251455	up
SMIM22	-0.156175	3.36808	0.000703037	0.0251455	down
FCER1G	0.168928	3.27441	0.000703212	0.0251455	up
CHSY3	0.310727	2.97252	0.000704805	0.0251455	up
LUZP2	0.403053	2.5942	0.000707182	0.0251455	up
DGKK	-0.571894	2.35037	0.000707499	0.0251455	down
SMIM29	0.178427	2.94303	0.000707527	0.0251455	up
ADA	-0.197587	3.44097	0.000712325	0.025273	down
SMC1B	-0.724061	2.20944	0.000717822	0.0254165	down
PTGFRN	0.117976	3.52006	0.000720102	0.0254165	up
PFN2	0.151915	3.48414	0.000721288	0.0254165	up
GPX8	0.205643	3.44056	0.000721983	0.0254165	up
TUBA1A	0.131677	3.78126	0.00072246	0.0254165	up
PLAU	0.188601	3.4256	0.000728554	0.0254488	up
ATP11A	0.224039	3.0096	0.000729169	0.0254488	up
NME1	0.105308	3.67805	0.000730699	0.0254488	up
PPIL1	0.118424	3.50524	0.000733907	0.0255179	up
UBE2D1	0.126147	3.59705	0.000739742	0.0255929	up
SGK1	-0.146368	3.80339	0.00074184	0.0255944	down
ADAM28	-0.296274	3.52058	0.000742559	0.0255944	down
CNTN3	-0.495616	2.99229	0.000743468	0.0255944	down
PXDN	0.113166	3.50984	0.000748345	0.0257199	up
PMM1	-0.107431	3.26635	0.00075331	0.0258055	down
HAPLN4	-0.83095	2.55007	0.000755357	0.0258332	down
LINC01094	0.265699	2.94554	0.000757617	0.0258681	up
EPHB6	-0.23573	2.79393	0.000761097	0.0259444	down
ASAP1	0.130871	3.25386	0.000765806	0.0260482	up
SERPINE2	0.166829	3.53751	0.000766636	0.0260482	up
LINC01614	1.02145	2.42685	0.000769056	0.0260879	up
ETNPPL	-1.02457	2.79939	0.000779835	0.0264106	down
GPD1L	-0.137706	3.568	0.000785852	0.0264854	down
FAM185A	-0.107319	3.41782	0.000788174	0.0265208	down
FAM174A	-0.104831	3.54137	0.000798705	0.026735	down
CFHR4	0.652427	2.26886	0.000799278	0.026735	up
GADD45A	-0.113852	3.67701	0.000799666	0.026735	down
PKN3	-0.100356	3.01931	0.000804938	0.0268314	down
KDM7A-DT	-0.114421	3.16482	0.000805121	0.0268314	down
DUSP14	0.154038	3.2827	0.000806996	0.0268509	up
TMEM185B	0.148238	3.30213	0.000809578	0.0268883	up
ADGRL3	-0.291179	3.03048	0.000811555	0.0268883	down
TMEM116	-0.183963	3.37676	0.000811986	0.0268883	down
PANX1	0.115515	3.38611	0.000818763	0.0270246	up
EIF2AK3	-0.125796	3.65113	0.000820473	0.0270246	down
C4orf33	-0.145769	3.40273	0.000821283	0.0270246	down
CYP2C19	-0.456169	2.88479	0.000823116	0.0270423	down
KCNQ1DN	-0.534035	2.44605	0.000826202	0.027101	down
GJA1	0.10171	3.66696	0.000827746	0.027109	up
CTB-49A3.2	-0.256451	2.78849	0.0008302	0.0271467	down
HIPK2	-0.106011	3.24901	0.00083425	0.0272318	down
ITGA5	0.270584	2.98196	0.000835412	0.0272318	up
FAM167B	0.472479	2.64317	0.000842106	0.0272989	up
ADORA2B	0.30292	2.99671	0.000843127	0.0272989	up
POLR2D	0.114303	3.27161	0.000843282	0.0272989	up
COL6A5	-0.331448	2.7334	0.000843388	0.0272989	down
BMP8A	0.360495	2.70185	0.000844012	0.0272989	up
NOX4	0.830851	2.76607	0.000849766	0.0274424	up
C5orf34	0.161778	3.136	0.000854157	0.0274991	up
PIP5K1B	-0.137975	3.65171	0.000855962	0.0275147	down
MUCL3	-0.981026	3.27989	0.000859442	0.0275841	down
PNLIPRP2	-0.709907	2.91433	0.000864769	0.02767	down
TBCB	0.115562	3.4446	0.000867215	0.0277057	up
MINDY1	-0.10305	3.2914	0.00087142	0.0277225	down
ZNF554	-0.397678	2.70477	0.000876752	0.0278051	down
SLC25A34	-0.124443	3.06354	0.000877741	0.0278051	down
TNC	0.20221	3.54361	0.000878687	0.0278051	up
SELENBP1	-0.233967	3.44238	0.000880987	0.0278051	down
FMO5	-0.281566	3.14506	0.000888908	0.0280091	down
CPVL	0.143543	3.52959	0.000890137	0.0280091	up
CASP7	-0.111454	3.60287	0.000896247	0.0280091	down
LPGAT1	0.133285	3.43722	0.000896848	0.0280091	up
AFAP1	0.17209	2.9624	0.000905409	0.028192	up
TSPAN2	0.197864	2.90171	0.000913278	0.0283529	up
NETO2	0.178752	3.23901	0.000913293	0.0283529	up
DVL2	0.26853	2.74197	0.000918147	0.02846	up
ALKAL2	-0.545095	2.94404	0.000919474	0.02846	down
CTSB	0.12736	3.73541	0.000921434	0.0284785	up
RIPK2	0.209508	3.11007	0.000942717	0.0290073	up
SLAMF8	0.180608	3.09709	0.000950888	0.0292157	up
MDFI	0.289859	2.91297	0.000954297	0.0292473	up
GATA5	-0.44448	2.81776	0.000956684	0.0292473	down
BAIAP2L1	-0.233982	3.37148	0.000957214	0.0292473	down
PCDHB10	0.234251	2.99698	0.000960646	0.0292473	up
SPAG9	-0.10197	3.17433	0.000960908	0.0292473	down
LAMA4	0.121975	3.55384	0.000963206	0.0292495	up
FAM102A	-0.134997	3.44496	0.00097041	0.0292977	down
FGG	-0.672201	2.74291	0.000976352	0.0294315	down
EOGT	0.108055	3.45303	0.000978996	0.0294315	up
SLC26A4	-0.238103	2.82798	0.000982328	0.0294315	down
TEAD4	0.281031	3.05764	0.000983288	0.0294315	up
CARD11-AS1	-0.85647	1.95905	0.000986857	0.0294954	down
KIT	-0.219878	3.46835	0.000990203	0.0295525	down
NECAB3	-0.130223	3.18831	0.000991599	0.0295525	down
SHROOM3	-0.145654	3.53749	0.000993181	0.0295574	down
PDGFD	-0.210885	3.49997	0.000995533	0.0295852	down
NAT14	0.143138	3.03332	0.00100209	0.0297377	up
KIAA1586	0.211778	2.99541	0.00100505	0.0297831	up
TRPC2	0.488367	2.54553	0.00100975	0.02988	up
ZNF469	0.15441	3.15111	0.00101536	0.0299722	up
RNASE1	-0.26758	3.73122	0.00101954	0.0300419	down
SPOCK1	0.389209	3.20532	0.00102514	0.0301642	up
SIK2	-0.106565	3.09952	0.00103374	0.0303745	down
PPP3CB-AS1	-0.132251	3.19353	0.00103726	0.030435	down
TIMP3	0.167908	3.38495	0.00104501	0.0306193	up
NUAK1	0.157199	3.36203	0.00104893	0.030691	up
ARHGDIA	0.213311	2.94643	0.00105142	0.030721	up
MFSD4A	-0.471178	3.57881	0.00105312	0.0307213	down
CTSK	0.12233	3.6246	0.00105585	0.0307213	up
DCBLD1	0.101523	3.25915	0.00105839	0.0307523	up
ETNK1	-0.164725	3.68995	0.00106378	0.0308659	down
CDHR3	-0.231851	2.86596	0.00106703	0.0308744	down
VAMP1	0.348906	2.5921	0.00107919	0.0311398	up
ZNF710-AS1	-0.214463	3.20307	0.00108964	0.0313516	down
PKIB	-0.387383	3.41024	0.00109104	0.0313516	down
RBM47	-0.115842	3.78795	0.00109662	0.031448	down
STS	-0.218249	3.44595	0.00109741	0.031448	down
ACER2	-0.383494	3.45487	0.00109937	0.0314611	down
CDS1	-0.153419	3.53273	0.00110261	0.0314926	down
ITGA2	0.168007	3.32463	0.00110399	0.0314926	up
LOC101926959	-0.842632	2.4389	0.001105	0.0314926	down
MOXD1	0.169385	3.17466	0.00111786	0.031814	up
LPCAT1	0.120303	3.49283	0.00111933	0.031814	up
ARHGEF4	0.20748	2.89091	0.00112238	0.0318572	up
DRD5	-0.406328	2.83317	0.00112497	0.0318873	down
RDH12	-0.636843	2.94469	0.00112834	0.0319072	down
OTUD1	-0.115369	3.66315	0.00112873	0.0319072	down
CYFIP2	-0.186017	3.39098	0.00113527	0.0319736	down
ADH1C	-0.505561	3.66931	0.00113567	0.0319736	down
COPZ2	0.151861	3.19613	0.00113992	0.0320499	up
MXRA5	0.132862	3.71843	0.00114705	0.032134	up
APOE	0.178979	3.27887	0.00114753	0.032134	up
S100G	-0.882369	2.07986	0.00115025	0.0321365	down
LOC100499194	-0.404657	2.23844	0.0011507	0.0321365	down
HBBP1	-0.211907	2.63102	0.00115318	0.0321444	down
CBR3	0.182703	3.20451	0.00115407	0.0321444	up
DNAJC22	-0.116334	3.31035	0.00115787	0.0322074	down
PRELID3A	0.568411	2.47031	0.00116294	0.0323053	up
SLC5A5	-0.211522	2.95161	0.00116709	0.0323666	down
FOXS1	0.570812	2.55256	0.00117563	0.0324847	up
CHP1	-0.135527	3.25218	0.00118559	0.0327165	down
PHKG2	-0.752986	1.84167	0.00119521	0.032895	down
CTNND2	-0.294822	2.62422	0.00120317	0.0330271	down
ABCB11	0.531119	2.06111	0.00121248	0.0332043	up
ASPHD2	-0.217907	3.41624	0.00121336	0.0332043	down
KRT20	-0.645879	3.48447	0.00121496	0.0332043	down
BBOX1-AS1	0.206854	3.11956	0.00123887	0.0337405	up
C10orf95-AS1	-0.219237	2.50455	0.00124382	0.0337872	down
ZMYND11	0.412261	2.56953	0.00124976	0.0339044	up
CCDC25	-0.10344	3.36848	0.0012519	0.0339117	down
RNF128	-0.129804	3.7356	0.00125384	0.0339117	down
SPRED3	0.161775	2.95859	0.00125491	0.0339117	up
ELOVL2	0.422102	2.67061	0.00127059	0.0342468	up
LILRB1	0.382579	2.76907	0.00127413	0.0342772	up
C1orf115	-0.136117	3.46196	0.00129036	0.0346009	down
EGFEM1P	-0.431898	2.42389	0.00129932	0.0347011	down
GUCA2B	-0.612065	2.69599	0.00130077	0.0347011	down
SYNC	0.173762	3.23158	0.00130796	0.0347011	up
MEOX2	0.347794	2.91376	0.00130847	0.0347011	up
HOXC6	0.68257	3.06757	0.00130922	0.0347011	up
MEIS1	0.150859	3.13025	0.00131357	0.0347011	up
RNASE4	-0.175245	3.65326	0.00131406	0.0347011	down
ECSCR	0.185517	3.13683	0.00132312	0.0348062	up
CHST1	0.15586	2.98613	0.00132525	0.0348062	up
CKM	-0.752488	2.25501	0.00132599	0.0348062	down
RMND5A	0.457881	2.74162	0.00132638	0.0348062	up
LINC01565	-0.333214	2.24613	0.00133521	0.0349593	down
CST4	0.270919	3.13853	0.00133593	0.0349593	up
TMEM125	-0.142478	3.43916	0.00133776	0.0349593	down
SLC26A9	-0.657505	3.18297	0.00134467	0.0350657	down
NAT10	0.105493	3.37047	0.00135163	0.0350878	up
H4C3	0.108973	3.8702	0.00135225	0.0350878	up
S100A10	0.115095	3.84983	0.00135746	0.0351111	up
WNT2	0.594914	2.81019	0.00135819	0.0351111	up
PAQR8	-0.170098	3.53614	0.00136208	0.0351275	down
FBXO5	0.140942	3.3416	0.00136487	0.0351275	up
LRRC32	0.197296	3.25484	0.00136542	0.0351275	up
CALHM2	0.336284	3.00058	0.00136893	0.0351275	up
UBE2T	0.160871	3.34659	0.00138894	0.0354665	up
NRK	0.464663	2.8018	0.00139429	0.0355595	up
TXNDC11	-0.123112	3.34671	0.00140647	0.0358264	down
SLC41A2	-0.129547	3.34215	0.00141695	0.0360167	down
PPP1R14B	0.100765	3.42842	0.0014174	0.0360167	up
BUB1	0.209288	3.27982	0.00142861	0.036215	up
DBT	-0.119493	3.27774	0.00142981	0.036215	down
DACT1	0.146023	3.37131	0.00143273	0.0362299	up
CLUL1	-0.693951	2.5478	0.00143813	0.0362771	down
ABCG1	-0.124476	3.5003	0.00143909	0.0362771	down
TBX19	0.154332	2.99421	0.00143982	0.0362771	up
DNM3OS	0.200789	3.18756	0.00144187	0.0362851	up
LINC01996	-0.378392	2.34032	0.0014496	0.0363917	down
IQGAP2	-0.187964	3.67485	0.00145755	0.0365474	down
SERTM1	-0.34902	2.73818	0.00146586	0.0366675	down
RRAS	0.11946	3.25884	0.00148023	0.0369015	up
SMAD6	-0.102404	3.36126	0.00148052	0.0369015	down
SPATS2L	0.199205	2.8411	0.00149065	0.0370728	up
MCEE	-0.10256	3.45693	0.00149272	0.0370728	down
DNM1	0.236443	2.91033	0.00149821	0.0371648	up
NOSTRIN	-0.201749	3.44445	0.00150055	0.0371764	down
AFAP1L2	0.183327	3.07433	0.00151165	0.0372487	up
SEM1	0.102339	3.67257	0.0015152	0.0372487	up
PRR14	0.364092	2.58018	0.00151563	0.0372487	up
UBE2U	-0.736274	2.14496	0.00151786	0.0372487	down
ANKRD22	-0.177915	3.59596	0.00152265	0.0372487	down
IGFALS	-0.371008	2.78494	0.00152476	0.0372487	down
LOC101928881	-0.161644	3.16078	0.00152534	0.0372487	down
CRTAP	0.101018	3.28533	0.00153015	0.0372921	up
TYROBP	0.115535	3.55278	0.00154282	0.037389	up
EHD3	0.126012	3.09476	0.00154488	0.037389	up
CDCA7	0.145342	3.63862	0.00154691	0.037389	up
LOC102724638	-0.152518	2.90655	0.00154699	0.037389	down
SNX24	-0.108294	3.322	0.00155099	0.037389	down
NUP62CL	0.236231	3.07509	0.00155192	0.037389	up
COL5A1	0.184326	3.44668	0.00155299	0.037389	up
TPM2	0.177759	3.60925	0.00155384	0.037389	up
NTHL1	0.115718	3.13669	0.00155682	0.0374024	up
CD209	-0.316041	2.64829	0.00155799	0.0374024	down
SKA3	0.135615	3.2105	0.00156445	0.0375143	up
IDH2	-0.183365	3.28685	0.00156826	0.0375446	down
SAC3D1	0.136273	3.32273	0.00157214	0.0375446	up
WIF1	-0.575618	2.75633	0.00157291	0.0375446	down
ATP5MC2	0.429835	2.51993	0.00157682	0.037595	up
ZFTA	0.103163	3.3302	0.0015863	0.0376919	up
DDIAS	0.199395	3.19415	0.00159371	0.0378249	up
RTKN2	0.327015	2.7551	0.00159737	0.0378482	up
PTGDR2	-0.146629	2.96609	0.00159833	0.0378482	down
CPNE1	0.122044	3.32823	0.00160163	0.0378835	up
ALDH3A2	-0.114411	3.66067	0.00160423	0.0379019	down
ACP4	-0.235481	3.06098	0.0016147	0.0380632	down
TMEM45A	0.141824	3.48149	0.00161731	0.0380817	up
SLC10A3	0.154171	3.07165	0.00161944	0.0380888	up
ZNF239	0.127081	3.27054	0.00162926	0.0382765	up
SERPINF1	0.14014	3.50278	0.00164912	0.0386996	up
BICD1	0.159559	3.12149	0.00165202	0.038724	up
RHOJ	0.4857	2.51091	0.00165702	0.0387978	up
FAM174B	-0.20487	3.18969	0.00166456	0.0389305	down
PRSS1	-0.691776	2.68241	0.00167734	0.0390568	down
PAX6	0.405438	2.56304	0.00168009	0.0390568	up
UGCG	-0.106208	3.71183	0.00168098	0.0390568	down
ECSIT	-0.106375	3.24644	0.00168119	0.0390568	down
CDKN3	0.172503	3.38217	0.00169454	0.0392793	up
CSHL1	-0.766001	1.81127	0.00170118	0.0393839	down
KAZALD1	-0.740762	2.6403	0.00170969	0.0394989	down
SH3RF3	0.142667	3.20661	0.001746	0.0402772	up
EPHX1	-0.15366	2.9378	0.00174932	0.0402807	down
CPNE2	0.138483	3.13084	0.00175741	0.0403746	up
KLHL21	0.153173	3.21217	0.00176784	0.040466	up
KLHDC8B	0.119812	3.28155	0.0017704	0.040466	up
EXD1	-0.825154	1.96464	0.00177121	0.040466	down
TMPRSS5	0.296399	2.75218	0.00177289	0.040466	up
C15orf65	-0.12072	3.19964	0.00177541	0.0404794	down
RRP1B	0.232453	2.85768	0.00178349	0.0406191	up
COL7A1	0.157379	3.14818	0.00178989	0.0407204	up
SNHG15	0.130351	3.29828	0.00179496	0.0407626	up
TNK2	0.561131	2.36579	0.00179748	0.0407626	up
SCN4A	-0.335435	2.43957	0.00179992	0.0407626	down
APOBEC1	-0.334646	3.14006	0.00180095	0.0407626	down
BRMS1L	0.125995	3.02211	0.00180151	0.0407626	up
PODXL	0.109331	3.50822	0.00180844	0.0408498	up
EGOT	0.608487	2.35893	0.00180967	0.0408498	up
MYF6	-0.516162	2.11414	0.00181657	0.0408498	down
DIP2C-AS1	-0.130822	3.10597	0.00181708	0.0408498	down
TLR3	-0.213353	3.39293	0.00181795	0.0408498	down
HOXA-AS2	0.59794	2.5682	0.00181907	0.0408498	up
DNAJA4	0.282541	2.80905	0.00182227	0.0408776	up
KBTBD12	-0.193819	3.14372	0.00182652	0.040929	down
LINC01992	-0.337552	2.86487	0.00183569	0.0410464	down
BDH2	-0.107741	3.65551	0.00184988	0.041275	down
FHIT	-0.190215	2.93778	0.00186437	0.0415539	down
TRPV2	0.118135	3.1747	0.00187583	0.0417203	up
SLC5A6	0.261547	3.15467	0.00188866	0.0418557	up
CPEB4	-0.110733	3.47385	0.00189023	0.0418557	down
COBLL1	-0.158962	3.20039	0.00189192	0.0418557	down
NR3C2	-0.230486	3.38556	0.00189195	0.0418557	down
NUTM2F	-0.209608	2.32777	0.001903	0.0420109	down
POLR1G	0.147817	3.13547	0.0019121	0.0421499	up
NOP14-AS1	0.520437	2.42999	0.00191333	0.0421499	up
BYSL	0.309254	3.06917	0.00192048	0.0421737	up
GTF2F2	0.135136	3.24773	0.00193509	0.0423507	up
VSIG2	-0.490994	3.41406	0.00195089	0.0424699	down
RSKR	0.131143	3.24824	0.0019518	0.0424699	up
PTPRH	-0.213	3.28937	0.00195459	0.0424699	down
TCP11L1	0.197292	2.98741	0.00195636	0.0424699	up
PAGR1	0.10221	3.24092	0.00197283	0.0426379	up
CHEK1	0.23782	3.05429	0.00197314	0.0426379	up
PELI2	-0.171996	3.44976	0.00197431	0.0426379	down
RGS4	0.238457	3.18539	0.00197436	0.0426379	up
TRIM6	0.189	3.05221	0.00197643	0.0426379	up
KLHL23	0.238394	3.10359	0.00197661	0.0426379	up
TBC1D14	-0.110383	3.50128	0.00198045	0.0426379	down
LOC107986876	0.514541	2.20879	0.00198937	0.0427858	up
GNB5	0.363503	2.50876	0.00199172	0.0427865	up
LINC02873	-0.169634	2.68636	0.0019935	0.0427865	down
FAM124B	0.236997	2.78378	0.0020103	0.0431026	up
LIPF	-0.860127	3.50271	0.00201242	0.0431037	down
DPEP3	-0.580927	2.39932	0.00201881	0.0431522	down
RASAL2	0.110075	3.32558	0.00202893	0.0432574	up
PLA2G1B	-0.736901	2.58428	0.00203081	0.0432574	down
MIOS-DT	-0.218124	3.08631	0.00203486	0.0432735	down
RIPK4	-0.173392	3.48935	0.00204279	0.0433084	down
RAB37	-0.208077	3.07757	0.00204331	0.0433084	down
GET4	0.169569	2.95779	0.00204481	0.0433084	up
ZNF483	0.537834	2.22238	0.00206448	0.0436808	up
LTBP2	0.152264	3.39846	0.00206712	0.0436923	up
UBAP2L	0.106537	3.35479	0.00207571	0.0437872	up
TFPI2	0.286906	2.88359	0.00207581	0.0437872	up
GPSM2	0.175322	3.23572	0.00208698	0.0439341	up
TRG-AS1	-0.161941	3.23587	0.00209175	0.0439458	down
AADAC	-0.372725	3.45257	0.00209948	0.0440636	down
XRN2	0.122709	3.43612	0.00210926	0.04418	up
LOC339593	-0.717503	2.20894	0.00211535	0.0442632	down
MLLT1	-0.550067	2.10945	0.00212541	0.0444087	down
THBS3	0.135332	3.2411	0.00212869	0.0444087	up
ADHFE1	-0.342506	3.10391	0.00213355	0.0444391	down
KLHL7	0.179245	3.03808	0.00214145	0.0444968	up
SLC2A2	-1.07778	1.63312	0.00215721	0.0447354	down
MIR22HG	-0.13178	3.64318	0.00216086	0.0447665	down
NPTX2	0.234706	2.84163	0.00216925	0.0448909	up
RAB27A	-0.221231	3.58251	0.00217519	0.0449295	down
WDR90	0.106268	3.29786	0.00218629	0.0450811	up
PABPC1L	0.127927	3.48431	0.00218685	0.0450811	up
SECTM1	-0.157747	3.30258	0.00219101	0.0451194	down
USP27X	-0.110399	2.97265	0.00220643	0.0453056	down
RETSAT	-0.131805	3.31612	0.00221448	0.0453719	down
TENM4	0.279156	2.88511	0.00221618	0.0453719	up
LAPTM5	0.109955	3.44658	0.00222081	0.0454221	up
CSTF2	0.114257	3.31765	0.00224057	0.0457814	up
TRIP13	0.170037	3.29045	0.0022439	0.0458044	up
TIMELESS	0.134189	3.29397	0.00225527	0.0458988	up
IER5L	0.163851	3.16756	0.00226319	0.0458988	up
HSPG2	0.437933	2.58073	0.00226445	0.0458988	up
NTM	0.272897	2.96536	0.00226848	0.0458988	up
TEX30	0.11471	3.23431	0.00227385	0.0459216	up
MYO5C	-0.107824	3.66088	0.00227607	0.045922	down
PRAF2	0.148917	2.95771	0.00228051	0.0459253	up
PGM2	0.128901	3.32248	0.00228284	0.0459253	up
CD36	-0.13416	3.40445	0.00228837	0.0459819	down
CAPN9	-0.683245	3.0819	0.00229286	0.0459819	down
MRAP2	-0.22645	3.36386	0.00229479	0.0459819	down
LINC00671	-0.218444	2.81746	0.00229676	0.0459819	down
FOXA1	-0.196509	3.25867	0.00229888	0.0459819	down
STARD10	-0.12769	3.38404	0.00231561	0.0462509	down
CKS1B	0.121244	3.62498	0.00232153	0.0462747	up
INTS2	0.102512	3.37178	0.00232239	0.0462747	up
CKAP2	0.184966	2.74604	0.00233074	0.0463066	up
SLN	0.200842	2.77096	0.00233336	0.0463066	up
NTN4	-0.208368	3.52661	0.00233473	0.0463066	down
SMC4	0.115538	3.46945	0.00233691	0.0463066	up
CAPN5	-0.158186	2.96711	0.00234	0.0463066	down
ONECUT1	-0.225768	2.67531	0.00234174	0.0463066	down
NSD3	-0.101306	3.11343	0.00234575	0.046342	down
HOXA10	0.499745	2.84077	0.00235639	0.046508	up
GCNT2	-0.209347	2.82029	0.00236463	0.0465824	down
PDK4	-0.329322	3.19816	0.00237255	0.0466637	down
DIO2	0.189318	3.33126	0.00237758	0.0466637	up
MGAM	-0.475976	3.08112	0.0023777	0.0466637	down
WWTR1	0.132753	3.38946	0.00238672	0.0467692	up
C1orf116	-0.215054	3.55707	0.00238957	0.0467692	down
ESRRB	-0.532399	2.55945	0.0023898	0.0467692	down
ZNF883	0.454379	2.76146	0.00240789	0.0470027	up
CPXM1	0.517896	2.7723	0.00240849	0.0470027	up
TMPRSS2	-0.368434	2.83424	0.00241078	0.0470035	down
BAHCC1	-0.11965	3.15934	0.00241826	0.0470722	down
PRKCZ-AS1	0.206482	2.07212	0.00242146	0.0470722	up
LPAR4	0.205701	2.7395	0.00242168	0.0470722	up
CMSS1	0.11212	3.44925	0.00242333	0.0470722	up
G6PC3	0.457879	2.43033	0.00242934	0.0471449	up
CTU2	0.388287	2.51337	0.00243287	0.0471667	up
GNAI2	0.124216	3.19785	0.00243498	0.0471667	up
PER2	-0.101412	3.61874	0.00244006	0.047197	down
COL6A2	0.211057	3.06554	0.00244124	0.047197	up
TGM2	0.176173	3.35119	0.00244646	0.0472137	up
HOXB9	0.210707	2.81504	0.00245113	0.0472505	up
MRE11	0.136183	3.33829	0.00245339	0.0472505	up
RAE1	0.110628	3.62091	0.00245554	0.0472505	up
ZNF630	-0.135771	3.1631	0.00245757	0.0472505	down
TDO2	0.233816	3.20048	0.00245969	0.0472505	up
NPM3	0.119972	3.28281	0.00246986	0.0473586	up
KCNE2	-0.845321	3.19952	0.00246986	0.0473586	down
MTFR2	0.169503	3.30943	0.0024864	0.0475811	up
NDUFB2-AS1	0.203776	2.91182	0.00248683	0.0475811	up
MND1	0.158374	3.12128	0.00248937	0.0475811	up
TPSG1	-0.262015	2.48933	0.00249432	0.0475864	down
KCNJ15	-0.520265	3.24712	0.00250217	0.0475864	down
RSRC1	0.100007	3.33746	0.00250308	0.0475864	up
S100A2	0.44805	2.94564	0.00251382	0.0476757	up
GAMT	-0.345905	2.94839	0.00252168	0.0477139	down
CHAD	-0.509661	2.28499	0.00252574	0.0477139	down
ALDOB	-1.16146	2.59413	0.00252616	0.0477139	down
RASAL1	-0.167497	3.21184	0.00252977	0.0477139	down
NEMP1	0.169677	2.86384	0.00253544	0.0477139	up
CORIN	0.434462	2.719	0.00253598	0.0477139	up
MCRIP1	0.131096	3.11104	0.00253728	0.0477139	up
NKX2-2	-0.902539	2.35935	0.00254497	0.0477456	down
PLA2G10	-0.241527	3.46852	0.00254863	0.0477485	down
GPALPP1	0.11477	3.26788	0.00255801	0.0477485	up
SLC16A4	0.210894	3.1625	0.00257304	0.0479285	up
PDLIM4	0.467104	2.82647	0.00257591	0.0479382	up
ENPP6	-0.5829	2.63686	0.00258594	0.0480818	down
TMEM98	-0.10566	3.55939	0.00259186	0.0481491	down
MEDAG	0.155118	3.03535	0.00259804	0.0482209	up
TMEM100	-0.288417	3.34311	0.00261435	0.0484806	down
C9orf152	-0.137195	3.43538	0.00261886	0.0485209	down
CLCA2	0.710195	1.91701	0.0026222	0.0485209	up
CSGALNACT2	0.107273	3.54838	0.00262651	0.0485209	up
FN1	0.273952	3.12538	0.00262909	0.0485209	up
LINC00317	-0.416348	2.47729	0.00263048	0.0485209	down
GCNT1	-0.158098	3.42006	0.00263399	0.0485427	down
MAP3K21	-0.138488	3.51874	0.00263665	0.0485489	down
SEPTIN4	-0.585815	2.06099	0.00264612	0.0486803	down
KIF14	0.203995	3.2495	0.00265336	0.0487705	up
SPINK2	-0.775429	2.65717	0.00266674	0.0489731	down
LTB4R	0.270252	2.88802	0.0026722	0.0490304	up
HAUS6	0.135771	3.17384	0.00268621	0.049244	up
LINC02844	-0.800937	2.27293	0.00269462	0.0493116	down
NR0B2	-0.325005	3.10832	0.00270247	0.0493768	down
CBLIF	-1.04601	3.23103	0.00270464	0.0493768	down
PM20D1	-0.257161	2.8219	0.00270529	0.0493768	down
MED30	0.101072	3.36843	0.00270782	0.0493799	up
TPRG1	0.517037	2.71688	0.00271869	0.0494679	up
DOCK11	0.100854	3.50126	0.00272075	0.0494679	up
GC	-0.856886	2.86775	0.00272197	0.0494679	down
VCAM1	0.116107	3.54473	0.00272884	0.0495466	up
SPIRE1	0.170503	3.04683	0.00274004	0.0497067	up
PRPF3	0.107396	3.33115	0.00276235	0.049939	up
DEPDC1B	0.245863	3.19542	0.00277188	0.0500667	up
C11orf1	-0.171943	2.53662	0.00277503	0.0500802	down
METTL13	0.109548	3.13028	0.00278637	0.0501525	up
SLC38A1	0.135272	3.60136	0.00278865	0.0501525	up
COL8A1	0.588933	2.61181	0.00280112	0.0502899	up
ZNF462	0.168151	3.31585	0.00280502	0.0503021	up
TRIM47	0.10258	3.22196	0.00280661	0.0503021	up
OPRD1	0.409983	2.32165	0.00281057	0.0503142	up
ANXA2P1	0.235069	2.91246	0.00281212	0.0503142	up
TREH	-0.483199	2.35455	0.00281754	0.0503667	down
TMOD2	0.625014	2.31788	0.00281988	0.0503667	up
H4C5	0.328872	2.75025	0.00283649	0.0505377	up
MLLT11	0.19452	3.31703	0.00284088	0.0505686	up
CT83	0.826093	2.77514	0.00284459	0.0505915	up
HECW2	0.115946	3.20205	0.00285125	0.0506668	up
MIR100HG	0.206948	3.23942	0.0028589	0.0507594	up
DNMT3B	0.130019	3.18573	0.0028644	0.0507706	up
CAPN13	-0.91235	1.95119	0.00289029	0.0511778	down
LINC02753	-0.701777	2.12126	0.00289227	0.0511778	down
CCDC78	0.415989	2.59086	0.00289924	0.0512576	up
LTF	-0.650244	3.51552	0.00291004	0.0513615	down
SLC28A2	-0.827964	3.0166	0.00292143	0.0515189	down
FJX1	0.232959	2.96404	0.00292947	0.0515469	up
LOC100505501	-0.226805	3.11538	0.0029359	0.0515562	down
RASSF8	0.142718	2.87079	0.00294509	0.0516448	up
COL6A1	0.395609	2.73494	0.00295361	0.0516858	up
PUSL1	0.137851	3.06725	0.00295888	0.0516858	up
OSR2	0.175055	3.16088	0.00295923	0.0516858	up
POLR3G	0.122099	2.99065	0.00296073	0.0516858	up
FIP1L1	0.115121	2.92007	0.0029631	0.0516858	up
STK32A	-0.523809	2.30227	0.00298129	0.0519162	down
SLC9A3R1	-0.123578	3.3653	0.00299104	0.0519993	down
SLC13A3	-0.517062	2.56857	0.00299409	0.0520089	down
THEG5	-0.6373	1.8362	0.00301091	0.0521304	down
C3orf80	0.228559	3.02026	0.00301174	0.0521304	up
INSC	-0.175972	3.03562	0.00301201	0.0521304	down
NUDCD1	0.13044	3.07779	0.00301358	0.0521304	up
RPRM	-0.306947	3.03789	0.00301974	0.052158	down
PCDHB7	0.280175	2.96069	0.00302268	0.052158	up
BHLHA15	-0.308129	3.18089	0.00302539	0.0521618	down
ELFN1	0.133182	2.9419	0.00303728	0.0522804	up
NEK2	0.240781	3.32903	0.00304284	0.0523018	up
BPIFC	-0.507744	2.12668	0.00304644	0.0523085	down
CFAP20DC	0.551164	2.56369	0.00304936	0.0523155	up
CALD1	0.1521	3.52668	0.00307148	0.0524811	up
LINC02381	-0.250054	3.53235	0.00307159	0.0524811	down
PKM	0.212669	3.08942	0.00307856	0.0525572	up
HEPACAM2	-0.527385	3.08686	0.00309451	0.0527524	down
PHETA1	-0.11369	3.26035	0.00310325	0.0527531	down
LINC01193	-0.127824	2.88624	0.00310449	0.0527531	down
DHRS7	-0.148449	3.68271	0.00310521	0.0527531	down
CDC14A	-0.184858	3.01881	0.00311816	0.0528871	down
BCAS1	-0.391099	3.42444	0.0031387	0.0530628	down
CDCA5	0.141911	3.22483	0.00315919	0.0532996	up
CDC25B	0.166613	3.46343	0.00316037	0.0532996	up
STIM1	-0.155212	3.00558	0.00316745	0.0533759	down
NSG1	-0.202389	2.97232	0.00318392	0.0535379	down
GCSAML-AS1	0.518885	2.18955	0.00318433	0.0535379	up
SLC39A6	0.129555	3.04576	0.00318476	0.0535379	up
RBP4	0.296287	3.16105	0.00319814	0.0537196	up
NEFH	0.47431	2.56425	0.00320237	0.0537472	up
GLB1L	0.152041	3.08048	0.00321571	0.0538992	up
THSD4	-0.358604	2.57426	0.00321659	0.0538992	down
TBC1D31	0.264173	2.79769	0.00321934	0.053902	up
MYO1A	-0.217174	3.18212	0.00323812	0.0541671	down
ETFRF1	-0.109889	3.62169	0.00327568	0.0545431	down
TCF7L2	-0.1183	3.10446	0.00327804	0.0545431	down
CADM2	-0.169736	2.63876	0.00327855	0.0545431	down
KRTAP4-8	-0.144018	2.77419	0.00329009	0.0546392	down
LAMB1	0.100103	3.6207	0.00329218	0.0546392	up
FCGBP	-0.398607	3.5245	0.00329937	0.0547028	down
TSHZ3	0.109045	3.21846	0.00330126	0.0547028	up
VDAC3	0.124933	2.87011	0.00331167	0.0547825	up
MYOC	-0.291678	3.10824	0.00331562	0.0547825	down
CCDC68	-0.16324	3.44876	0.0033175	0.0547825	down
LOC105369890	-0.241533	2.6538	0.0033192	0.0547825	down
SLC25A4	-0.133106	3.5412	0.00333487	0.0549542	down
MIR29B2CHG	-0.222081	3.40576	0.0033643	0.0552223	down
ZNF318	0.127379	3.02434	0.003365	0.0552223	up
DDX59-AS1	-0.515101	2.22525	0.00336702	0.0552223	down
ZNF552	-0.121105	3.25918	0.0033794	0.0553818	down
BICDL2	-0.124959	3.25683	0.00338699	0.055421	down
FZD7	0.159907	3.26066	0.0033871	0.055421	up
NDC80	0.175471	3.35187	0.0033946	0.0554728	up
MAP3K20	0.193798	3.07064	0.00339559	0.0554728	up
SLC4A11	0.163479	3.25456	0.00340715	0.0555286	up
UPP1	0.206365	3.20144	0.00340965	0.0555286	up
CYB5D2	-0.101648	3.2263	0.00341939	0.0556437	down
ENO3	0.128531	2.91959	0.00343274	0.0558174	up
ESRP2	-0.132571	3.48012	0.00344246	0.0559319	down
SGO2	0.154126	3.28281	0.00344858	0.0559877	up
SPATA18	-0.173618	3.27686	0.00345574	0.0560603	down
RARRES2	0.113777	3.45575	0.00348171	0.0563704	up
LINC01520	-0.153956	2.68773	0.00348296	0.0563704	down
LINC02071	0.561503	2.28799	0.00351015	0.0567346	up
KRI1	0.176823	2.99374	0.0035109	0.0567346	up
KLK10	0.773861	2.37958	0.00351511	0.0567587	up
TRIM37	0.139006	3.03078	0.00352624	0.0568943	up
NAT1	-0.112234	3.53889	0.00358741	0.0577001	down
KIAA1755	0.389269	2.85644	0.00359001	0.0577001	up
KBTBD6	0.122045	3.17029	0.00362382	0.0581456	up
MADCAM1	-0.227382	3.19304	0.00362609	0.0581456	down
IL32	0.392248	2.97859	0.00363894	0.0583068	up
PLIN5	-0.369046	2.83264	0.00364905	0.0583981	down
DNAAF5	0.136205	2.87659	0.0036613	0.0584408	up
NUF2	0.212647	3.32841	0.00367931	0.0585916	up
LY9	-0.747391	2.50061	0.00368083	0.0585916	down
KIF20A	0.15792	3.24631	0.0036848	0.0585916	up
KLRB1	-0.215883	3.33473	0.00369321	0.0586474	down
INE1	0.26741	2.7971	0.00369674	0.0586474	up
C10orf99	0.662396	2.09548	0.00371408	0.0588778	up
SLC35E4	0.226451	2.945	0.00372016	0.0588846	up
ELAPOR1	-0.404983	3.44324	0.00373269	0.0589934	down
RHEBL1	0.43299	2.81577	0.00374469	0.0590935	up
PRSS8	-0.127939	3.36407	0.0037543	0.0592005	down
KIF20B	0.145293	3.24513	0.00377206	0.0594357	up
PDXK	-0.281925	2.79931	0.00377804	0.0594848	down
CLEC7A	0.108615	3.09626	0.00379614	0.059689	up
ANKRD9	-0.131029	3.20949	0.00379673	0.059689	down
DCTN1-AS1	-0.165685	2.74289	0.00382735	0.0600414	down
LINC01138	0.123734	3.15867	0.00382777	0.0600414	up
AHNAK2	0.362988	2.99647	0.00384778	0.0601466	up
ANXA9	0.476437	2.63598	0.00384804	0.0601466	up
TMEM220	-0.176545	3.35175	0.0038489	0.0601466	down
CD14	0.100169	3.49108	0.00385826	0.0602027	up
OR1I1	-0.11781	2.97818	0.00387558	0.0604278	down
GPR155	-0.354462	3.39372	0.00388467	0.0604792	down
TMEM221	-0.344035	2.51747	0.00389205	0.0605152	down
MAD2L1	0.191664	3.28874	0.00389559	0.0605152	up
PPARG	-0.185998	3.44821	0.00389731	0.0605152	down
TCFL5	0.136736	3.41095	0.00391441	0.0607156	up
QPCT	0.214801	3.36641	0.00394608	0.0611529	up
CLEC11A	0.328958	2.73572	0.00395825	0.0612134	up
SYTL1	-0.149886	3.3465	0.00398377	0.0614715	down
OR7E104P	-0.104547	3.1589	0.00399054	0.0614849	down
CXCL8	0.29208	3.55161	0.00399531	0.061513	up
SELE	0.297465	2.95407	0.00400536	0.0616224	up
CLEC4A	0.154815	3.29735	0.00401433	0.0617003	up
PMFBP1	0.602061	2.45934	0.00401635	0.0617003	up
FGB	-0.559362	2.86694	0.00403098	0.0618795	down
DOCK4	0.239733	2.68098	0.00404788	0.0620062	up
HMGA1	0.103983	3.47037	0.00405021	0.0620062	up
FBXL13	-0.364157	3.13101	0.00405388	0.0620062	down
MYRF-AS1	-0.330831	2.80434	0.00405717	0.0620062	down
STIL	0.174689	3.39448	0.00407536	0.0621492	up
MNDA	0.130005	3.39456	0.00408219	0.0621645	up
GPRC5D-AS1	-0.130234	2.92437	0.00409436	0.0622115	down
SGSM3	-0.146949	3.3012	0.00413551	0.0625634	down
AGPAT4-IT1	0.120195	3.00303	0.00414384	0.0626441	up
RTKN	0.190335	3.03424	0.00414974	0.0626559	up
FHL3	0.286306	2.86447	0.00416404	0.0628129	up
PDCD2L	0.122422	3.34143	0.00417469	0.062928	up
ETV4	0.280002	2.78841	0.00417939	0.0629534	up
HIC2	0.300525	2.60402	0.00423155	0.0635097	up
PGC	-0.644116	3.57973	0.00423526	0.0635097	down
PRRT3-AS1	0.112374	3.17569	0.00423731	0.0635097	up
BCAR3	-0.129805	3.36935	0.00426458	0.0636849	down
ZEB1	0.164933	2.99775	0.00426847	0.0636974	up
LRRN2	0.387212	2.48321	0.00427275	0.0637156	up
CHRNA5	0.289083	2.90072	0.00427923	0.0637666	up
CCNO	-0.148522	3.10236	0.00428798	0.0637849	down
GPC4	0.122807	3.22971	0.00429602	0.0637889	up
LOC101928255	0.372996	2.41946	0.00430474	0.0638395	up
RMND5B	-0.109298	3.0795	0.00431036	0.0638395	down
FILIP1	0.217449	2.98044	0.00431526	0.0638395	up
ACOT6	0.589894	1.60651	0.00431778	0.0638395	up
PRC1	0.160493	3.44113	0.00432334	0.0638764	up
BMP8B	0.4735	2.41674	0.00433395	0.0638865	up
SNORA72	0.113112	3.16905	0.00433441	0.0638865	up
LOXL3	0.116555	3.11158	0.00433627	0.0638865	up
HMGB3	0.17688	3.45066	0.00436018	0.0641481	up
BMPR2	0.107505	3.17883	0.00438224	0.0643775	up
CACNA1B	-0.299611	1.83916	0.00439234	0.0643775	down
PKDCC	0.286266	3.41019	0.0043939	0.0643775	up
AKR1C3	-0.143296	3.86895	0.00439392	0.0643775	down
NNT	-0.10332	3.55964	0.00439429	0.0643775	down
BHLHE40	0.348627	2.71985	0.00441654	0.0645309	up
TFEB	0.286172	2.92147	0.00441943	0.0645309	up
CCM2L	-0.120137	2.95727	0.00442324	0.0645309	down
UBE2C	0.198453	3.47013	0.00442331	0.0645309	up
C4orf19	-0.169037	3.47318	0.00443287	0.0646251	down
PCDHB14	0.196347	3.09787	0.00444294	0.0647035	up
ARHGEF28	-0.166945	3.27963	0.00445349	0.0647899	down
HOXC11	0.351317	2.89558	0.0044594	0.0648241	up
TLN1	0.157624	3.03799	0.00446516	0.0648241	up
SLC7A6	0.152661	2.88691	0.00446841	0.0648261	up
STING1	0.119666	3.07546	0.00447247	0.0648306	up
NDUFS4	-0.114949	2.95412	0.00450788	0.0652173	down
ALPK2	0.146587	2.97217	0.00451225	0.0652353	up
DSC2	-0.155358	3.28746	0.00452465	0.0653692	down
NREP	0.21413	3.02501	0.0045551	0.0657182	up
SLC16A7	-0.251979	3.4365	0.00455925	0.0657288	down
NCAPH	0.191437	3.14185	0.00456214	0.0657288	up
LINC02209	-0.169748	2.72694	0.00456642	0.0657451	down
DTL	0.173229	3.3337	0.00458306	0.065925	up
CBLN4	-0.290276	2.30275	0.00459588	0.0659919	down
IFFO2	0.155797	2.99351	0.00459621	0.0659919	up
CPNE4	-0.452319	2.68846	0.00461738	0.0662046	down
ANXA6	0.109048	3.36726	0.00462923	0.0662835	up
METTL7A	-0.199189	3.76828	0.00463785	0.0663025	down
ORC1	0.363654	2.70652	0.00464017	0.0663025	up
TREM2	0.334656	3.08508	0.00464219	0.0663025	up
NKX2-3	-0.321592	3.03798	0.00465932	0.0664407	down
TLR2	0.148385	3.31024	0.00467535	0.0666238	up
CENPL	0.146362	3.17644	0.00468415	0.0666581	up
PLA2G7	0.167305	3.39778	0.00470767	0.0668559	up
GREM1	0.177654	3.65448	0.00471244	0.0668782	up
ANKRD36BP2	-0.23187	3.34384	0.00471654	0.0668909	down
XK	-0.29105	3.47225	0.00472526	0.0669315	down
PKD1	-0.231993	2.75006	0.00472582	0.0669315	down
PROZ	-0.294095	2.62131	0.00473517	0.066982	down
MITF	-0.274064	2.48923	0.00473581	0.066982	down
HOTAIRM1	0.119347	3.25883	0.00477779	0.0674842	up
SEC23A	0.105294	3.15794	0.00480458	0.0676338	up
KCNJ6	0.422037	2.42476	0.00483234	0.0678893	up
PEX6	0.618822	2.41781	0.00484085	0.0679608	up
CCL26	0.375713	2.80741	0.00485337	0.0680683	up
ADAMTS3	0.166917	2.9444	0.00485907	0.0680792	up
CENPA	0.201002	3.36382	0.00486512	0.0681182	up
PCDHB3	0.519379	2.50796	0.00487703	0.0682047	up
XXYLT1	0.503728	2.79574	0.00488244	0.0682047	up
DHCR7	0.115194	3.14053	0.00488778	0.0682065	up
KIF15	0.159871	3.20471	0.00489435	0.0682527	up
ESAM-AS1	-0.172214	2.85165	0.00491136	0.0684441	down
PIMREG	0.175025	3.07868	0.00492401	0.0685288	up
GNE	0.162236	3.44671	0.00495233	0.0687403	up
HSD17B4	-0.738864	2.04158	0.00495239	0.0687403	down
CD160	-0.242211	2.90906	0.00495576	0.0687414	down
PDLIM3	0.158092	3.51172	0.0049888	0.0691538	up
C2	0.297455	2.80182	0.00500808	0.0692528	up
ADAM19	0.102291	3.12015	0.00500923	0.0692528	up
SLC5A9	-0.562973	2.3239	0.00502445	0.0693549	down
FBXO39	-0.3375	2.56924	0.00502721	0.0693549	down
PPM1J	0.36349	2.65446	0.00503031	0.0693549	up
LINC00865	-0.110159	3.20821	0.00503721	0.0693549	down
UGT2B15	-0.38014	3.27784	0.00503995	0.0693549	down
CST6	0.631775	2.6741	0.00505858	0.0695205	up
BCKDHA	-0.111743	3.27198	0.00506863	0.0696127	down
SHCBP1	0.142046	3.24548	0.00507728	0.0696493	up
CCL18	0.362508	3.36346	0.00507797	0.0696493	up
WDR35-DT	-0.391715	1.86946	0.00509223	0.0697991	down
NDRG2	-0.136257	3.37645	0.0050996	0.0698083	down
PARPBP	0.177296	3.10851	0.00510312	0.0698107	up
TMEM54	-0.137813	3.26124	0.00511327	0.0698917	down
ANGPTL2	0.152047	3.37287	0.00512236	0.0698917	up
KRT36	0.329332	1.53714	0.00512585	0.0698917	up
DENND5A	0.10335	3.42705	0.00512605	0.0698917	up
PRRX2	0.386111	2.52812	0.00512997	0.0698917	up
ZMYND12	-0.132115	3.06948	0.00513784	0.0699189	down
FOXD2-AS1	-0.257503	2.01681	0.0051429	0.0699257	down
DOCK3	0.573289	2.00903	0.00515565	0.0699787	up
NINJ2	0.128526	3.16151	0.0051931	0.0704411	up
STARD4	-0.102484	3.47342	0.00519808	0.0704628	down
C1orf53	0.475461	2.58538	0.00520388	0.0704957	up
EXOC5	0.132431	2.91596	0.00521142	0.0705063	up
JCHAIN	-0.270609	3.84317	0.00521701	0.0705147	down
CAPN8	-0.355731	3.5516	0.00522173	0.0705147	down
RPP40	0.121983	3.38428	0.00522219	0.0705147	up
ECI2	-0.119478	3.56084	0.0052258	0.0705179	down
IL3RA	0.383612	2.76958	0.00525223	0.0706721	up
C1QTNF6	0.319761	1.93473	0.00525594	0.0706721	up
LOC100505851	-0.422071	2.56959	0.0052793	0.0708275	down
KIAA1522	-0.102768	3.49428	0.00530141	0.0709872	down
SEL1L3	-0.128466	3.516	0.00531963	0.0711464	down
LDHD	-0.425654	2.85466	0.00532681	0.0711464	down
MX2	-0.103398	3.4347	0.00533125	0.0711464	down
SLC9A1	-0.314346	2.78812	0.00533163	0.0711464	down
ITPKA	-0.342453	2.97829	0.00533376	0.0711464	down
MSR1	0.569894	2.45503	0.00535153	0.0712101	up
LPCAT3	-0.170766	3.1285	0.00535219	0.0712101	down
LANCL3	-0.270051	2.69792	0.00536545	0.0712956	down
UCK2	0.116217	3.38071	0.00536915	0.0712993	up
ZIC2	0.590713	2.61115	0.00539952	0.0716115	up
LOC102723409	-0.172163	2.8541	0.00540473	0.0716134	down
SH3GL2	-0.860353	2.64943	0.00540653	0.0716134	down
SHOX2	0.574955	2.41947	0.00541801	0.0716891	up
GAS2L3	0.130167	3.05419	0.0054256	0.0717293	up
LINC01798	0.350498	2.73517	0.00547024	0.0722279	up
CEP55	0.148932	3.42982	0.00547693	0.0722705	up
CHRNA3	0.476965	2.66408	0.00548159	0.0722863	up
GSTA4	-0.127358	3.59883	0.00550195	0.0724632	down
NAP1L4	0.181705	3.16546	0.00550875	0.0725069	up
H2AC13	0.23534	2.90216	0.0055162	0.0725592	up
DDR2	0.168814	3.05155	0.00552083	0.0725743	up
GLI2	0.210881	2.8615	0.00553161	0.0725748	up
BMP6	-0.203343	3.11855	0.00553777	0.0725748	down
SMIM13	0.148476	2.90273	0.0055387	0.0725748	up
ACADL	-0.530136	2.74594	0.00554244	0.0725748	down
LINC01116	0.295658	2.95436	0.00554521	0.0725748	up
SCIN	-0.315823	3.35935	0.00554982	0.0725895	down
RNF24	0.137294	2.99357	0.00555857	0.0726584	up
HEY1	0.156717	3.24578	0.0055775	0.0728603	up
CHST13	0.177406	2.92868	0.00558409	0.0729006	up
PER1	-0.113451	3.21732	0.00560032	0.0729101	down
SUGCT	0.419234	2.68991	0.00561402	0.0730173	up
GJB2	0.135531	3.48175	0.00562751	0.0730975	up
ATAD2	0.144399	3.43309	0.00563272	0.0730975	up
MDC1	0.234658	2.8427	0.00563278	0.0730975	up
COL8A2	0.410963	2.9374	0.00564667	0.0732137	up
FBLN2	0.173815	3.11951	0.00566428	0.0733508	up
HES4	0.260507	2.83614	0.00567402	0.0734314	up
PSRC1	0.15235	3.19186	0.0056874	0.0734677	up
CTBS	-0.104226	3.47531	0.00569019	0.0734677	down
TOM1L1	-0.108306	3.63375	0.00569257	0.0734677	down
FUT2	-0.106834	3.16169	0.00569424	0.0734677	down
MAP3K20-AS1	0.575265	2.76766	0.00569726	0.0734677	up
JMJD1C-AS1	0.234548	2.9002	0.00569796	0.0734677	up
H1-3	0.232992	3.02213	0.00571277	0.0736133	up
NEIL3	0.184405	2.96554	0.00572274	0.0736962	up
FGD6	0.166107	2.99098	0.00573695	0.0737881	up
MCM10	0.201935	3.10191	0.00576973	0.073929	up
ADGRL4	0.111704	3.36076	0.00577485	0.073929	up
TPX2	0.195478	3.2553	0.00578314	0.0739717	up
FXYD5	0.185408	3.04216	0.00578999	0.0740139	up
FLRT3	-0.167339	3.41448	0.0057943	0.0740236	down
LINC01943	0.417397	2.70685	0.00581338	0.0740955	up
ISG20	-0.141626	3.60761	0.00581443	0.0740955	down
TMEM177	0.120886	3.22202	0.00581474	0.0740955	up
RAB17	-0.109235	3.25525	0.00581804	0.0740955	down
LINC00963	0.183573	2.83779	0.00584204	0.0742278	up
CIP2A	0.235667	2.87784	0.00585567	0.074262	up
DOK5	0.42516	2.56589	0.00586274	0.0742944	up
PIK3C2G	-0.633611	3.18405	0.00586686	0.0742944	down
ARL11	0.208844	2.94946	0.00586891	0.0742944	up
BSPRY	-0.105944	3.31668	0.0058961	0.074435	down
TWNK	0.10387	3.20408	0.00589749	0.074435	up
SIGLEC9	0.458135	2.03254	0.00589785	0.074435	up
LOC105372793	-0.811728	2.39422	0.00590923	0.0745334	down
HS3ST3A1	0.266026	2.9274	0.00593642	0.0747409	up
CAVIN4	0.299108	2.61179	0.00594259	0.0747734	up
VSIG1	-0.853984	3.03871	0.00595447	0.0748777	down
S100A3	0.397629	2.70359	0.00596533	0.0749691	up
ARHGEF37	-0.206215	3.40801	0.00597032	0.0749867	down
KIF23	0.224445	3.19418	0.00597417	0.0749899	up
FOXG1	-0.587759	1.84979	0.00600419	0.0753214	down
SLC4A8	0.729608	2.32206	0.00603156	0.0754832	up
ARHGEF19	0.171041	2.91239	0.00605958	0.0757884	up
C1orf112	0.145979	3.12308	0.00607113	0.0758418	up
TMEM37	-0.126968	3.18908	0.00609184	0.0760096	down
NOTCH1	0.156604	3.26105	0.00610218	0.076093	up
GGT6	-0.204083	3.28129	0.00611028	0.0761086	down
RAB3B	0.479884	2.42995	0.00611713	0.0761086	up
RNF212B	-0.223689	2.90013	0.00611762	0.0761086	down
DNMBP	-0.177356	2.86296	0.00612049	0.0761086	down
HCK	0.125968	3.13916	0.00612443	0.0761086	up
NRBP1	0.119226	3.13842	0.00612815	0.0761086	up
VILL	-0.314536	3.33869	0.00613261	0.0761086	down
FAM167A-AS1	-0.702967	2.11657	0.00614785	0.076207	down
DGKH	0.194687	2.89099	0.00616301	0.076259	up
ATP4B	-0.432735	2.54185	0.00618809	0.0764333	down
IDUA	-0.40126	1.69552	0.00619998	0.0765349	down
MYO7A	0.364056	2.61842	0.00621233	0.076642	up
CA2	-0.317624	3.77516	0.00621982	0.0766499	down
GFPT2	0.14821	3.0876	0.00622032	0.0766499	up
FER	0.206253	3.07162	0.0062264	0.0766795	up
SOSTDC1	-0.903918	3.12191	0.00626588	0.0769736	down
CFAP52	0.621458	2.01855	0.00626607	0.0769736	up
IRAK3	-0.156775	2.9506	0.0062755	0.0770114	down
TAGLN	0.150991	3.52925	0.00629354	0.0771875	up
HJURP	0.179877	3.18028	0.00633506	0.0775599	up
RAB34	0.109084	3.42226	0.00633929	0.0775661	up
GNG7	-0.254841	3.12901	0.00634774	0.0776012	down
AMPD1	-0.48275	3.04013	0.00635687	0.0776012	down
ATP13A4	-0.546657	2.83997	0.00635703	0.0776012	down
HMX1	-0.275546	2.35751	0.00636181	0.077614	down
LBH	0.100331	3.50206	0.00638764	0.077819	up
GK3P	0.37094	2.91753	0.00640647	0.077931	up
ABCC5	-0.119932	3.15939	0.00643664	0.0782068	down
TMSB15A	0.207008	3.01273	0.0064683	0.0785458	up
CSTA	-0.173979	3.5118	0.00647277	0.0785543	down
UBE2S	0.139208	3.30826	0.00647976	0.0785853	up
GABPB1-AS1	0.531331	2.21376	0.0064895	0.0786202	up
TMIE	-0.533346	2.53306	0.00651638	0.0789	down
MCM2	0.132031	3.35243	0.00652469	0.0789537	up
TXNDC9	0.146725	2.92704	0.00652838	0.0789537	up
CYTH1	-0.292246	2.57169	0.00656521	0.0791814	down
FAM107B	-0.149214	3.63742	0.00656619	0.0791814	down
JAKMIP2-AS1	-0.64698	2.10719	0.00658191	0.0793251	down
ELOVL6	-0.146945	3.59031	0.00658799	0.0793526	down
CYP3A7-CYP3A51P	-0.209568	3.19318	0.0065999	0.0794043	down
MESP2	-0.398002	2.76704	0.00661601	0.0795065	down
BCL2L10	-0.127581	2.96093	0.00662759	0.0795539	down
C8orf34	-1.08196	1.82266	0.00663372	0.0795818	down
AMN1	-0.124138	3.19818	0.00665837	0.0797399	down
GTF2IRD1	0.107332	3.31712	0.00668671	0.0798748	up
KLRF1	-0.187281	3.0344	0.00668904	0.0798748	down
TMEM30B	-0.148745	3.6084	0.00670081	0.0798748	down
SPATA17	0.708898	2.06675	0.00670785	0.0798748	up
DAXX	0.104172	3.13049	0.00670792	0.0798748	up
SGK2	-0.170335	3.28628	0.0067153	0.0798783	down
KRT9	-0.121114	2.92426	0.00671957	0.0798783	down
GAS7	0.112897	3.38657	0.0067197	0.0798783	up
FNDC1-AS1	0.653666	2.56895	0.00672672	0.0799162	up
EP300-AS1	-0.199526	3.30861	0.00673729	0.0799743	down
PRDM16-DT	-0.572187	2.51859	0.00675219	0.0800065	down
BAALC	-0.447636	2.68856	0.00675363	0.0800065	down
HDGFL3	0.154782	3.09087	0.00675408	0.0800065	up
HAND2	0.562221	2.12876	0.00676883	0.0800065	up
RTBDN	0.318836	2.21489	0.00679194	0.0802341	up
ACSS1	-0.132158	3.41612	0.00680188	0.0802606	down
MST1	-0.149725	3.32886	0.00681094	0.0802953	down
SMIM24	-0.355491	3.39102	0.0068131	0.0802953	down
TGFB1I1	0.112558	3.54015	0.00684479	0.0805392	up
RNASEH1-DT	0.180148	2.97446	0.00685657	0.0806281	up
IL24	0.279758	2.77472	0.00687262	0.08073	up
KCNAB3	-0.173125	2.77007	0.00689768	0.0809229	down
DEFA4	-0.323999	2.74583	0.00690456	0.0809229	down
LOC105378138	0.344225	2.62094	0.00690846	0.0809232	up
C1R	0.117333	3.62574	0.00691336	0.0809352	up
CDK11B	0.29245	2.94956	0.00692509	0.0809826	up
PNPLA4	-0.190635	3.33589	0.00692905	0.0809826	down
CXCL17	-0.722108	3.21325	0.0069484	0.0810922	down
HOXA13	1.29351	2.25897	0.00695398	0.0810922	up
KLHL25	0.267228	2.75087	0.00696031	0.0811206	up
FADS1	0.138714	3.15854	0.00697597	0.0812205	up
TROAP	0.190111	3.11571	0.00697666	0.0812205	up
ARL9	0.360927	2.87823	0.00698545	0.0812774	up
KCNA3	-0.3356	3.02527	0.0069984	0.0813374	down
PDILT	-0.702896	2.87714	0.0070134	0.0814664	down
TOX3	-0.168308	3.68401	0.00701765	0.0814703	down
PAK1	-0.137702	2.90616	0.00702593	0.0814988	down
STX17-DT	0.158367	3.35595	0.00703851	0.0815764	up
MORC4	0.103699	3.36501	0.00704312	0.0815845	up
PLPP4	0.426982	2.82006	0.00704942	0.0816121	up
FLRT2	0.221217	2.87846	0.00708102	0.0818243	up
CCNB1	0.167039	3.45359	0.00709511	0.0818243	up
TTYH3	0.121438	3.10055	0.00709749	0.0818243	up
GPX5	-0.568113	2.2097	0.00710454	0.0818243	down
MOCS2-DT	-0.12314	2.93929	0.0071046	0.0818243	down
LDLRAD3	0.104436	3.23807	0.00710814	0.0818243	up
KIF4A	0.202678	3.24982	0.00711625	0.0818243	up
HRH1	0.167961	3.15137	0.00711874	0.0818243	up
IRX5	-0.354557	2.93762	0.0071397	0.0820201	down
TINCR	-0.231953	2.70683	0.00715179	0.0820979	down
LINC01720	-0.624414	2.20339	0.00715435	0.0820979	down
MYRIP	-0.398072	3.2447	0.00716659	0.082133	down
DERL1	0.11024	3.51612	0.00716922	0.082133	up
ESPNL	0.268307	2.74226	0.00717874	0.0821519	up
TMC4	-0.141647	3.50916	0.00719136	0.0821881	down
RRAGD	0.12878	3.23567	0.00720336	0.0821885	up
ZC3H6	-0.105428	3.28158	0.00723088	0.082342	down
UBE2QL1	-0.291133	3.11846	0.00724208	0.0824246	down
AGTRAP	0.101052	3.14919	0.00725096	0.0824807	up
FAM107A	-0.139083	3.11651	0.00727129	0.0825769	down
MYBL2	0.274466	3.06766	0.00728934	0.0826918	up
CCNB2	0.16151	3.47152	0.00734232	0.0830322	up
NCAPG	0.174441	3.36084	0.00737325	0.0833265	up
KLHL5	0.144934	2.92971	0.00740751	0.0835889	up
INHBA	0.429539	2.74167	0.00741287	0.0835889	up
KLHL35	0.161275	2.93303	0.00741838	0.0835889	up
HOXA5	0.137058	3.28208	0.00742051	0.0835889	up
HSH2D	-0.145998	3.10453	0.00746945	0.0840042	down
CFC1B	-0.353937	2.55965	0.00747789	0.0840537	down
GCNT4	-0.544056	2.30594	0.00748268	0.0840622	down
DNAJB13	-0.1849	2.85027	0.00749221	0.0840648	down
UACA	0.141751	3.03017	0.00749636	0.0840648	up
PRLR	-0.258455	2.85686	0.00750192	0.0840648	down
ALOX5AP	0.108723	3.51348	0.00751079	0.0840648	up
TSN	0.142112	3.3494	0.00751321	0.0840648	up
LORICRIN	0.402973	1.9469	0.00751514	0.0840648	up
GLA	0.110984	3.47362	0.00751964	0.08407	up
LINC02091	-0.330239	2.58087	0.00752599	0.084096	down
CSF2RA	0.112869	3.0357	0.00754214	0.0842313	up
ZWILCH	0.114772	3.25522	0.0075675	0.084379	up
PSMC4	0.101448	3.40635	0.00757328	0.0843811	up
LMNB2	0.18622	3.16517	0.00757577	0.0843811	up
PUDP	-0.133765	3.50591	0.00760156	0.0845701	down
PCDHB16	0.278243	2.92789	0.00760491	0.0845701	up
OXCT1	-0.176437	3.59737	0.00761192	0.0846031	down
ZNF423	0.191246	3.20717	0.00763631	0.0848289	up
LOC105377134	0.155634	2.86689	0.00764715	0.0849042	up
IL1R2	-0.324987	3.48652	0.00765852	0.0849225	down
CYP2C9	-0.237283	2.86424	0.00766579	0.0849225	down
ASPM	0.184023	3.40058	0.00767145	0.0849225	up
ASPA	-0.308712	3.10819	0.00767479	0.0849225	down
BRINP2	-0.423877	2.05035	0.00767877	0.0849225	down
KCNK5	-0.121745	3.30602	0.00767994	0.0849225	down
GAREM1	-0.146482	3.44917	0.00768291	0.0849225	down
RNF157-AS1	0.369995	2.55907	0.00768311	0.0849225	up
EPHX4	0.738163	2.59153	0.00768675	0.0849225	up
CDK19	0.440152	2.07119	0.00772197	0.0850555	up
CRIP1	0.128735	3.55513	0.00772345	0.0850555	up
SIRT4	-0.235387	2.83712	0.007732	0.0850555	down
LOC101928462	-0.315119	1.37416	0.00773762	0.0850555	down
CENPN	0.164648	3.29462	0.00774214	0.0850555	up
HAUS5	0.208404	2.95478	0.00775666	0.0851329	up
RHOC	0.534669	2.30961	0.00776085	0.0851329	up
UBFD1	0.115603	3.20534	0.00776819	0.0851603	up
HPSE	0.117823	3.27334	0.00779152	0.0852484	up
C20orf141	-0.342996	2.3395	0.00779355	0.0852484	down
PROM2	-0.30197	3.49589	0.00779666	0.0852484	down
VAMP5	0.107568	3.22395	0.00780465	0.0852646	up
S100P	-0.195224	3.89944	0.00780631	0.0852646	down
PAEP	0.418333	2.12688	0.00782373	0.08541	up
FAM240C	-0.704626	1.90536	0.00783971	0.0855008	down
HSD17B2	-0.191479	3.52576	0.00784024	0.0855008	down
HDAC4	0.416154	2.45718	0.00784448	0.0855024	up
LOC400541	-0.719157	1.70739	0.00785044	0.0855227	down
NR2F2	-0.154768	3.23338	0.00786436	0.085602	down
PIP4K2A	0.13043	3.07578	0.00786593	0.085602	up
KLHDC1	-0.129316	3.31186	0.00787233	0.085627	down
CDKN2A-DT	0.467824	2.04819	0.00788958	0.0857699	up
ADGRG2	-0.747228	3.03871	0.00790274	0.0858682	down
CPT1C	0.29436	2.70452	0.00790973	0.0858994	up
CEP19	0.160616	2.84508	0.00795212	0.0862025	up
FBP2	-0.910772	2.72559	0.0079637	0.0862025	down
TMED6	-0.480586	3.32908	0.00796489	0.0862025	down
SLC51A	-0.682411	2.26535	0.00796656	0.0862025	down
FAM43A	-0.388059	1.88315	0.00799799	0.0863634	down
ZNF277	0.135161	2.82443	0.00800422	0.086386	up
MYNN	0.319115	2.49392	0.00801648	0.0864735	up
LOC102724859	-0.499974	2.46886	0.00803144	0.0865901	down
TFCP2L1	-0.216396	3.31614	0.00805297	0.0867774	down
HSPA6	0.107595	3.10443	0.00808724	0.0870151	up
DSG4	-0.49759	2.52397	0.00808754	0.0870151	down
ZHX1-C8orf76	0.138013	3.06583	0.00810789	0.0871441	up
KDM1B	0.216941	2.67013	0.00811358	0.0871604	up
GAD1	1.13005	1.9325	0.0081277	0.0872578	up
RPH3AL	-0.108022	3.1398	0.00813102	0.0872578	down
C16orf89	-0.600451	3.14794	0.00814025	0.087312	down
TYMS	0.119424	3.32904	0.00814583	0.0873144	up
MS4A2	-0.185005	3.06921	0.00814884	0.0873144	down
CSMD3	-0.435287	2.65289	0.00817391	0.0873878	down
VGLL2	-0.231344	2.77602	0.00818392	0.0874166	down
NEIL2	0.12539	3.1403	0.00820139	0.0874854	up
TREM1	0.251079	2.92613	0.00820254	0.0874854	up
GDPD5	0.473279	2.6937	0.00822453	0.0876751	up
LOC728743	0.401563	2.38152	0.00824093	0.0877685	up
EFEMP2	0.109773	3.35985	0.00824171	0.0877685	up
CLTRN	-0.256304	3.02779	0.00825373	0.0878445	down
LOC400627	0.318386	2.07213	0.00827177	0.0878445	up
HMGB3P1	0.178661	3.08008	0.00829742	0.0880024	up
SPRR1A	-0.975616	1.60351	0.00833776	0.0882991	down
IGKV1-17	-0.288865	3.54627	0.00833809	0.0882991	down
ATP1B2	-0.174691	2.81049	0.00834886	0.0883235	down
ZNF169	-0.46542	2.76796	0.00835715	0.0883663	down
NINL	0.100683	3.37331	0.0083657	0.088371	up
ZNF530	0.215854	2.77355	0.00837166	0.088371	up
AXDND1	-0.671333	3.03872	0.00837268	0.088371	down
SFRP2	0.274435	3.22938	0.00838707	0.088371	up
LOC646903	0.189363	2.74884	0.00843871	0.0888236	up
FSCN1	0.268767	2.95636	0.00846251	0.0889843	up
PIWIL1	0.405718	2.76247	0.00847182	0.0889925	up
RAB27B	-0.605106	2.86951	0.00848715	0.0891087	down
PVT1	0.133414	3.16147	0.00849308	0.0891209	up
NKX6-2	-0.545258	2.50675	0.00849785	0.0891209	down
ZNF497	-0.421313	1.68974	0.00852792	0.0892671	down
CLC	-0.218157	3.12274	0.00855644	0.0894311	down
NAT8	-0.367475	2.67558	0.00859022	0.0896494	down
HOMEZ	-0.137802	2.9079	0.00860592	0.0897235	down
DUOX2	-0.335733	3.43229	0.00862062	0.0898318	down
C5	-0.203431	3.20693	0.00869565	0.090395	down
LGI1	-0.961439	2.09363	0.00870501	0.090395	down
GRIA3	-0.753944	2.35956	0.00870813	0.090395	down
ESRRG	-0.639369	3.29235	0.00870932	0.090395	down
DCAF7	0.100754	3.06911	0.00872318	0.0904039	up
FGF23	-0.401794	2.35833	0.00874149	0.0904887	down
LOC105371703	-0.444132	2.16985	0.00875814	0.0904965	down
AKT3	0.109072	3.37195	0.00877206	0.0905954	up
ZNF8-DT	0.309889	2.60653	0.00879225	0.0907504	up
SLFN13	-0.191252	2.9316	0.00879577	0.0907504	down
KLF2	-0.126257	3.63475	0.00880422	0.0907827	down
KERA	0.676688	2.44184	0.0088076	0.0907827	up
FRG1JP	-0.132039	3.14883	0.00881795	0.0908444	down
FIBIN	0.10255	3.4	0.00884439	0.0910269	up
MASTL	0.111221	3.30401	0.0088751	0.0912124	up
KLK8	0.378923	2.52038	0.00888185	0.0912124	up
C1S	0.181879	3.10039	0.00891808	0.0913737	up
MROH1	0.598596	2.24785	0.00892188	0.0913737	up
MSMB	-0.925526	3.1764	0.00892931	0.091381	down
LOC389199	-0.244181	2.72332	0.00893135	0.091381	down
POLR1F	0.141711	2.89444	0.00895961	0.09148	up
KRT33B	0.297434	2.32568	0.00896216	0.09148	up
TOP2A	0.190295	3.53445	0.00896265	0.09148	up
EMILIN3	-0.161155	2.91556	0.00897618	0.0915702	down
METTL14-DT	-0.569689	2.16433	0.00899267	0.0916237	down
PCAT18	-0.495192	2.8919	0.00899899	0.0916237	down
BTNL8	-0.648449	3.07171	0.00903826	0.0918651	down
IGHM	-0.350636	3.65615	0.00903963	0.0918651	down
OTULIN	0.173115	2.89397	0.00904031	0.0918651	up
FOS	-0.137353	3.65323	0.0090508	0.0918684	down
FAM3B	-0.395898	3.65414	0.00905385	0.0918684	down
TLR4	0.623016	2.54821	0.00906164	0.0919027	up
MS4A8	-0.446014	3.09584	0.00910788	0.0922541	down
C14orf180	-0.304419	2.46468	0.00910953	0.0922541	down
WNT5A	0.126763	3.47258	0.00911482	0.0922541	up
HSPB1	0.113265	3.40886	0.00912398	0.0922541	up
TSPAN18	0.199612	2.98286	0.00912724	0.0922541	up
NRP1	0.147233	2.70482	0.00913515	0.0922848	up
HILPDA	0.110735	3.31946	0.00915316	0.0922848	up
COL5A3	0.36029	2.65475	0.00916551	0.092309	up
FMO6P	-0.51071	2.61384	0.0091693	0.092309	down
GXYLT2	0.182447	3.20375	0.00917249	0.092309	up
PRDM5	-0.103456	2.88795	0.00917903	0.0923302	down
ZBTB47-AS1	-0.410939	2.34426	0.00918732	0.0923691	down
ROBO3	0.261709	2.86528	0.00920624	0.0924702	up
PTAFR	0.139739	3.01429	0.00922744	0.0925798	up
SPATA16	-0.247812	2.60537	0.00923047	0.0925798	down
CA14	-0.142079	2.94872	0.00926903	0.0928772	down
POU5F1P3	-0.144692	2.90617	0.00928472	0.0929899	down
NCF2	0.123999	3.27282	0.00929017	0.0929998	up
APOL4	0.333469	2.60092	0.00935427	0.0934621	up
HGD	-0.267404	3.25273	0.0093682	0.0935564	down
LINC02481	-0.120467	3.19607	0.00940736	0.0938577	down
TNFRSF17	-0.408715	3.30238	0.00945386	0.0941237	down
EPDR1	0.133263	3.37081	0.00946196	0.0941323	up
ZNF385B	-0.750264	2.50866	0.0094699	0.0941664	down
BLACAT1	0.707184	2.48879	0.00948372	0.0942589	up
LOC100507403	-0.257248	2.79892	0.0095139	0.0944558	down
GPHB5	-0.225028	2.75524	0.00952005	0.0944558	down
PPP5C	0.177256	2.83275	0.00956357	0.0947505	up
PPM1K	-0.105439	3.46846	0.00956498	0.0947505	down
SPTSSB	-0.258644	3.04349	0.00960859	0.0949822	down
ATF6	0.105421	3.28583	0.00962261	0.0949931	up
ALCAM	-0.183746	3.00131	0.00963004	0.0949931	down
CHRNB3	-0.250309	2.60618	0.00963044	0.0949931	down
CENPK	0.113954	3.38499	0.00964748	0.0951161	up
CRYZL2P	0.142979	3.06912	0.00968889	0.095353	up
LINC01854	0.599518	2.17786	0.00969998	0.0954083	up
ZNF253	-0.119697	3.08163	0.00972338	0.0955483	down
EPHA5	-0.644625	1.89507	0.00974253	0.0956014	down
KLHDC7A	-0.282779	2.71244	0.00975266	0.095609	down
C16orf95	-0.443726	2.39833	0.00977628	0.0957438	down
PLA2G2F	-0.299243	2.55806	0.00979881	0.0958831	down
EFNA4	0.131638	3.15466	0.00984679	0.0960822	up
BPIFA2	-0.209956	2.77832	0.00988407	0.0963558	down
SH2D4A	-0.101139	3.31168	0.00990008	0.0964668	down
GGH	0.144945	3.5246	0.00992513	0.0966094	up
TM4SF5	-0.177059	3.27793	0.00994916	0.0967191	down
NEURL1B	0.117311	3.43943	0.00995433	0.0967243	up
PCSK5	0.156027	3.44165	0.009996	0.0969937	up
ANLN	0.192226	3.27115	0.0100072	0.0970577	up
ZMYND15	0.385473	2.37939	0.0100172	0.0971088	up
HTN1	0.900796	2.07078	0.0100343	0.0971129	up
PDCD4	-0.137717	3.0719	0.0100383	0.0971129	down
IL19	-0.38434	2.76166	0.0100451	0.0971129	down
TTC39B	-0.101628	3.35279	0.0100548	0.0971129	down
LINC02401	0.330083	2.50071	0.0100714	0.0972275	up
NBEAL2	-0.439513	2.56719	0.0100765	0.0972322	down
ARHGDIB	0.31119	2.55558	0.0100942	0.0973155	up
DDIT4L	0.166722	2.8375	0.0100957	0.0973155	up
PRRG3	-0.523912	2.65637	0.010106	0.0973363	down
KCNK17	-0.119288	2.99577	0.0101194	0.0973461	down
LINC01838	-0.41956	2.01208	0.0101293	0.0973461	down
MROH7	-0.30495	2.56521	0.0101303	0.0973461	down
VASH1	0.339272	2.77488	0.0101683	0.0976209	up
GSTA3	-0.452704	2.77178	0.0101952	0.0978348	down
USP54	-0.102123	3.41911	0.0102273	0.0980075	down
SAPCD2	0.120969	3.26975	0.0102334	0.0980163	up
LINC01936	0.36233	2.53374	0.0103054	0.0985748	up
ZNF174	0.242681	3.00389	0.0103156	0.0986265	up
LINC00648	0.720572	1.9627	0.0103277	0.0986521	up
THBS4	0.368563	3.19263	0.0103451	0.0987027	up
IFITM10	-0.307114	2.32845	0.010464	0.0994174	down
LINC02372	-0.218924	2.56687	0.010465	0.0994174	down
RDM1P5	0.550022	1.95441	0.0105001	0.0996007	up
DLX6-AS1	0.615156	2.30643	0.0105034	0.0996007	up
ZNF335	0.240843	2.87209	0.0105169	0.0996837	up
LINC02487	0.2797	2.65193	0.0105409	0.0997785	up
ANKRD52	0.163484	3.01554	0.0105456	0.0997785	up
EPB41L2	0.103925	3.2393	0.0105459	0.0997785	up
RABEPK	0.143588	2.84711	0.0105578	0.0997785	up
S100A1	-0.280191	2.83987	0.010585	0.0999205	down
ASGR1	0.259314	2.84779	0.0105953	0.0999271	up
PRKX	0.118249	3.18599	0.0106625	0.100335	up
DDAH2	0.114641	3.27716	0.0107126	0.100579	up
H2AW	0.151991	3.20851	0.0107144	0.100579	up
B4GALNT2	-0.338416	2.57425	0.010736	0.100662	down
TRIM36	-0.375631	1.76073	0.0107415	0.100662	down
KRTAP11-1	-0.323625	2.05782	0.0107501	0.100662	down
CABP7	0.435462	1.65177	0.0107561	0.100662	up
CD200	0.111047	3.03623	0.0107601	0.100662	up
ERN2	-0.124397	3.54135	0.0108062	0.100932	down
HERPUD1	-0.280798	2.79906	0.0108083	0.100932	down
LINC00899	-0.327734	2.36111	0.0108599	0.101369	down
CCKAR	-0.44717	3.01726	0.0108688	0.101377	down
HRC	-0.382775	2.0909	0.0108751	0.101377	down
SULT1C2	-0.354561	3.60482	0.010877	0.101377	down
MMP7	0.257822	3.43041	0.0109004	0.101475	up
FRMD1	-0.254472	2.79496	0.0109199	0.10161	down
FAM189A2	-0.249101	3.21698	0.0109274	0.101635	down
POU2AF1	-0.302306	3.60542	0.0109808	0.101995	down
FAM153A	-0.300804	2.69303	0.0110192	0.102251	down
HOOK3	-0.117256	2.85548	0.011023	0.102251	down
FAM241B	0.10783	3.11815	0.0110292	0.10226	up
HAPLN1	-0.534746	2.77143	0.0110432	0.10226	down
C3orf56	-0.317861	2.38436	0.0110578	0.10226	down
HMGN2P46	-0.176772	3.17231	0.0110583	0.10226	down
KRT17	0.488112	2.50821	0.0110739	0.102275	up
TPBG	0.103766	3.50311	0.0110926	0.102396	up
GAL3ST4	0.17303	3.14389	0.0111243	0.102597	up
FGF10-AS1	-0.530628	2.28966	0.0111382	0.102635	down
ICAM1	0.114383	3.26596	0.0111925	0.102974	up
KL	-0.163079	2.95338	0.0112026	0.102974	down
IL10RB-DT	0.259253	2.74153	0.011206	0.102974	up
SPSB1	0.10142	3.07392	0.0112129	0.102974	up
TSPAN9	0.228771	2.80444	0.0112145	0.102974	up
DLGAP1-AS2	0.404914	2.70196	0.0112244	0.103004	up
RGMB	-0.187337	3.44212	0.0112286	0.103004	down
C7orf31	-0.111311	3.13105	0.0112325	0.103004	down
ECI2-DT	0.430672	2.36429	0.0112406	0.103021	up
NMRAL2P	-0.26862	2.88696	0.0112496	0.103021	down
CYGB	-0.31723	2.17771	0.0112514	0.103021	down
ETV6	0.252869	2.94617	0.0112576	0.103021	up
SCRN1	0.104947	3.46871	0.0112591	0.103021	up
SLC9B2	0.171405	2.90072	0.0112776	0.1031	up
DYNC2LI1	0.115304	2.98228	0.0113053	0.103211	up
CBX7	-0.108709	3.43844	0.0113066	0.103211	down
H3C8	0.494921	2.40474	0.0113253	0.103309	up
FSTL3	0.317932	2.88568	0.0113365	0.103366	up
TGIF1	0.103877	3.47125	0.0113426	0.103377	up
LOC100996583	-0.189379	3.07374	0.0113593	0.103414	down
TEX26-AS1	-0.123764	2.63886	0.011377	0.103509	down
PNMA3	-0.284202	2.74001	0.0114279	0.103701	down
GTSE1	0.21226	3.07131	0.0114387	0.103754	up
DNAJB6	0.103198	3.39023	0.0114681	0.10381	up
LINC00260	0.162642	2.93342	0.0114697	0.10381	up
SAMD13	-0.177342	3.25456	0.0114968	0.103982	down
COL23A1	-0.379865	2.74141	0.0114987	0.103982	down
TAS2R4	-0.23393	2.61214	0.0115344	0.104215	down
IDS	0.10968	2.9877	0.0115396	0.104217	up
AK7	-0.181008	2.84365	0.011559	0.104336	down
RAP1GAP2	-0.12959	3.49867	0.0116053	0.104606	down
MAGEA3	0.760278	2.50022	0.0116299	0.10476	up
SCART1	-0.148837	2.82914	0.0116557	0.104846	down
ERLNC1	-0.287903	2.62278	0.0116631	0.104846	down
SPINT1-AS1	-0.111447	3.30737	0.0116677	0.104846	down
CCL7	0.544683	2.46873	0.0116814	0.104906	up
DLGAP5	0.160636	3.3243	0.0117568	0.105375	up
COL22A1	0.200918	2.8915	0.0117588	0.105375	up
CITED4	0.235288	2.76497	0.0117671	0.105404	up
GLT8D2	0.11291	3.29837	0.0117861	0.105483	up
OLR1	0.242982	3.07606	0.0118009	0.105571	up
PTPRZ1	-0.420731	3.30104	0.0118138	0.105632	down
CD248	0.104574	3.27002	0.011818	0.105632	up
TCF24	0.968201	1.81479	0.0118506	0.105779	up
SPC25	0.196214	3.12661	0.0118597	0.105779	up
ELMO3	-0.12122	3.12105	0.011884	0.10595	down
LOC100287290	0.373725	2.42346	0.0118938	0.105993	up
ITFG2	-0.110767	3.1156	0.0119075	0.106029	down
PWP2	-0.172199	2.99014	0.0119489	0.106257	down
SPINK7	-0.603593	2.62338	0.0119636	0.106342	down
RECK	0.153475	2.87404	0.012032	0.106722	up
CNFN	0.549568	2.31016	0.0120786	0.107037	up
MYOF	0.100873	3.64401	0.0120865	0.107037	up
FANCI	0.117984	3.45979	0.0120931	0.107037	up
OR7E14P	-0.145494	3.19536	0.0121044	0.107046	down
SLC36A4	0.222757	2.79318	0.0121522	0.107287	up
PENK	0.389869	2.80669	0.0121741	0.107435	up
LOC102724030	0.295824	1.72309	0.0121923	0.107505	up
GUSBP11	-0.133772	3.70263	0.0122117	0.107584	down
FAM83F	-0.140393	3.11595	0.0122268	0.107627	down
ADCYAP1R1	-0.248369	2.59175	0.0122333	0.107639	down
ID1	-0.130577	3.75815	0.012266	0.107744	down
MSANTD4	0.421635	2.46267	0.0122718	0.107746	up
MRGPRF	0.148805	3.25773	0.0122765	0.107746	up
CLDN7	0.366147	3.38076	0.0122987	0.107895	up
PACRG	-0.583983	2.70154	0.012313	0.107975	down
EPYC	0.817299	2.37565	0.0123301	0.10808	up
ASS1	0.114484	3.61722	0.0123579	0.108278	up
NF2	0.249513	2.74946	0.0123716	0.108353	up
LOC389831	-0.129626	3.32133	0.0124072	0.10855	down
KRT23	0.484665	2.97474	0.012456	0.108863	up
PMCH	0.445567	2.52977	0.012468	0.108878	up
SLC18A1	-0.324411	2.63242	0.0124953	0.108878	down
CLDN1	0.708885	2.55138	0.0124981	0.108878	up
GNAT3	-0.552697	2.15734	0.0125015	0.108878	down
CTSV	0.129647	3.31984	0.012509	0.108878	up
LOC100419741	-0.190886	2.76922	0.0125172	0.108878	down
TDH-AS1	-0.132994	2.93366	0.0125173	0.108878	down
PCDH20	-0.24717	3.01084	0.0125202	0.108878	down
DTNB-AS1	-0.477009	2.99574	0.0125362	0.108962	down
MFSD10	0.165084	3.09622	0.0126083	0.109386	up
CYBB	0.120827	3.20163	0.0126101	0.109386	up
MAOA	-0.227859	3.3843	0.0126224	0.109415	down
PPFIA4	0.46944	2.15806	0.0126497	0.109507	up
BTG2	-0.130246	3.15539	0.0126624	0.109507	down
CPLX1	0.42611	2.69052	0.0126647	0.109507	up
ALDH1A3	0.146758	3.46427	0.0126661	0.109507	up
PAIP2B	-0.271794	3.24223	0.0127058	0.109804	down
DIAPH1	-0.147376	2.8926	0.0127176	0.109849	down
AVPR1B	-0.273449	2.58782	0.0127336	0.109891	down
TCF4-AS1	-0.375753	2.04614	0.0127532	0.109987	down
KLHL41	0.165882	2.81559	0.0128062	0.110307	up
PRKAA1	0.242865	2.65023	0.012827	0.110395	up
TRIQK	-0.593066	1.8415	0.0128414	0.11043	down
ACE2	-0.431097	3.0359	0.0128417	0.11043	down
TFAP2C	0.454633	2.95925	0.0128591	0.110497	up
SUSD4	-0.34908	2.81108	0.0128601	0.110497	down
ZYX	0.11204	3.06819	0.0128696	0.110534	up
GAPLINC	0.479566	2.70179	0.0128772	0.110553	up
DHCR24	-0.102178	3.60429	0.0129303	0.110781	down
LERFS	-0.138086	3.05457	0.012953	0.11093	down
PELP1	0.124217	3.0953	0.0130271	0.11129	up
LAMA5	0.207452	3.26177	0.0130402	0.111357	up
COL4A5	-0.196387	3.43478	0.0130555	0.111396	down
GCKR	-0.300049	3.10686	0.0130723	0.111446	down
LOC105376204	0.147002	2.77509	0.0130753	0.111446	up
FAM229B	0.129243	3.22201	0.0130774	0.111446	up
CCDC142	0.112175	2.99355	0.0131077	0.111621	up
CFAP92	0.150803	2.85982	0.0131086	0.111621	up
HFM1	-0.617856	2.25224	0.0131253	0.111717	down
ALDH1A2-AS1	0.318657	2.34926	0.01314	0.111789	up
MELK	0.169199	3.52669	0.0131444	0.111789	up
ITIH3	0.357187	2.64516	0.0131657	0.11186	up
PIAS4	0.103901	3.01837	0.0131714	0.11186	up
AVPR2	0.344468	2.13325	0.01319	0.111929	up
ABCC4	0.170247	3.03267	0.013197	0.111929	up
LEAP2	-0.115045	3.26161	0.0132096	0.111979	down
TC2N	-0.132459	3.4365	0.013226	0.112026	down
GSN	-0.148142	3.02025	0.0132473	0.112161	down
PRR15L	-0.14237	3.61561	0.0132833	0.11235	down
CCDC198	0.222715	2.70839	0.0132848	0.11235	up
ADH1B	-0.44427	3.3486	0.013312	0.112405	down
LINC02577	0.255528	2.75978	0.0133355	0.112497	up
CAMK2N1	0.177838	3.5971	0.0133506	0.112536	up
HMOX1	0.107556	3.33929	0.0133622	0.112586	up
FBXW7	-0.102179	3.34427	0.0133936	0.112713	down
MNS1	0.158906	3.21019	0.0134037	0.112753	up
RUNDC3A	0.316729	2.77764	0.0134223	0.112795	up
PIGN	-0.110516	3.30798	0.0134249	0.112795	down
PAK2	0.129738	3.04863	0.0134472	0.11282	up
DHRS9	-0.191491	3.33879	0.0134541	0.11282	down
CD163L1	-0.16299	3.19569	0.0135038	0.113048	down
SNCA	0.1306	3.08006	0.0135167	0.113066	up
TAF1C	0.224602	2.80143	0.0135865	0.113558	up
EFNA3	0.309665	2.71873	0.0136023	0.113618	up
CLDN4	-0.401045	2.42252	0.0136088	0.113618	down
FUT9	-1.19162	2.14788	0.01361	0.113618	down
TAF13	0.101877	2.93933	0.0136796	0.113874	up
OIP5	0.173813	3.28833	0.0137041	0.113874	up
GPX7	0.129515	3.14364	0.0137079	0.113874	up
CATSPER1	0.245947	2.80185	0.0137262	0.11395	up
HMCN2	0.392174	2.53768	0.0137423	0.113991	up
EXOSC3	0.298789	2.93642	0.0137531	0.113991	up
LINC01704	0.103275	2.8661	0.013791	0.11421	up
IL12A	0.219356	2.68102	0.0137959	0.11421	up
LOC101928087	-0.24062	2.72884	0.0138074	0.114215	down
PWWP3B	-0.432208	2.71481	0.0138206	0.114254	down
YBX2	0.368548	2.66691	0.0138285	0.114254	up
BHMT	-0.446132	2.7831	0.0138392	0.114297	down
ZBTB16	-0.215285	3.10133	0.0138537	0.114341	down
GRAMD2A	0.311752	2.84617	0.0138621	0.114341	up
PTTG1	0.109439	3.5547	0.0138628	0.114341	up
KCTD20	0.121219	2.99179	0.013869	0.114341	up
SLC8A1	0.141301	2.83364	0.013883	0.114361	up
CARNS1	-0.515352	2.67225	0.0138853	0.114361	down
NABP2	0.103494	3.08092	0.0138944	0.11439	up
KPNA5	0.155504	2.93734	0.0139154	0.114473	up
ZNF626	-0.139855	3.14514	0.0139331	0.114573	down
DNAJC28	-0.102691	2.88967	0.013953	0.114646	down
MIR4435-2HG	0.48034	2.34968	0.014014	0.114874	up
ABCC6P1	-0.236251	3.01163	0.0140172	0.114874	down
ART3	0.381595	2.67967	0.0140207	0.114874	up
STC2	0.567847	2.49468	0.0140219	0.114874	up
NDC1	0.101951	3.33044	0.0140277	0.114874	up
CSPG4P5	-0.374271	2.19188	0.0140576	0.115007	down
LOC151760	-0.482884	1.92268	0.0140844	0.115057	down
CBLL1-AS1	-0.102872	3.03194	0.0140958	0.115057	down
AGO2	0.459234	2.44427	0.0140992	0.115057	up
PLAC8	-0.208808	3.77063	0.0141041	0.115057	down
HMGCS2	-0.761659	3.10603	0.0141108	0.115057	down
KIF13B	-0.103011	3.42956	0.0141385	0.115217	down
CD44	0.105997	3.35272	0.0141489	0.115257	up
PTDSS2	0.290801	2.89122	0.0141726	0.11539	up
TCEA3	-0.157565	3.53373	0.0141762	0.11539	down
LINC00920	0.204056	2.88656	0.0142075	0.115527	up
ANTXR1	0.407637	2.70256	0.0142134	0.115527	up
NUDT1	0.193603	3.11993	0.0142216	0.115527	up
PFKFB2	-0.312968	2.55315	0.0142322	0.115527	down
XAGE-4	-0.186406	2.98245	0.0142626	0.115574	down
CFAP91	-0.21918	2.78252	0.0142643	0.115574	down
GPR6	-0.12974	2.943	0.0142753	0.115574	down
MROCKI	-0.157705	3.04285	0.0142819	0.115574	down
LINC02532	0.357738	2.61008	0.0143534	0.115973	up
PLCH1	-0.130579	3.18467	0.0143981	0.116199	down
LINC02880	0.448573	1.57747	0.0144362	0.116441	up
FERMT1	0.102186	3.64988	0.0144393	0.116441	up
MAP3K10	-0.204119	2.4433	0.0144462	0.116452	down
LINC00310	0.405806	2.17076	0.0144935	0.116736	up
MAP3K8	0.101618	3.4041	0.014509	0.116777	up
DERL3	-0.127157	3.09937	0.0145205	0.11678	down
TMEM38A	-0.365072	3.08331	0.0145267	0.116784	down
DTNB	-0.219914	2.40403	0.0145322	0.116784	down
PLEKHO1	0.245345	3.1376	0.0145729	0.117025	up
ATG7	0.100019	2.83623	0.0145973	0.117124	up
OR3A1	0.276283	1.64885	0.0146026	0.117124	up
ODAD3	-0.133571	2.89173	0.0146148	0.117132	down
BUB1B	0.164665	3.32506	0.0146205	0.117133	up
UPK1B	-0.355501	3.01912	0.0146448	0.117192	down
PIM2	-0.201162	3.30036	0.0146518	0.117203	down
IPO8	0.178577	2.79367	0.0146692	0.11728	up
NPEPL1	0.103981	3.20696	0.0146726	0.11728	up
CDK1	0.141065	3.60575	0.0146844	0.117329	up
PRR16	0.365092	2.65771	0.0147048	0.117384	up
TFPI	0.115355	3.12549	0.014738	0.117512	up
TDRD5	0.425088	2.66392	0.0147565	0.11759	up
LOC100288966	0.613816	1.96228	0.0148418	0.118044	up
NES	0.193972	3.00015	0.0148754	0.118237	up
CYTIP	-0.162149	3.53496	0.0148774	0.118237	down
LOC101929718	-0.157537	2.81311	0.0148863	0.118241	down
SMG6	0.26844	2.78188	0.0148893	0.118241	up
ARFGEF2	0.329049	2.47623	0.0149117	0.118374	up
OTUD7A	0.269442	2.49076	0.0149436	0.118495	up
HPN	-0.19617	3.08393	0.0149453	0.118495	down
SERPING1	0.100203	3.48765	0.0149544	0.118495	up
BST1	0.39195	2.78102	0.0149553	0.118495	up
KIF18B	0.109352	3.33196	0.0149854	0.11857	up
POFUT1	0.408123	2.58991	0.0149874	0.11857	up
HPCAL4	-0.335876	2.68669	0.0150046	0.118615	down
ZNF79	0.111733	2.99093	0.0150275	0.118706	up
EFTUD2	0.36103	2.47909	0.0150335	0.118709	up
RRP9	0.373322	2.56912	0.0150421	0.118732	up
F12	0.306439	3.04911	0.0150906	0.118946	up
EMID1	-0.436944	2.37234	0.015092	0.118946	down
DEDD	0.103565	2.86717	0.0150991	0.118952	up
TOX	-0.150846	3.40114	0.0151041	0.118952	down
SMKR1	0.17299	2.9513	0.01512	0.119031	up
SHFL	0.115351	2.93932	0.0151302	0.119067	up
NGEF	-0.120947	3.16319	0.0151482	0.119134	down
CKB	-0.257368	3.41216	0.0151796	0.119137	down
TPRA1	0.135225	2.96064	0.0151928	0.119137	up
RCC1	0.100203	3.33148	0.0152012	0.119137	up
KRT2	-0.390815	2.62293	0.0152233	0.11917	down
SERPINE1	0.257401	2.91095	0.015229	0.11917	up
SDSL	0.105877	3.05143	0.0152361	0.119181	up
NFE2L3	0.120079	3.40743	0.0152869	0.119444	up
ARSI	0.524621	2.32599	0.0153123	0.119508	up
RANBP1	0.301773	2.38484	0.0153384	0.119667	up
DCST1-AS1	0.397364	2.40912	0.0153658	0.119836	up
ADAM32	0.652047	2.26001	0.0153758	0.119869	up
CNTNAP2	0.573099	2.16239	0.0154278	0.120185	up
DYRK3	-0.295089	2.63653	0.0154487	0.120258	down
OSMR	0.206764	3.04501	0.0154745	0.120398	up
GDPD3	-0.152581	3.25555	0.0155527	0.120662	down
C20orf173	-0.48181	2.27004	0.0155693	0.120746	down
PRSS12	-0.162421	2.91609	0.0155993	0.120858	down
LOC101930149	-0.550003	1.69227	0.0156012	0.120858	down
ST6GALNAC1	-0.311105	3.57459	0.0156191	0.120952	down
UTF1	0.408743	2.56559	0.0156802	0.121246	up
LIF-AS2	0.20504	2.78551	0.0156803	0.121246	up
PCGF2	0.322316	2.63002	0.0157346	0.121529	up
NXPH4	0.441498	2.50106	0.0157402	0.121529	up
ERO1B	-0.216783	3.1825	0.0157487	0.12155	down
TRPM2-AS	-0.375641	2.13051	0.0157833	0.121727	down
TENT5C	-0.18906	3.26594	0.0158389	0.122021	down
DTWD1	0.49022	2.45232	0.0158729	0.122147	up
FAM47E	-0.124697	2.78199	0.0158924	0.122207	down
MAMDC2	-0.277169	3.25791	0.0159027	0.12222	down
ERV3-1	0.154705	2.83301	0.0159058	0.12222	up
CRNN	-0.464051	2.29874	0.0159301	0.122344	down
LOC101927770	-0.105268	2.85553	0.0159336	0.122344	down
SST	-0.491283	3.29157	0.0159473	0.122383	down
LOC100507389	-0.101459	2.78053	0.0159619	0.122425	down
SAXO2	-0.615368	2.19092	0.0160265	0.122786	down
ANKRD29	-0.214779	3.16398	0.0160422	0.122791	down
CIDEA	-0.336428	2.50462	0.0160501	0.122791	down
FAM241A	-0.13153	3.55687	0.0160563	0.122791	down
PSCA	-0.539272	3.3536	0.0160567	0.122791	down
CLCA4	0.731389	2.05285	0.0160906	0.123006	up
LPCAT4	-0.111323	3.12045	0.016105	0.12305	down
CYP2T1P	-0.383431	1.99683	0.0161096	0.12305	down
AJUBA	0.127014	3.17783	0.016128	0.12305	up
APLN	0.286714	2.52293	0.0161412	0.12305	up
LILRP2	-0.154059	2.63018	0.0161423	0.12305	down
PAFAH1B3	0.100256	3.25059	0.0161459	0.12305	up
ALOX5	0.279824	2.58489	0.0161495	0.12305	up
LOC100505985	-0.335419	2.08951	0.0161792	0.123186	down
IGLV2-14	-0.256159	3.53219	0.0161883	0.12321	down
NAV2	-0.166377	2.90903	0.0162056	0.123297	down
IL17RD	0.187976	3.09527	0.0162135	0.123312	up
MGC16275	-0.120797	2.79713	0.0162328	0.123414	down
FERMT2	0.117513	3.23058	0.0162486	0.123473	up
SEPT5-GP1BB	-0.115084	2.88488	0.0162524	0.123473	down
PLA2G4A	0.115211	3.44532	0.0163576	0.123995	up
COX4I2	-0.128047	2.95646	0.0163661	0.123995	down
PIGR	-0.205536	3.53109	0.0163727	0.123995	down
TMEM52B	0.367601	2.63608	0.016373	0.123995	up
RAB11B-AS1	-0.124432	2.95495	0.016388	0.124001	down
PIGG	0.32433	2.40304	0.0164033	0.124001	up
C2orf88	-0.153374	3.06021	0.016405	0.124001	down
BRS3	-0.767898	1.48478	0.0164272	0.124123	down
CLDN2	0.553656	2.89834	0.0164371	0.124145	up
MOSPD1	0.103411	3.09758	0.0164481	0.124146	up
FPR3	0.113981	3.04881	0.0164665	0.124151	up
GABBR2	-0.300717	2.6138	0.0164873	0.124164	down
CLPB	0.11989	2.98084	0.0165324	0.124274	up
MS4A4A	0.102282	3.39166	0.0166041	0.124566	up
GTF2IP20	-0.380145	2.76798	0.0166119	0.124571	down
PACSIN3	0.249105	2.82999	0.0166334	0.124657	up
SMG9	0.255037	2.90274	0.0166435	0.124671	up
TMC1	0.407573	2.1623	0.0166643	0.124696	up
SCN3A	-0.362886	2.98461	0.0166904	0.124833	down
EDRF1	0.385602	2.65099	0.0166947	0.124833	up
GAL3ST2	0.343878	2.42965	0.0167362	0.125098	up
TUT1	0.106808	2.94601	0.0167892	0.12545	up
ZNF496	0.353211	2.61092	0.0168225	0.125564	up
LHFPL3-AS1	-0.792731	1.78807	0.016837	0.125582	down
ZNF414	-0.283114	2.70588	0.0168555	0.125585	down
LINC00261	-0.637461	3.27766	0.0168805	0.125727	down
IGSF21	0.426012	2.58636	0.0169518	0.125984	up
TDRD10	-0.149593	2.95611	0.01696	0.125984	down
KCND3	-0.332494	2.51722	0.0169711	0.125984	down
CENPE	0.14501	3.27928	0.016984	0.125984	up
TTC21A	0.178752	2.96784	0.0169886	0.125984	up
FAXC	0.381223	2.58612	0.0169935	0.125984	up
USP53	-0.169125	2.78082	0.0170004	0.125984	down
DIAPH3-AS1	0.344652	1.85828	0.0170026	0.125984	up
INA	-0.257304	2.76769	0.017004	0.125984	down
GTSE1-DT	0.321838	2.43644	0.0170056	0.125984	up
IFNL2	-0.468665	2.62221	0.0170693	0.126366	down
TFF1	-0.492811	3.70363	0.0171208	0.126658	down
FRMD3	-0.125723	3.30235	0.0171786	0.126905	down
EMX1	-0.46294	1.68662	0.0171864	0.126905	down
DRC1	0.365642	2.04718	0.0172148	0.127017	up
IGKV1D-13	-0.190921	3.61533	0.0172182	0.127017	down
MEI1	-0.164352	3.1616	0.0172358	0.127102	down
LINC02537	0.597909	2.14897	0.0172609	0.127198	up
POM121L2	-0.114618	2.88403	0.0173007	0.127446	down
RPL39L	0.142507	3.15303	0.0173193	0.127538	up
SSTR1	-0.394375	2.36289	0.017399	0.127934	down
VWA1	0.138139	3.12277	0.0174332	0.128024	up
MED15P9	0.311245	2.64275	0.0174345	0.128024	up
C12orf50	-0.572748	1.68515	0.0174568	0.128081	down
RHEX	-0.235851	2.91958	0.0174781	0.128081	down
MAP7D2	-0.700687	3.02144	0.0174852	0.128081	down
CD27	-0.188874	3.21381	0.0174941	0.128102	down
MYL4	-0.110107	2.96086	0.0175023	0.128117	down
DPYSL5	0.258466	2.19744	0.0175462	0.128338	up
PCDHB13	0.215987	2.73791	0.0175674	0.128413	up
RHBDL2	-0.163616	3.30257	0.0175828	0.128458	down
FOXQ1	-0.151973	3.81403	0.0175859	0.128458	down
ASF1B	0.101858	3.07907	0.0176146	0.128533	up
PLK1	0.268228	2.69914	0.017623	0.128533	up
MAST4	-0.443469	2.36525	0.0176268	0.128533	down
DEPP1	0.22055	2.87307	0.0176551	0.128559	up
INSL3	-0.112155	3.05658	0.0177058	0.128838	down
IRF4	-0.158571	3.21157	0.0177673	0.129151	down
PLCXD3	-0.425344	2.82711	0.0177929	0.129247	down
SLC35F5	0.145233	2.97878	0.0178252	0.129387	up
ALPG	0.332845	2.24255	0.0178309	0.129387	up
TFAP2A	0.203481	3.25135	0.0178838	0.129681	up
PACS1	0.110585	2.88827	0.0179196	0.12985	up
TMEM262	-0.305534	2.24325	0.0179222	0.12985	down
NOBOX	-0.353743	2.63082	0.0179654	0.130026	down
FAM3D	-0.335752	3.52194	0.0180033	0.13014	down
SAMD4A	0.101	3.36529	0.0180103	0.130146	up
PRR5-ARHGAP8	0.368541	2.33284	0.0180855	0.130373	up
CLEC2L	-0.263266	2.64973	0.0181124	0.130458	down
SMAP2	-0.103091	3.35206	0.0181178	0.130458	down
IGLV3-25	-0.25872	3.31706	0.01812	0.130458	down
SLCO4A1-AS1	0.3338	2.98313	0.0181946	0.130708	up
DUSP4	-0.142587	3.64643	0.0182048	0.130736	down
LINC00269	-0.371249	2.10268	0.0182219	0.130814	down
RAD54L	0.33449	2.86256	0.0182874	0.131168	up
LINC01252	-0.351985	2.72929	0.018295	0.131168	down
LOC643201	-0.369193	2.56327	0.0182964	0.131168	down
LOC100507513	-0.162104	2.73364	0.0183068	0.131197	down
OR2B6	0.27159	2.69636	0.01833	0.131319	up
[truncated: 950 more rows]

## Sheet: Table S3
Supplementary table 3: Differential expression analysis for rna-seq dataset GSE19826
	logFC	AveExpr	P.Value	adj.P.Val	B	change
COL6A3	2.17702	12.5576	7.29288e-08	0.000788793	7.97721	up
HOXA13	4.33284	4.2998	1.12365e-07	0.000788793	7.58674	up
MFAP2	2.47343	8.7769	1.19242e-07	0.000788793	7.533	up
SPARC	1.79393	12.5179	1.73666e-07	0.000788793	7.19242	up
SPON2	1.43894	10.2687	2.02243e-07	0.000788793	7.05422	up
KLHL25	2.0611	6.54431	2.667e-07	0.000788793	6.80294	up
FAP	3.95074	6.88083	2.88448e-07	0.000788793	6.73167	up
COL3A1	1.38774	13.5613	3.03163e-07	0.000788793	6.68641	up
SERPINH1	3.02575	9.42339	3.60125e-07	0.000817114	6.52973	up
COL18A1	1.43644	9.59214	3.9256e-07	0.000817114	6.4512	up
COL1A1	1.5635	14.0907	5.09272e-07	0.000902164	6.21397	up
COL5A2	1.57862	11.2333	5.26966e-07	0.000902164	6.18282	up
COL1A2	1.55131	13.8737	5.63446e-07	0.000902164	6.12175	up
COL6A2	1.29843	11.7268	1.42146e-06	0.00211341	5.27567	up
LINC02905	-1.5672	7.12651	1.88364e-06	0.00261387	5.01762	down
SERPINE2	1.5235	10.208	2.10785e-06	0.00274218	4.91447	up
NID2	1.75954	8.66062	2.57669e-06	0.00283368	4.73013	up
ZNF57	-1.38858	9.65216	2.8526e-06	0.00283368	4.63672	down
BGN	2.34834	9.4624	2.90409e-06	0.00283368	4.62029	up
UBL3	-1.69533	11.5641	2.93859e-06	0.00283368	4.60945	down
PDGFRB	1.14023	9.27527	2.95358e-06	0.00283368	4.60477	up
COL5A1	1.42428	10.0761	2.995e-06	0.00283368	4.59198	up
DLGAP1-AS2	2.81	5.08147	3.73113e-06	0.00337667	4.39004	up
RILPL1	0.861695	8.39579	4.01089e-06	0.00347861	4.32357	up
RAB31	1.51038	10.9606	4.2726e-06	0.00348034	4.26545	up
PSAPL1	-2.75547	9.99601	4.49885e-06	0.00348034	4.21799	down
LIFR	-2.91247	6.63817	4.72835e-06	0.00348034	4.17223	down
PCOLCE	1.40336	9.80155	4.75287e-06	0.00348034	4.16747	up
THY1	2.04207	9.60995	5.11995e-06	0.00348034	4.09903	up
UBE3C	-0.832837	5.5433	5.33777e-06	0.00348034	4.06069	down
LGALS1	1.22315	12.8544	5.42432e-06	0.00348034	4.04589	up
TIMP1	2.15319	13.1655	5.55393e-06	0.00348034	4.02416	up
THBS2	2.99744	9.12837	5.62997e-06	0.00348034	4.01165	up
ASB11	-2.44113	5.73509	5.68493e-06	0.00348034	4.00271	down
BICC1	1.55349	8.31123	6.09513e-06	0.00362486	3.93858	up
PIERCE2	-1.50443	8.85926	6.55321e-06	0.00371147	3.87187	down
AKR7A3	-2.45222	11.9449	6.59738e-06	0.00371147	3.86569	down
MDK	1.35406	9.9762	6.95512e-06	0.00380976	3.81707	up
COL4A1	0.990354	12.2344	7.29999e-06	0.00389613	3.77251	up
TGFBI	1.05453	12.0515	7.78721e-06	0.0039561	3.713	up
VCAN	1.26676	9.65518	7.96289e-06	0.0039561	3.69245	up
APOE	1.88831	10.3547	7.98252e-06	0.0039561	3.69019	up
COL4A2	1.11394	12.008	8.77176e-06	0.00413017	3.60333	up
PCSK5	1.48628	8.66889	8.93105e-06	0.00413017	3.58675	up
IGFBP4	1.71261	11.2981	9.18785e-06	0.00413017	3.56064	up
MARVELD3	2.26266	6.53587	9.30386e-06	0.00413017	3.54907	up
SMIM6	-1.6484	9.48575	9.36855e-06	0.00413017	3.54269	down
NFE2L2	-1.53195	9.22606	9.62012e-06	0.00413017	3.51827	down
GPNMB	1.9605	7.37362	9.72272e-06	0.00413017	3.5085	up
HYAL1	-2.12042	9.01357	1.03894e-05	0.00432512	3.44738	down
COL10A1	3.79067	6.82892	1.1093e-05	0.00450065	3.38699	up
CTSK	1.22771	11.471	1.12435e-05	0.00450065	3.37456	up
TNFSF11	2.05476	6.54495	1.1535e-05	0.00453019	3.35097	up
MUCL3	-4.67879	10.9258	1.18631e-05	0.00457278	3.32512	down
SH3GL2	-3.98012	7.25263	1.26378e-05	0.00475872	3.2668	down
LOC105378604	2.32933	4.84927	1.29577e-05	0.00475872	3.24375	up
OXCT1	-1.39964	11.0126	1.30313e-05	0.00475872	3.23853	down
ACSM3	-2.18267	8.73568	1.36045e-05	0.00488236	3.19884	down
CCDC169	-1.94147	4.53734	1.44335e-05	0.00505572	3.14429	down
VSIG1	-3.4805	9.42967	1.45733e-05	0.00505572	3.13541	down
LIF	1.20432	8.18948	1.53057e-05	0.00510273	3.09019	up
NEURL1B	1.26616	9.08344	1.5499e-05	0.00510273	3.07861	up
FRMD1	-2.03133	5.97252	1.56628e-05	0.00510273	3.06892	down
HSPA6	0.982019	7.69106	1.57264e-05	0.00510273	3.06518	up
RND1	-1.23996	8.59494	1.59801e-05	0.00510273	3.05042	down
GATA4	-1.93048	7.6026	1.61977e-05	0.00510273	3.03795	down
GUCY1A1	1.53992	10.1362	1.64248e-05	0.00510273	3.0251	up
PELI2	-1.18727	9.72582	1.66778e-05	0.00510514	3.011	down
IL11	2.94949	4.96142	1.75705e-05	0.00530045	2.96291	up
SGPP2	-1.2058	11.2664	1.81323e-05	0.00539177	2.93388	down
TMEM158	1.40031	8.61928	1.88743e-05	0.0054148	2.89688	up
HOXA10	2.78408	6.2653	1.93668e-05	0.0054148	2.87312	up
MUC6	-4.16453	10.0366	1.95743e-05	0.0054148	2.86329	down
MEST	1.35013	10.0194	2.03666e-05	0.0054148	2.82668	up
SALL4	2.92794	6.67951	2.0407e-05	0.0054148	2.82485	up
METTL8	0.992538	9.41178	2.05849e-05	0.0054148	2.81684	up
LAMA4	0.907991	10.4254	2.05864e-05	0.0054148	2.81678	up
ALDH3A2	-0.870498	11.1846	2.06903e-05	0.0054148	2.81213	down
KLK11	-2.90246	10.1355	2.0907e-05	0.0054148	2.80252	down
ADAM17	0.864997	9.24575	2.09381e-05	0.0054148	2.80115	up
KIR2DS4	-2.00652	4.69636	2.10713e-05	0.0054148	2.7953	down
SMIM29	2.00105	7.22981	2.17735e-05	0.00546146	2.76505	up
ZNF703	1.42274	9.46406	2.18416e-05	0.00546146	2.76217	up
SFRP4	2.78761	8.63829	2.204e-05	0.00546146	2.75383	up
SLC25A5	-0.667386	14.4761	2.24214e-05	0.0054906	2.738	down
COL6A1	1.1102	9.08895	2.33555e-05	0.00560951	2.70033	up
ADTRP	-1.73823	9.16796	2.34459e-05	0.00560951	2.69677	down
WIPF3	-1.88069	9.73377	2.47382e-05	0.00585143	2.64726	down
HKDC1	2.71058	4.59816	2.53118e-05	0.00588971	2.62611	up
TEAD4	2.27664	7.66624	2.54659e-05	0.00588971	2.6205	up
BCL2L10	-1.57706	6.26265	2.5808e-05	0.00590322	2.60819	down
IGFBP7	1.37401	13.2473	2.70596e-05	0.00610535	2.56449	up
ANKS6	2.0677	4.56519	2.72783e-05	0.00610535	2.55706	up
TOM1L1	-0.872263	11.332	2.7587e-05	0.00610876	2.54667	down
MPC1	-1.25202	11.5823	2.79843e-05	0.0061315	2.53348	down
SLC2A12	-1.77609	7.40142	2.84022e-05	0.00615824	2.5198	down
CLDN1	3.01561	5.79631	2.94832e-05	0.00628611	2.48533	up
REEP6	2.61378	6.73661	2.95959e-05	0.00628611	2.4818	up
FAM107B	-1.08513	11.9608	3.1199e-05	0.00642402	2.43312	down
TMEM275	1.74444	5.25399	3.17767e-05	0.00642402	2.41619	up
GALNT5	-1.04517	8.63298	3.18559e-05	0.00642402	2.41389	down
TRIM59	0.912873	8.13417	3.24822e-05	0.00642402	2.39592	up
PXDN	0.899011	9.88615	3.27367e-05	0.00642402	2.38871	up
RCN1	1.15311	10.4781	3.28557e-05	0.00642402	2.38536	up
PBLD	-1.62897	8.91567	3.28986e-05	0.00642402	2.38416	down
CST1	4.27491	6.57741	3.30067e-05	0.00642402	2.38113	up
MYRF	-1.65863	11.4627	3.35329e-05	0.00642402	2.36653	down
SFRP2	3.15948	9.4122	3.36293e-05	0.00642402	2.36388	up
FAM167A-AS1	-2.97304	4.88	3.36401e-05	0.00642402	2.36359	down
TMEM220	-1.35722	9.36344	3.49515e-05	0.00661378	2.32829	down
PGF	1.85919	6.82076	3.56484e-05	0.00668487	2.31007	up
MFSD4A	-4.01707	12.1635	3.63316e-05	0.00671059	2.29255	down
ACTN1	1.04779	12.3348	3.68578e-05	0.00671059	2.27927	up
CWH43	-2.73624	7.00366	3.70045e-05	0.00671059	2.27561	down
COL12A1	1.40517	10.9501	3.70751e-05	0.00671059	2.27385	up
ASPN	2.03063	10.7153	3.79053e-05	0.00680171	2.25341	up
FA2H	-1.45342	10.7832	3.8441e-05	0.00683888	2.24045	down
OR2C3	-2.0728	3.89989	3.89122e-05	0.00686405	2.2292	down
CLDN7	3.51482	8.92185	3.93817e-05	0.00688397	2.21814	up
FSTL1	1.06233	12.3324	3.96866e-05	0.00688397	2.21102	up
CD59	-0.81626	13.3079	4.12745e-05	0.00710024	2.1748	down
SMIM5	-1.95874	8.90857	4.16386e-05	0.00710415	2.1667	down
MCRIP1	0.95512	8.42034	4.2149e-05	0.00713278	2.15545	up
BEX5	-2.08382	10.0658	4.26882e-05	0.00716577	2.14372	down
PPFIBP2	-1.21072	10.9024	4.33832e-05	0.00717671	2.12881	down
PPP1R7	-0.725572	8.31766	4.3443e-05	0.00717671	2.12754	down
RNASE4	-1.62631	11.6226	4.47069e-05	0.00730095	2.10106	down
CTH	-1.23481	7.47902	4.52429e-05	0.00730095	2.09006	down
PTER	-1.05272	10.5832	4.52473e-05	0.00730095	2.08997	down
AMIGO2	1.62116	10.0391	4.62774e-05	0.00736112	2.06919	up
HOTAIRM1	1.34918	8.21323	4.63275e-05	0.00736112	2.0682	up
SERPINF1	1.07835	11.889	4.77146e-05	0.00747388	2.04096	up
RDH12	-2.54142	7.89882	4.79205e-05	0.00747388	2.03699	down
FNDC1	3.35816	7.07578	4.86697e-05	0.00747388	2.02267	up
CDH11	1.763	8.45822	4.86945e-05	0.00747388	2.0222	up
LOC101928335	-2.2856	5.0977	4.90536e-05	0.00747388	2.01541	down
NRXN2	1.99705	5.62806	4.93249e-05	0.00747388	2.01032	up
CLCNKB	-2.36229	7.11803	4.99857e-05	0.00747388	1.99804	down
MIR181A2HG	2.14371	6.34216	5.0207e-05	0.00747388	1.99396	up
CDH3	3.03584	6.85069	5.02687e-05	0.00747388	1.99283	up
ENTREP1	-1.72558	9.16124	5.17039e-05	0.00758012	1.96684	down
CTHRC1	2.35542	10.4511	5.19714e-05	0.00758012	1.96208	up
CPT2	-0.953532	9.68211	5.20758e-05	0.00758012	1.96023	down
BMS1	0.575602	10.0527	5.33031e-05	0.00770489	1.93872	up
CLEC11A	1.9518	7.06089	5.41973e-05	0.00778011	1.92337	up
GDPD5	2.47722	6.45363	5.48993e-05	0.00778027	1.91149	up
LBR	0.92393	11.4535	5.50767e-05	0.00778027	1.90851	up
ZNF630	-0.818238	7.95639	5.56424e-05	0.00778027	1.89908	down
PIAS4	2.3201	6.54843	5.62955e-05	0.00778027	1.88831	up
JPH2	-2.0952	5.85773	5.64019e-05	0.00778027	1.88656	down
FAM124B	1.99606	4.84971	5.6441e-05	0.00778027	1.88592	up
MAP4K4	0.763231	9.09621	5.74223e-05	0.00778854	1.87001	up
MTARC2	-0.879635	9.10802	5.7737e-05	0.00778854	1.86497	down
GUCY1B1	1.16164	9.71365	5.78235e-05	0.00778854	1.86358	up
PRKX	1.10456	8.31742	5.79978e-05	0.00778854	1.86081	up
FMO4	-0.79037	8.76692	6.04058e-05	0.00805991	1.82326	down
EPN3	-1.67295	9.01584	6.20549e-05	0.00821119	1.79839	down
UMAD1	-1.03475	9.60152	6.23285e-05	0.00821119	1.79433	down
MRM2	0.803286	10.1504	6.28773e-05	0.00821498	1.78624	up
PDIA5	-0.704855	11.6678	6.42803e-05	0.00821498	1.76587	down
CACNA1E	-1.40663	4.3908	6.43918e-05	0.00821498	1.76427	down
STARD10	-1.1468	11.62	6.4699e-05	0.00821498	1.75988	down
AUH	-1.01754	10.838	6.48576e-05	0.00821498	1.75762	down
SLC44A2	-0.862231	10.0893	6.48786e-05	0.00821498	1.75732	down
C1orf210	-1.13802	8.90426	6.53525e-05	0.00821498	1.7506	down
GPRC5C	-1.58721	10.729	6.57408e-05	0.00821498	1.74513	down
ALDH1A3	1.47697	10.2927	6.59093e-05	0.00821498	1.74277	up
LRFN4	2.15864	6.31974	6.67193e-05	0.00826645	1.7315	up
ATG4A	-0.799945	9.99822	6.73683e-05	0.00828222	1.72256	down
CHRDL2	2.80967	6.96947	6.76424e-05	0.00828222	1.71881	up
C1orf54	1.08111	10.0743	6.87456e-05	0.00836806	1.70388	up
CA2	-2.17079	13.7644	6.96198e-05	0.00838952	1.69222	down
CEP170	0.758559	9.96398	7.0257e-05	0.00838952	1.68381	up
CEBPB	1.26831	12.2889	7.04534e-05	0.00838952	1.68123	up
HES4	2.29629	7.42822	7.0534e-05	0.00838952	1.68018	up
LINC00858	2.07588	4.48439	7.18297e-05	0.00842988	1.66338	up
CXCL17	-3.51333	12.3405	7.23211e-05	0.00842988	1.65708	down
RARRES1	2.45325	6.75231	7.30881e-05	0.00842988	1.64735	up
IL24	2.2071	4.68262	7.32514e-05	0.00842988	1.64529	up
BHLHA15	-1.85261	9.76356	7.32903e-05	0.00842988	1.6448	down
FUT9	-2.58975	5.16771	7.33033e-05	0.00842988	1.64463	down
PDLIM2	0.945853	9.2937	7.56708e-05	0.00865433	1.61529	up
MYZAP	-1.15295	9.42677	7.63461e-05	0.00868385	1.60709	down
CYSTM1	-1.57176	14.7988	7.78262e-05	0.00880409	1.58937	down
TBCB	0.772319	10.938	7.90543e-05	0.00889468	1.57492	up
DCAF12L1	-2.62923	5.92042	7.99116e-05	0.0089428	1.56497	down
VSIG2	-2.84427	11.4162	8.04475e-05	0.00895239	1.5588	down
CDC14B	-1.00497	10.054	8.08575e-05	0.00895239	1.55411	down
MYRIP	-3.17508	8.66537	8.25814e-05	0.00902854	1.53464	down
SLC16A7	-2.50506	10.3973	8.27597e-05	0.00902854	1.53265	down
DGKD	-1.42903	10.6898	8.33255e-05	0.00902854	1.52636	down
CNGB3	-1.91515	5.50825	8.33467e-05	0.00902854	1.52612	down
PXMP2	-1.6155	11.1837	8.44496e-05	0.00902854	1.51399	down
KCNE2	-5.6131	11.0154	8.45295e-05	0.00902854	1.51312	down
SULT1B1	-1.54383	8.94897	8.45815e-05	0.00902854	1.51255	down
MIIP	1.03892	7.52266	8.58305e-05	0.00910727	1.49902	up
SPP1	2.67249	3.93689	8.6288e-05	0.00910727	1.49412	up
LUM	1.14814	13.318	8.67627e-05	0.00910727	1.48905	up
GRASLND	-1.14539	7.89511	8.72365e-05	0.00910727	1.48403	down
HTRA3	1.46555	8.29055	8.7513e-05	0.00910727	1.48111	up
CPEB3	-0.842779	7.50241	8.79515e-05	0.00910727	1.47649	down
ROBO1	1.01692	10.1167	8.85718e-05	0.00910727	1.47001	up
ISLR	1.48465	8.52597	8.94456e-05	0.00910727	1.46095	up
ARHGAP25	-2.013	5.17181	8.99232e-05	0.00910727	1.45604	down
LINC02273	1.63344	5.40451	9.06002e-05	0.00910727	1.44911	up
SPHK1	1.93558	7.23109	9.12437e-05	0.00910727	1.44258	up
FMO5	-1.92089	7.6432	9.17965e-05	0.00910727	1.43701	down
PRELID2	-0.926311	9.817	9.19033e-05	0.00910727	1.43593	down
GRAMD1B	-1.0367	9.02265	9.21776e-05	0.00910727	1.43318	down
FN1	1.66691	7.11803	9.24287e-05	0.00910727	1.43067	up
C3	1.79481	12.6838	9.27563e-05	0.00910727	1.42741	up
RAI14	1.20142	9.63446	9.31712e-05	0.00910727	1.42329	up
RBM28	0.773211	9.42487	9.31947e-05	0.00910727	1.42306	up
CPNE2	0.772934	9.22763	9.42186e-05	0.0091643	1.41297	up
SULF2	1.49054	10.3812	9.56492e-05	0.009246	1.39907	up
COL8A1	2.29519	5.2368	9.67737e-05	0.009246	1.38828	up
PRDM16-DT	-2.893	5.76942	9.8297e-05	0.009246	1.37387	down
KIAA1755	2.02798	6.31846	9.87605e-05	0.009246	1.36953	up
FLNA	1.29869	11.4399	9.96452e-05	0.009246	1.3613	up
SULF1	2.6325	8.45478	9.98632e-05	0.009246	1.35929	up
PLXDC1	0.799104	8.17681	0.000100184	0.009246	1.35632	up
FHDC1	-0.773213	9.4712	0.000100256	0.009246	1.35566	down
DDX56	0.684601	9.75358	0.000100371	0.009246	1.35461	up
TMEM161B	-1.62708	10.8014	0.000100585	0.009246	1.35264	down
DHRS7	-1.2679	12.1271	0.0001007	0.009246	1.35159	down
SOSTDC1	-4.3797	9.15864	0.00010101	0.009246	1.34875	down
SRPX2	2.18753	7.47965	0.000101038	0.009246	1.34849	up
RAB27A	-1.31723	11.5519	0.000101277	0.009246	1.34631	down
MYOC	-2.19336	8.23576	0.00010177	0.00925045	1.34183	down
CLIC6	-3.29014	12.1754	0.000102921	0.00931435	1.33146	down
DNER	-2.74581	8.30323	0.000104687	0.00935847	1.31576	down
PRSS16	-0.85043	8.86908	0.000105057	0.00935847	1.3125	down
LOXL1	0.866859	9.6815	0.00010519	0.00935847	1.31134	up
SCML1	-1.54741	5.22376	0.000105207	0.00935847	1.31119	down
LIPH	-1.10458	9.30671	0.000108486	0.00960905	1.28287	down
EDEM3	-0.903441	10.2208	0.00011034	0.0097319	1.26723	down
LOC101928881	-1.35148	8.35216	0.00011206	0.00984188	1.25297	down
GABARAPL1	-0.968588	9.19291	0.000114112	0.00990077	1.23622	down
ANKRD22	-1.27369	11.4507	0.000114378	0.00990077	1.23407	down
BHLHE22	1.23888	7.52293	0.000114518	0.00990077	1.23295	up
AIFM1	-0.769564	10.5021	0.000114633	0.00990077	1.23202	down
NFIC	-0.705829	9.38007	0.000116694	0.0100371	1.21558	down
CPEB4	-0.888352	9.33863	0.000118391	0.0101412	1.20226	down
FBXL13	-2.4438	8.6474	0.000120803	0.0102936	1.18366	down
TMTC2	-0.852385	9.24439	0.00012116	0.0102936	1.18094	down
TWNK	0.795255	7.72552	0.000122179	0.0103286	1.1732	up
HRH1	1.11899	7.36355	0.000122564	0.0103286	1.1703	up
ALAD	-1.20834	10.5824	0.000123491	0.0103648	1.16336	down
LOC101926959	-3.39762	6.86629	0.000125218	0.0104675	1.15055	down
PLBD2	0.804142	9.71683	0.000128041	0.0106512	1.12998	up
AEBP1	1.57101	10.0246	0.000129276	0.0106512	1.12112	up
CASZ1	-0.954895	9.25271	0.000129424	0.0106512	1.12007	down
CYP27A1	2.2349	7.65982	0.000129462	0.0106512	1.1198	up
ETFDH	-1.00187	9.48095	0.000131047	0.0107391	1.10858	down
ALDH3A1	-2.72975	10.338	0.000132401	0.0108076	1.09909	down
RNASET2	-0.900329	6.50982	0.000134189	0.0108494	1.08672	down
SH2D6	1.40407	5.56812	0.000134212	0.0108494	1.08656	up
ERO1B	-1.94332	9.47705	0.000134882	0.0108494	1.08197	down
LOC105372766	-0.962884	7.84902	0.000134999	0.0108494	1.08117	down
AZGP1	-3.61145	11.087	0.0001357	0.0108638	1.07639	down
CA9	-3.01577	10.6146	0.000137707	0.0109823	1.06285	down
FGD4	-1.34704	11.6037	0.000140219	0.01114	1.04618	down
PAIP2B	-2.16362	8.93571	0.000140783	0.0111422	1.04248	down
CSGALNACT2	0.999496	9.76409	0.000141393	0.0111481	1.03849	up
ADGRL4	0.845695	8.62438	0.000142756	0.0111911	1.02964	up
APOC1	2.6167	9.74625	0.000143398	0.0111911	1.0255	up
PAPSS1	-0.823293	12.1436	0.000143551	0.0111911	1.02452	down
COMP	2.24947	5.79602	0.000145137	0.0112296	1.01439	up
CFC1	-1.70906	4.14056	0.000145442	0.0112296	1.01245	down
HMOX2	-0.832252	11.0893	0.000145664	0.0112296	1.01104	down
RAP1GAP2	-1.50519	10.3102	0.000146636	0.0112584	1.00491	down
LOC729296	-1.75293	3.82329	0.000147119	0.0112584	1.00188	down
CYP3A5	-1.51147	11.9978	0.000148783	0.0113093	0.991507	down
PDGFD	-1.74493	10.6445	0.00014929	0.0113093	0.988366	down
SACS	0.750286	8.70551	0.000149414	0.0113093	0.987604	up
RASSF6	-1.77204	10.8255	0.000150464	0.0113456	0.981146	down
CCPG1	-0.843249	8.96275	0.000151301	0.0113456	0.976026	down
KCNJ13	-2.59808	6.62054	0.000151856	0.0113456	0.97265	down
BHLHE41	1.19245	9.75842	0.00015251	0.0113456	0.968692	up
NUCB2	-1.0972	11.8588	0.000152619	0.0113456	0.96803	down
EMILIN1	1.30749	8.7569	0.000154041	0.0114105	0.959481	up
ADHFE1	-1.48729	9.09294	0.000157748	0.0116437	0.93755	down
CAPN9	-2.90878	9.27576	0.000158473	0.0116525	0.933323	down
DOCK8-AS1	-1.9895	5.03869	0.000158987	0.0116525	0.930339	down
AGT	1.74543	9.91546	0.000161083	0.0117332	0.91826	up
RBM47	-0.770733	12.3796	0.000161216	0.0117332	0.917501	down
FAAP100	0.841113	8.50855	0.000162218	0.011765	0.911788	up
MMD	1.05779	9.82745	0.000163099	0.0117878	0.906796	up
CHP1	-1.30994	9.31412	0.00016427	0.0118314	0.900197	down
S100A4	1.19757	11.7374	0.000166411	0.0119443	0.888256	up
HOMER2	-2.12792	7.68434	0.000167402	0.0119741	0.882785	down
ADGRG2	-2.81903	8.46334	0.000168165	0.0119875	0.87859	down
SCARB1	1.05983	9.33228	0.000168883	0.0119976	0.874663	up
TWIST1	1.65806	7.17963	0.000169621	0.0120091	0.870642	up
ANOS1	1.67967	7.85815	0.000171073	0.0120358	0.862783	up
OLFML2B	1.5939	8.58767	0.000171156	0.0120358	0.86234	up
HTRA1	1.20171	10.9945	0.000171927	0.0120493	0.858196	up
HOXA1	2.43189	6.2549	0.000172723	0.0120614	0.853935	up
FOXS1	1.90095	6.25266	0.000173258	0.0120614	0.851083	up
PODXL	1.1143	10.2503	0.000174377	0.0120989	0.845149	up
SLC10A3	2.09688	7.16965	0.00017663	0.0121919	0.833313	up
TMBIM6	-0.674301	13.1451	0.000176889	0.0121919	0.831962	down
UBE2QL1	-1.93551	8.58293	0.000177547	0.0121969	0.828539	down
ADRB2	-1.12327	8.77779	0.000181873	0.0123758	0.806349	down
NRK	2.50637	5.4703	0.000181947	0.0123758	0.805975	up
TPD52L1	-1.74526	10.9434	0.000181993	0.0123758	0.805744	down
CHIA	-5.25571	9.37764	0.000184345	0.0123758	0.793905	down
LPCAT1	1.44836	10.0672	0.000184798	0.0123758	0.791645	up
WBP4	0.75964	8.7105	0.000184905	0.0123758	0.791111	up
TRIP10	0.950161	9.12578	0.000185115	0.0123758	0.790065	up
GPD1L	-0.870525	10.9598	0.000185417	0.0123758	0.788562	down
TMED6	-3.40526	10.1434	0.000185503	0.0123758	0.788132	down
DRD5	-2.43892	8.19686	0.000186772	0.0124207	0.781848	down
MAST4	-2.16715	5.57681	0.000187567	0.0124332	0.777933	down
EGOT	1.50582	5.09773	0.000188155	0.0124332	0.77505	up
PLD4	1.71781	4.2697	0.000189755	0.0124992	0.767242	up
POGLUT2	0.965231	8.22625	0.000191218	0.0125436	0.760165	up
HOMER1	1.01444	8.99464	0.000191997	0.0125436	0.75642	up
FSCN1	1.8297	7.35208	0.000192237	0.0125436	0.755266	up
PLPP6	-0.670878	9.84047	0.000193217	0.0125681	0.750581	down
NNT	-1.2357	10.7188	0.000194347	0.0126023	0.745205	down
SAR1B	-0.834569	10.4454	0.000197108	0.0127416	0.732207	down
BANP	0.819415	10.0813	0.000199036	0.0127625	0.723233	up
PNPLA6	0.69954	9.2329	0.000199653	0.0127625	0.720383	up
OSBPL9	-0.692867	11.7374	0.000199862	0.0127625	0.719415	down
MXRA8	0.903462	9.91481	0.000199884	0.0127625	0.719314	up
NOTCH2NLA	0.829434	12.2063	0.000204342	0.0130073	0.698986	up
OSR2	2.22117	6.98594	0.000206324	0.0130557	0.69009	up
BTBD3	-0.813842	10.9666	0.000207297	0.0130557	0.685757	down
PRR34-AS1	-0.853127	10.6429	0.000207522	0.0130557	0.684758	down
FUNDC1	-0.893208	11.0848	0.000207611	0.0130557	0.684361	down
LMBRD2	-0.622439	10.805	0.000210285	0.013184	0.672567	down
PLEKHO1	1.84545	8.42904	0.000215123	0.0134357	0.651609	up
FTH1	0.613554	15.1279	0.000215591	0.0134357	0.649607	up
SSR4	-0.799111	14.1696	0.000217195	0.0134953	0.642777	down
ME2	-0.883166	11.4402	0.000219653	0.0136074	0.632409	down
RNASE1	-1.76296	13.5262	0.000220342	0.0136096	0.629521	down
RARS1	1.15649	11.0594	0.000221241	0.0136247	0.625769	up
ASGR1	2.04722	5.58363	0.000222141	0.0136299	0.622029	up
CCKAR	-3.00298	7.68317	0.000223054	0.0136299	0.618252	down
CCBE1	-2.27356	6.9051	0.000224262	0.0136299	0.613275	down
MRPL12	0.731253	9.74783	0.000225324	0.0136299	0.608922	up
SLC20A1	0.873864	11.3968	0.000226611	0.0136299	0.603676	up
RALGAPA2	-0.668546	10.627	0.000226648	0.0136299	0.603524	down
DBT	-1.2154	8.79581	0.000226924	0.0136299	0.602402	down
TNFSF9	1.64403	5.96668	0.000226992	0.0136299	0.602129	up
PI4K2B	-0.544194	10.3587	0.000229299	0.0136299	0.592812	down
THBS4	2.26807	8.81469	0.000229707	0.0136299	0.591174	up
COL5A3	1.79817	6.25822	0.000230075	0.0136299	0.589698	up
PLLP	-1.38465	11.3329	0.000230076	0.0136299	0.589695	down
SCYL1	0.856251	8.98965	0.000230206	0.0136299	0.589175	up
ODF2L	0.799097	7.32143	0.000230493	0.0136299	0.588026	up
RIPOR1	0.836271	8.24791	0.000231886	0.0136517	0.582476	up
CPA2	-3.67289	10.626	0.000232173	0.0136517	0.581335	down
EGR2	1.5253	8.49585	0.000233994	0.01372	0.574139	up
HOOK1	-0.638446	8.51449	0.000235425	0.0137651	0.568522	down
C1orf116	-1.41857	11.1052	0.000236623	0.0137964	0.563846	down
AQP4	-2.59813	6.20937	0.000238047	0.0138406	0.558319	down
CPXM1	2.67662	6.53433	0.000238748	0.0138427	0.555612	up
ACADL	-2.06331	7.04359	0.000239506	0.0138481	0.552693	down
LDHD	-1.80171	7.15788	0.000240751	0.0138815	0.547915	down
PIDD1	1.7029	6.62202	0.000244182	0.0140405	0.534879	up
PAFAH2	-0.814829	8.67424	0.000245636	0.0140852	0.529413	down
SUCLG2	-0.946273	12.3378	0.000251168	0.0143628	0.508898	down
CARNS1	-2.00271	8.12504	0.000252984	0.014427	0.502263	down
ARHGEF37	-1.57579	9.91854	0.000254758	0.0144608	0.495828	down
KCNJ15	-2.8486	9.67727	0.000255555	0.0144608	0.492951	down
NUDT1	1.06689	8.21495	0.00025566	0.0144608	0.492572	up
TMEM171	-1.91041	8.52015	0.000257604	0.0145313	0.485596	down
BCKDHA	-0.921044	10.1529	0.000259056	0.014536	0.48042	down
SH3BGRL2	-1.09981	11.1736	0.000259816	0.014536	0.477721	down
SEC11C	-0.694496	11.6933	0.000260018	0.014536	0.477007	down
LINC02381	-1.98803	11.2802	0.000260481	0.014536	0.475367	down
MSX1	1.13324	7.27648	0.000262301	0.0145685	0.468957	up
TIFA	-0.896062	10.1669	0.000263714	0.0145685	0.464008	down
CNTD1	-3.24809	7.61793	0.00026426	0.0145685	0.462105	down
SLC25A4	-1.27951	10.9999	0.000264364	0.0145685	0.461743	down
KCNJ8	1.15786	8.16397	0.000264563	0.0145685	0.461048	up
RASAL2	0.955735	8.45992	0.000265638	0.014589	0.457316	up
PDIA2	-3.40926	8.92839	0.000266923	0.0145942	0.45287	down
APOBEC2	-1.94124	8.82517	0.000267843	0.0145942	0.449703	down
CPEB2	-0.899593	10.6716	0.000268483	0.0145942	0.447505	down
TMEM116	-1.1727	9.77266	0.000268537	0.0145942	0.447321	down
NUBP1	-0.552217	9.99292	0.000274331	0.0148703	0.427662	down
WASF1	1.01895	7.32696	0.000275393	0.0148891	0.424106	up
FICD	-0.877626	9.54541	0.000278118	0.0149975	0.41504	down
LRRC69	1.02863	7.09959	0.000278978	0.015005	0.412196	up
GPR155	-2.48862	10.9997	0.000280001	0.0150212	0.408828	down
KIAA1191	-1.06099	12.0692	0.000281427	0.015046	0.404149	down
FAM220A	0.673304	10.1842	0.00028191	0.015046	0.402571	up
COL11A1	3.35476	6.44695	0.00028495	0.0151694	0.392695	up
COLGALT1	0.5463	10.1942	0.000287502	0.0152662	0.384485	up
EPB41L4B	-1.1482	11.7261	0.000289373	0.0153247	0.378514	down
SERTM1	-1.50481	6.0891	0.000290076	0.0153247	0.376281	down
FANCB	1.97121	4.71987	0.00029311	0.0154458	0.366702	up
PMPCA	0.608484	9.81059	0.000293927	0.0154497	0.36414	up
MAGI3	-0.9524	7.19924	0.000295276	0.0154512	0.359924	down
SLC22A5	-0.4602	9.35787	0.00029544	0.0154512	0.359413	down
PYROXD1	-0.765428	10.6754	0.000298895	0.0155927	0.34871	down
RAB11FIP2	-1.28056	11.4177	0.000306406	0.0159446	0.325864	down
APLP1	-2.83037	7.92496	0.000309632	0.0160335	0.316226	down
CNTN3	-2.5198	6.81191	0.000309654	0.0160335	0.316159	down
LCAT	1.63069	6.84124	0.000314298	0.0161743	0.302459	up
PDILT	-3.81983	7.46103	0.000314451	0.0161743	0.302012	down
CKM	-3.73886	6.81918	0.000314706	0.0161743	0.301265	down
LRIG1	-0.989813	11.3314	0.000315482	0.0161743	0.298997	down
ALKAL2	-2.30556	7.84865	0.000316342	0.0161785	0.296492	down
NECTIN3	-1.12767	9.67366	0.000318979	0.0162734	0.288853	down
SNRPE	0.654826	12.5015	0.000320243	0.0162756	0.285212	up
DNM1	1.47851	7.78709	0.000320587	0.0162756	0.284225	up
CDC25B	1.27398	10.198	0.000322097	0.0163125	0.2799	up
PDLIM7	1.91256	7.26166	0.000323906	0.0163209	0.274747	up
VSTM2A	-2.19175	5.25059	0.000325412	0.0163209	0.270477	down
TRMT10A	-0.818653	7.77695	0.000325429	0.0163209	0.270429	down
SLC41A1	-0.896565	9.9063	0.000325992	0.0163209	0.26884	down
WDR59	0.668608	9.61958	0.000326762	0.0163209	0.266666	up
DGKZ	1.99118	8.37886	0.000326966	0.0163209	0.266092	up
PLAU	1.34157	9.75659	0.000329766	0.0164177	0.258245	up
MAL	-2.26698	9.54785	0.000330484	0.0164177	0.256244	down
RCC2	0.680596	11.1911	0.000331775	0.0164426	0.252656	up
FSTL3	0.848482	8.37081	0.00033296	0.0164621	0.249377	up
DLG3-AS1	-0.975351	6.97334	0.000335267	0.0165128	0.243024	down
OSCAR	1.82734	5.83382	0.000335572	0.0165128	0.242187	up
MS4A14	1.00089	7.62346	0.000337851	0.0165858	0.235957	up
LRRC32	0.970318	9.17791	0.000338862	0.0165911	0.233209	up
OSGEP	0.631275	8.81316	0.000339553	0.0165911	0.231335	up
GNL1	0.720686	7.9942	0.000340875	0.0166167	0.227759	up
TCN1	-2.45831	12.2692	0.000345022	0.0167744	0.216633	down
LINC02910	2.38899	4.00526	0.000346384	0.0167744	0.213007	up
IER3IP1	-0.691591	8.84042	0.000346529	0.0167744	0.212624	down
ANO5	-1.39741	8.22275	0.000349098	0.016838	0.205826	down
TENT5C	-1.41221	9.09819	0.000350775	0.016838	0.201418	down
U2SURP	0.707625	10.9414	0.000351461	0.016838	0.199621	up
ZNF169	-1.62273	8.61479	0.000351617	0.016838	0.199213	down
ASAH2B	-0.955628	8.79623	0.000353021	0.016838	0.195546	down
PTPRZ1	-2.13113	9.06228	0.000354161	0.016838	0.192582	down
LINC01333	-1.83974	5.01836	0.000354309	0.016838	0.192196	down
LOC101927263	-1.83824	8.10331	0.000354605	0.016838	0.191428	down
GRIA3	-2.31251	5.75967	0.000355123	0.016838	0.190085	down
RNF149	0.642949	11.3968	0.000357857	0.0168952	0.183031	up
NOTCH2	0.501281	11.0124	0.00035804	0.0168952	0.18256	up
MRPL45P2	-1.37105	5.83441	0.000359555	0.0168952	0.178675	down
EVX1	0.833666	5.84167	0.000360405	0.0168952	0.176503	up
KCNQ1DN	-1.92695	5.43133	0.000360718	0.0168952	0.175703	down
MID1IP1	-0.759147	10.0045	0.000361783	0.0168952	0.172992	down
EIF3B	0.739508	11.446	0.000362699	0.0168952	0.170667	up
PHLDB3	0.888605	8.18662	0.000362822	0.0168952	0.170353	up
TDO2	2.15765	7.50768	0.000365106	0.0169636	0.164583	up
ADIPOR2	-0.902005	11.1478	0.000367854	0.0170532	0.157685	down
MMEL1	-0.764324	8.93632	0.000369181	0.0170656	0.154373	down
NEB	0.868062	6.67976	0.000370316	0.0170656	0.15155	up
LBH	0.765631	9.52924	0.000370582	0.0170656	0.150887	up
NNMT	1.39988	11.8653	0.000371716	0.0170801	0.148078	up
FAM3C	-0.720054	12.0341	0.000373321	0.017116	0.144114	down
SYNJ2BP	-0.802917	11.0453	0.000375687	0.0171817	0.138304	down
UPP1	1.93536	8.16297	0.000376404	0.0171817	0.136549	up
CCT6A	0.685526	10.9508	0.000379665	0.0172847	0.128615	up
CKMT2	-2.83842	9.08871	0.000380595	0.0172847	0.126365	down
XBP1	-0.910222	12.7015	0.000381153	0.0172847	0.125019	down
DPYSL3	1.29187	7.60531	0.000383239	0.0173401	0.119999	up
BSG	-0.948657	10.9894	0.00038404	0.0173401	0.118078	down
PCED1B	1.07005	8.47726	0.000385328	0.0173606	0.115	up
FBP2	-3.62152	7.76602	0.000386825	0.0173904	0.111433	down
ENPP4	-1.02009	10.0333	0.000390089	0.0174994	0.103706	down
FMO6P	-1.63162	6.7494	0.00039529	0.0176835	0.0915271	down
IAH1	0.679259	10.1954	0.000395894	0.0176835	0.0901228	up
GLUL	-1.6351	11.8366	0.000399755	0.0177826	0.0811964	down
GCNT2	-1.91102	6.6824	0.0004002	0.0177826	0.0801752	down
ANG	-1.37228	10.8057	0.000400674	0.0177826	0.0790854	down
KIF12	1.73445	5.92461	0.000404584	0.0179179	0.0701566	up
FUT11	0.655182	9.00121	0.000406273	0.01793	0.0663254	up
FAM222A-AS1	1.70877	4.43068	0.00040658	0.01793	0.065631	up
PGC	-4.52255	13.963	0.000408602	0.0179811	0.0610695	down
PTGFRN	0.770677	10.2028	0.000409575	0.0179859	0.0588838	up
FBN1	1.18247	8.83551	0.000412317	0.0180682	0.0527471	up
ANGPTL2	1.03569	9.88352	0.000416455	0.0182111	0.0435677	up
MTUS1	-1.02379	9.98566	0.000419248	0.0182948	0.0374224	down
CCKBR	-3.40432	9.09275	0.000420462	0.0183095	0.0347626	down
CCT3	0.74951	11.9932	0.000425694	0.0184986	0.023394	up
CLSTN3	0.914593	7.55964	0.000427903	0.0185558	0.0186363	up
LOC283194	-1.30904	5.23764	0.000430258	0.0186192	0.0135907	down
ATP4A	-6.14259	11.0458	0.000432296	0.0186611	0.00924815	down
IGDCC4	0.792054	8.67825	0.000433021	0.0186611	0.00770665	up
ABHD4	-0.571667	10.2642	0.000435557	0.0186898	0.00233946	down
BCL2L15	-1.09511	8.69099	0.000436042	0.0186898	0.00131592	down
PMEPA1	1.85378	7.8838	0.000436545	0.0186898	0.000256241	up
PHYHD1	-1.34547	8.66443	0.000437834	0.0186898	-0.00245335	down
MUC5AC	-3.48066	11.9548	0.000438176	0.0186898	-0.00317238	down
HPGD	-2.00345	10.659	0.000439994	0.018729	-0.00697772	down
CPSF3	0.699551	10.3005	0.000442797	0.0188098	-0.012815	up
GRAMD1C	-1.2393	8.64413	0.000445061	0.0188367	-0.0175017	down
ADISSP	2.18512	6.7391	0.000445239	0.0188367	-0.0178684	up
KRT80	2.01134	5.79439	0.000447741	0.0189041	-0.0230197	up
TRIM50	-3.82219	8.56331	0.0004522	0.0189879	-0.032128	down
ETFRF1	-1.15478	11.3199	0.000452258	0.0189879	-0.0322457	down
SH3RF3	1.45478	7.85186	0.000453273	0.0189879	-0.0343055	up
NECAP1	-0.584405	10.0129	0.000453374	0.0189879	-0.03451	down
FZD2	1.34876	8.34044	0.000455923	0.0190545	-0.039663	up
ATIC	0.759031	11.3299	0.000456795	0.0190545	-0.0414192	up
ITGA7	2.14577	6.38844	0.000458211	0.0190753	-0.0442628	up
EPOR	-1.25282	7.4018	0.000465412	0.0193364	-0.0585942	down
SLC26A9	-2.9299	9.85971	0.000467595	0.0193581	-0.0628927	down
BBS1	-0.542631	9.81742	0.000468115	0.0193581	-0.0639152	down
MRPS10	0.546038	10.7242	0.000468723	0.0193581	-0.0651074	up
OR7E14P	-0.957296	8.55737	0.000474961	0.0195768	-0.0772551	down
ARHGAP18	-0.880088	9.19291	0.000478126	0.0196684	-0.0833584	down
KLHDC2	-0.795705	12.412	0.000482508	0.0197766	-0.091742	down
ACO2	-0.983363	11.8954	0.000483166	0.0197766	-0.0929924	down
RNF7	0.75476	10.6448	0.000483607	0.0197766	-0.093832	up
NES	1.26606	8.54848	0.000486153	0.0198152	-0.0986556	up
UPRT	-0.801971	9.60491	0.000486457	0.0198152	-0.0992293	down
EZR	-0.986961	10.4344	0.000494269	0.0200571	-0.113867	down
COBLL1	-1.37373	9.00598	0.000494322	0.0200571	-0.113965	down
SLC6A1	1.69976	4.9856	0.000502017	0.0203297	-0.128155	up
IGFBP2	-1.76867	12.2653	0.000503055	0.0203322	-0.130052	down
SNX8	1.50071	7.71074	0.000505597	0.0203954	-0.134684	up
CHSY3	1.56069	6.34856	0.000510987	0.0205446	-0.144424	up
PRRX1	1.0541	7.28982	0.000512251	0.0205446	-0.146694	up
SNRPD1	0.803284	11.5893	0.000512257	0.0205446	-0.146704	up
HOXB7	1.95487	7.67641	0.000516709	0.0206833	-0.154652	up
CA4	-2.07155	5.95144	0.000518307	0.0207074	-0.157488	down
RAE1	0.923169	10.7457	0.000519431	0.0207126	-0.159478	up
MCEE	-0.805444	10.1431	0.000521002	0.0207355	-0.162253	down
SPCS3	-0.68242	9.21619	0.000524122	0.0208	-0.167736	down
OCLN	-0.919703	8.84785	0.000524621	0.0208	-0.16861	down
TMT1A	-1.71669	13.3526	0.000525969	0.0208138	-0.170966	down
CYP2S1	-1.47222	9.99834	0.000527196	0.0208227	-0.173106	down
EFEMP2	0.731119	9.90955	0.000532195	0.0209804	-0.181773	up
DDB2	1.17698	8.96101	0.00053597	0.0210506	-0.188265	up
SOCS2	-1.12476	8.57244	0.000535999	0.0210506	-0.188316	down
AP1M1	0.663046	9.47111	0.000538776	0.0210959	-0.193061	up
HENMT1	0.899099	9.07119	0.000539858	0.0210959	-0.194903	up
EFCAB14	-0.739315	9.50538	0.000540928	0.0210959	-0.196722	down
HOXC5	-1.53849	6.36139	0.000543042	0.0210959	-0.200303	down
MRGPRG-AS1	-1.39275	6.32109	0.000543229	0.0210959	-0.20062	down
KRT17	2.86242	6.26763	0.000543233	0.0210959	-0.200627	up
TOX	-1.31251	9.25241	0.000547137	0.0211788	-0.207202	down
PLIN3	0.692635	10.2453	0.000548477	0.0211788	-0.209447	up
ZNF783	0.885757	7.96368	0.000549917	0.0211788	-0.211855	up
MAP3K21	-1.14929	10.0708	0.000549969	0.0211788	-0.211943	down
HSD11B1	0.964902	8.32756	0.000550937	0.0211788	-0.213557	up
MFSD4A-AS1	-1.95268	6.01563	0.000551473	0.0211788	-0.214449	down
MFSD10	0.733029	8.90197	0.000553692	0.0212223	-0.218137	up
CTBS	-0.93007	9.05833	0.000555181	0.0212223	-0.220602	down
CLOCK	-0.519722	10.4146	0.000555665	0.0212223	-0.221403	down
IQGAP2	-1.24737	11.5253	0.000558546	0.0212711	-0.226152	down
AFTPH	-0.642657	11.9356	0.000559761	0.0212711	-0.228147	down
TFF1	-1.94105	14.8252	0.000560631	0.0212711	-0.229573	down
ZNF286A	0.783858	7.54908	0.000561673	0.0212711	-0.231277	up
PGRMC2	-0.720604	10.69	0.000564875	0.0212711	-0.236496	down
HEXB	0.69725	12.3259	0.00056632	0.0212711	-0.238842	up
EP300-AS1	-0.936471	8.78923	0.000568244	0.0212711	-0.241955	down
CLEC4A	0.922392	8.14654	0.000568716	0.0212711	-0.242718	up
HMGN2P46	-1.06305	8.11148	0.0005693	0.0212711	-0.24366	down
C16orf89	-2.96517	10.29	0.000569771	0.0212711	-0.244419	down
BTBD1	0.514179	11.5363	0.000570045	0.0212711	-0.24486	up
TMEM125	-1.01976	10.1616	0.000570612	0.0212711	-0.245774	down
SGK1	-1.15826	13.0608	0.000571756	0.0212711	-0.247613	down
ZNF710-AS1	-1.53923	9.28935	0.000572603	0.0212711	-0.248972	down
SEPTIN11	0.657612	10.637	0.000572954	0.0212711	-0.249534	up
MRPS5	0.499835	10.8176	0.000573338	0.0212711	-0.250149	up
ADAM28	-1.62183	11.1094	0.00057536	0.0212711	-0.253381	down
SIPA1	0.799811	8.58136	0.000576043	0.0212711	-0.25447	up
SCGB2A1	-2.65173	8.39394	0.00057636	0.0212711	-0.254975	down
MARVELD1	0.91755	9.28108	0.000577526	0.0212765	-0.25683	up
RTKN	1.07614	8.56468	0.000580795	0.0213094	-0.262012	up
RBFOX2	0.664442	10.4891	0.000581701	0.0213094	-0.263443	up
GATA6-AS1	-1.96457	10.7425	0.000582402	0.0213094	-0.264548	down
MAN1B1	0.885757	8.97379	0.000582516	0.0213094	-0.264727	up
IL12A-AS1	-1.63592	4.47526	0.000586403	0.0213815	-0.270832	down
AKR1B10	-2.31869	13.6125	0.00058778	0.0213815	-0.272986	down
LSM8	0.630373	10.6864	0.000588165	0.0213815	-0.273587	up
GPER1	-2.58312	8.38923	0.000588596	0.0213815	-0.274259	down
NAPEPLD	-0.780021	10.0233	0.000593632	0.0214798	-0.282079	down
NAB2	0.708915	7.99695	0.000594128	0.0214798	-0.282846	up
SLC37A2	1.23252	5.9676	0.000594395	0.0214798	-0.283259	up
SPINK2	-2.26692	7.04104	0.000598074	0.021501	-0.288921	down
CENPF	2.00183	5.05795	0.000598503	0.021501	-0.28958	up
SSB	0.763619	11.015	0.000599427	0.021501	-0.290996	up
EPHB2	0.955296	7.88001	0.00059969	0.021501	-0.291399	up
TNFSF4	1.28176	6.87592	0.00060072	0.021501	-0.292974	up
MT1M	-3.39869	9.96944	0.000601182	0.021501	-0.293679	down
KLF16	1.142	6.75269	0.00060826	0.0217169	-0.304421	up
SIDT2	-1.11837	10.2702	0.000611867	0.0217706	-0.309848	down
IL21R	1.44797	5.48956	0.000612184	0.0217706	-0.310324	up
NOSIP	0.590112	10.2261	0.000612902	0.0217706	-0.311399	up
SH3KBP1	0.794492	10.7914	0.000614333	0.0217842	-0.313539	up
KCNH7-AS1	-1.73378	4.54239	0.000616856	0.0217906	-0.3173	down
ZFY	-2.21213	4.83714	0.000616918	0.0217906	-0.317392	down
RASSF10	-1.31509	8.19022	0.000617653	0.0217906	-0.318485	down
PARPBP	1.1791	7.19722	0.000619961	0.0218233	-0.321907	up
LIMCH1	-0.830827	7.99131	0.000621102	0.0218233	-0.323595	down
S100A10	1.29476	13.5686	0.000621725	0.0218233	-0.324515	up
GHRL	-3.36984	10.5331	0.000622797	0.0218241	-0.326097	down
LIPG	1.41253	7.6825	0.000628379	0.0219774	-0.334283	up
LAMB1	0.856912	11.0002	0.000629763	0.0219774	-0.336302	up
MIR29B2CHG	-1.40842	10.43	0.00063034	0.0219774	-0.337143	down
SLC2A10	-0.884116	10.4295	0.000631913	0.0219905	-0.33943	down
OBI1	0.758017	9.35799	0.000632828	0.0219905	-0.340757	up
HDC	-2.12619	8.8728	0.000636388	0.0220774	-0.345905	down
PDGFRL	0.972045	7.29818	0.000639808	0.0221591	-0.350823	up
MYT1L	1.65784	3.62543	0.000642477	0.0222145	-0.354642	up
IRS4	-1.84201	6.55681	0.000643997	0.0222272	-0.35681	down
NTN4	-1.15925	10.4087	0.000645323	0.0222272	-0.358698	down
CYB5A	-0.795563	12.3348	0.00064678	0.0222272	-0.360767	down
PDHX	-0.773223	10.5328	0.000647113	0.0222272	-0.361239	down
WDPCP	-0.799883	8.77737	0.000648309	0.0222315	-0.362932	down
ANGPTL3	-2.27895	6.72126	0.000654009	0.0223736	-0.370963	down
PWWP3B	-2.0817	6.27096	0.000654602	0.0223736	-0.371795	down
SLC25A46	-0.629078	10.9256	0.000656026	0.0223855	-0.373789	down
BST1	1.04892	6.89538	0.000657335	0.0223935	-0.375618	up
MAGI1	-1.42996	5.33268	0.000661878	0.0224924	-0.381936	down
L3MBTL4-AS1	1.19768	5.9884	0.000663456	0.0224924	-0.38412	up
PPP1R36	-1.09298	8.98863	0.000663479	0.0224924	-0.384152	down
MAP3K10	-1.27658	5.73346	0.000665069	0.0225096	-0.386347	down
TCTA	-0.469151	9.88068	0.00066779	0.022565	-0.390093	down
RAB11A	-0.550612	13.1044	0.000676281	0.0228149	-0.401682	down
LINC02875	1.31057	6.41561	0.000679474	0.0228672	-0.406003	up
RAB33B	-0.725024	9.17473	0.000680028	0.0228672	-0.406751	down
CBLC	1.80222	7.79861	0.000681405	0.0228755	-0.408606	up
ARPC1B	1.14578	12.0208	0.000683091	0.0228755	-0.410872	up
CYP2C18	-2.07559	10.4154	0.000683572	0.0228755	-0.411518	down
CCDC196	-1.83625	2.96469	0.000687145	0.0229581	-0.4163	down
PMCH	1.9804	5.05856	0.000689703	0.0230067	-0.419708	up
MRPS21	0.467428	12.0441	0.000693296	0.0230399	-0.424473	up
NBDY	-0.848998	7.34994	0.000693608	0.0230399	-0.424886	down
ABCA5	-0.901671	10.0657	0.000694981	0.0230399	-0.426699	down
AHSA1	0.507617	11.4796	0.00069547	0.0230399	-0.427344	up
L3MBTL3	0.636302	7.90876	0.000696882	0.0230399	-0.429204	up
PABPC4	-0.711011	11.7588	0.000698438	0.0230399	-0.43125	down
SPIC	-1.96505	4.92782	0.000699198	0.0230399	-0.432246	down
LINC02995	-1.55287	2.95169	0.000699554	0.0230399	-0.432714	down
ATP1B1	-0.623055	15.2654	0.00070105	0.0230527	-0.434673	down
AMZ1	-0.891947	7.63698	0.000703748	0.0231049	-0.438195	down
COL4A5	-1.36493	9.78754	0.000708353	0.0232195	-0.444176	down
FNDC5	-2.43442	7.17514	0.000711275	0.0232786	-0.447952	down
CTTNBP2NL	0.646164	10.3034	0.000714819	0.0233037	-0.452508	up
SNRPG	0.700638	13.02	0.000716344	0.0233037	-0.454463	up
SLC16A10	-2.2404	8.39211	0.000716514	0.0233037	-0.45468	down
LTBP3	0.913135	9.53299	0.00071652	0.0233037	-0.454688	up
COL2A1	-3.14484	7.92629	0.000721288	0.0234222	-0.46077	down
PCDHB8	1.88562	4.11695	0.00072468	0.0234957	-0.465071	up
AVP	-1.63132	5.87216	0.000727873	0.0235625	-0.469102	down
C10orf62	-1.36409	6.43074	0.000731676	0.0236488	-0.473879	down
NHERF1	-0.697288	10.8498	0.000742752	0.0239528	-0.487653	down
AEN	0.787787	8.20289	0.000746168	0.0239528	-0.491861	up
PVT1	1.01856	9.15137	0.000746258	0.0239528	-0.491971	up
SLC39A10	1.04535	9.28856	0.000746358	0.0239528	-0.492094	up
CLRN3	3.32373	7.8044	0.000747795	0.0239528	-0.493857	up
PLPPR4	1.50805	6.39496	0.000747986	0.0239528	-0.494092	up
SCP2	-0.531471	12.4075	0.000757205	0.0241117	-0.505321	down
EIF2AK3	-0.724354	11.4167	0.000757289	0.0241117	-0.505421	down
SLC7A13	1.61326	3.89269	0.000758029	0.0241117	-0.506317	up
SST	-4.10646	10.437	0.000758968	0.0241117	-0.507452	down
FKBP10	2.1613	5.79119	0.000761769	0.0241117	-0.510829	up
CST4	1.7725	7.96319	0.000762624	0.0241117	-0.511857	up
ARHGDIG	-0.856982	7.49255	0.000763458	0.0241117	-0.512859	down
ASB8	-0.627483	8.88202	0.000763758	0.0241117	-0.513219	down
IL19	-1.83616	6.92822	0.000765264	0.0241117	-0.515025	down
BLVRA	0.950634	8.42463	0.000765534	0.0241117	-0.515348	up
VGLL1	-1.56369	4.3356	0.00076569	0.0241117	-0.515534	down
ZBED3	-0.799307	9.50891	0.000767024	0.0241164	-0.51713	down
GKN1	-5.2421	12.893	0.000768156	0.0241164	-0.518482	down
CALHM2	0.735769	8.39349	0.000769545	0.0241236	-0.520138	up
NR2C1	0.471913	9.56037	0.000772933	0.0241533	-0.524164	up
GALM	0.871773	9.65868	0.000773276	0.0241533	-0.52457	up
BACE1	0.608099	8.71958	0.000774213	0.0241533	-0.525681	up
PCAT18	-1.70585	6.62719	0.000775134	0.0241533	-0.526771	down
EPCAM	0.822696	13.6883	0.000776968	0.0241743	-0.528937	up
UGCG	-0.570243	12.3436	0.000782705	0.0243164	-0.535678	down
GPX1	0.647912	12.2448	0.000785451	0.0243654	-0.538888	up
PPM1G	0.630548	9.49769	0.000791848	0.0244015	-0.546321	up
PGAP4	-0.64919	8.49676	0.000791921	0.0244015	-0.546406	down
RGN	-1.53469	8.83032	0.000792072	0.0244015	-0.54658	down
ADA	-1.34451	10.5501	0.000792087	0.0244015	-0.546598	down
ATP11A	1.1077	7.18869	0.000792477	0.0244015	-0.547049	up
SESTD1	0.588678	10.6663	0.000796498	0.0244581	-0.551687	up
NPY	-0.938704	7.81493	0.000796805	0.0244581	-0.552041	down
SERPING1	0.983025	11.272	0.000797841	0.0244581	-0.553231	up
SH2B3	0.688971	9.48399	0.000807869	0.0247291	-0.564677	up
TMEM30B	-0.922263	11.3788	0.000810219	0.0247646	-0.567338	down
ENO1	0.981139	12.8456	0.000813515	0.0248289	-0.571057	up
RGS16	0.97598	7.88506	0.000816039	0.0248695	-0.573897	up
THOC6	1.19334	7.64727	0.000822629	0.0250337	-0.581266	up
LINC00520	-0.944976	9.37889	0.000826938	0.025128	-0.586052	down
MDH1	-0.831177	13.7017	0.000830646	0.0252039	-0.59015	down
ANTXR1	1.9819	5.1936	0.000836259	0.0253373	-0.59632	up
SH3PXD2A-AS1	2.00112	5.36821	0.000838582	0.0253708	-0.598862	up
ERP44	-0.618513	8.25795	0.000842367	0.0254128	-0.602987	down
DCP2	0.444901	10.8081	0.000842412	0.0254128	-0.603036	up
MSRA	-0.677835	10.1447	0.000845536	0.0254701	-0.606427	down
AKR1C3	-1.19234	13.425	0.000847723	0.0254843	-0.608792	down
CTSL	0.969068	10.8619	0.000848457	0.0254843	-0.609586	up
ITGB1BP2	1.57448	6.54658	0.000857915	0.0257313	-0.61974	up
PLA2G4C	1.71212	5.25502	0.000859791	0.0257504	-0.621741	up
DOC2B	-1.35233	5.44501	0.000864018	0.0258398	-0.626232	down
IFFO1	0.861781	8.70741	0.000869665	0.0259474	-0.632199	up
GUCA2B	-2.79275	5.7587	0.000870482	0.0259474	-0.63306	down
DAXX	0.763872	8.59725	0.000871356	0.0259474	-0.633978	up
UQCRC2	-0.580055	12.755	0.000876687	0.0260689	-0.639564	down
CLEC4G	-1.59836	5.75278	0.00087907	0.0260895	-0.64205	down
ARK2C	1.57379	4.31209	0.000879886	0.0260895	-0.6429	up
FLJ33534	-1.29135	6.23778	0.000881258	0.026093	-0.644327	down
GRIP2	-1.50961	7.9955	0.000890116	0.0263178	-0.653486	down
LOC105373334	-0.877172	7.71765	0.000892886	0.0263623	-0.656332	down
P3H4	1.33078	7.85405	0.000905515	0.0266745	-0.669191	up
ANKMY2	-0.583188	11.7982	0.000906024	0.0266745	-0.669706	down
TMEM37	-0.936529	8.90132	0.000907351	0.0266759	-0.671047	down
ZP1	1.44724	4.29503	0.000909577	0.0267036	-0.67329	up
GPX3	-1.23386	12.0766	0.000913737	0.0267824	-0.677468	down
NGRN	0.665781	12.0928	0.00091558	0.0267824	-0.679312	up
MPHOSPH10	0.456893	10.0385	0.000916583	0.0267824	-0.680315	up
LUZP4	1.34469	3.91606	0.000917408	0.0267824	-0.681139	up
TFF2	-3.42439	13.543	0.000919069	0.0267933	-0.682795	down
OASL	-1.22703	9.56507	0.000924318	0.0269087	-0.688009	down
TTYH3	1.05404	8.46573	0.000926374	0.0269308	-0.690043	up
TENT4A	0.580618	10.2228	0.000928362	0.026951	-0.692005	up
CCDC102A	1.73218	5.99916	0.000931785	0.0269619	-0.695375	up
NOTCH1	0.67418	9.11614	0.000934083	0.0269619	-0.69763	up
TIMP2	1.09773	9.1441	0.000934136	0.0269619	-0.697682	up
SEL1L	-0.623812	11.7313	0.000935392	0.0269619	-0.698912	down
SYTL2	-1.22248	9.01955	0.000935514	0.0269619	-0.699031	down
KIAA1586	1.26629	6.32838	0.000936509	0.0269619	-0.700005	up
DNAJC5G	1.41685	5.19532	0.000937985	0.0269671	-0.701446	up
HIPK2	-0.712546	7.95069	0.000940988	0.0269728	-0.704372	down
MAOA	-0.996731	9.96806	0.000941863	0.0269728	-0.705223	down
ATP4B	-2.18443	6.52599	0.00094215	0.0269728	-0.705502	down
TTL	-0.830842	8.34896	0.000943368	0.0269728	-0.706684	down
IFNL2	-1.53432	6.9889	0.000946711	0.0270008	-0.709922	down
SHC3	1.17118	4.36009	0.00094694	0.0270008	-0.710144	up
ZNF552	-0.789066	9.32303	0.000951536	0.0270947	-0.714576	down
LYPD6B	-1.84983	9.72135	0.000958614	0.0272589	-0.721359	down
HADH	-0.678436	10.6201	0.000964609	0.0273724	-0.727066	down
CHN1	0.821355	8.90026	0.000965233	0.0273724	-0.727657	up
GPT2	-1.46943	8.93461	0.000970398	0.0274793	-0.732542	down
NAP1L4	1.27368	6.34238	0.000971642	0.0274793	-0.733714	up
LINC01343	-0.954621	4.53223	0.000978235	0.0276229	-0.739903	down
SPAG5	1.41064	8.6297	0.00097986	0.0276229	-0.741422	up
RHBDD3	0.619704	7.89254	0.000980703	0.0276229	-0.742208	up
C1R	0.824087	11.9766	0.000983004	0.0276503	-0.744354	up
DDAH2	0.608738	9.51851	0.000985921	0.0276845	-0.747065	up
ALDH1A1	-2.12676	12.8869	0.00098688	0.0276845	-0.747955	down
SPOCK1	1.61116	8.02018	0.000989851	0.027722	-0.750706	up
TMC6	0.723494	9.23836	0.000990878	0.027722	-0.751655	up
NR2F2	-1.07692	9.20045	0.000993834	0.0277673	-0.754381	down
IDNK	-0.629991	8.75929	0.00100298	0.0279852	-0.76276	down
JCAD	0.943091	7.12264	0.00100475	0.0279973	-0.764381	up
MESP2	-1.68476	5.87087	0.00100925	0.028085	-0.768468	down
GABRB3	-1.59157	5.09491	0.00101236	0.0281338	-0.771277	down
ATP1B3	0.850056	12.4917	0.00102342	0.0283835	-0.78122	up
LAT	1.59937	7.3922	0.00102407	0.0283835	-0.781802	up
LIPF	-5.23548	13.2339	0.00102993	0.0284073	-0.787024	down
TCF20	0.54939	9.98912	0.00103113	0.0284073	-0.788088	up
CELA3B	-2.40204	6.58523	0.00103135	0.0284073	-0.78828	down
COLCA1	-1.91374	8.75669	0.00103142	0.0284073	-0.788348	down
CRISPLD1	1.84817	7.14889	0.00103189	0.0284073	-0.788762	up
SERPINI1	-1.1585	9.5323	0.00103312	0.0284073	-0.789847	down
ZBED5-AS1	-0.71177	9.61238	0.00103495	0.0284201	-0.791468	down
DMTN	-0.76409	8.54445	0.00103837	0.0284513	-0.79449	down
NOSTRIN	-1.2002	10.4773	0.00103882	0.0284513	-0.794884	down
CD9	1.1649	12.0458	0.00104126	0.0284807	-0.79703	up
SPTAN1	0.670016	10.6767	0.00104298	0.0284904	-0.798542	up
DANCR	-0.873345	11.443	0.00105024	0.0286496	-0.804887	down
UAP1	-0.500201	11.937	0.00105228	0.0286496	-0.806659	down
IL21R-AS1	1.37232	5.13328	0.00105294	0.0286496	-0.807233	up
STK3	0.665912	10.1874	0.001065	0.0289251	-0.81765	up
UQCRB	0.494255	13.7927	0.00106637	0.0289251	-0.81883	up
MATN3	1.84201	5.44055	0.00106723	0.0289251	-0.819568	up
GGCT	0.640993	12.1087	0.00106995	0.028961	-0.821894	up
SMC6	0.540095	9.71025	0.00107253	0.0289931	-0.824095	up
LOC101928957	-1.96006	3.59135	0.00108081	0.0291791	-0.83113	down
RAB4A	-0.796775	10.9787	0.00108926	0.029277	-0.838254	down
ASXL3	-1.65157	7.06146	0.0010893	0.029277	-0.838283	down
MYO1B	1.08272	8.93024	0.00109066	0.029277	-0.839429	up
RNF128	-1.21661	11.3219	0.00109098	0.029277	-0.839691	down
ELAPOR1	-2.0357	10.216	0.00109147	0.029277	-0.840105	down
PSCA	-3.14123	12.1927	0.00109934	0.0294501	-0.846674	down
CCN6	2.5396	4.97086	0.00110138	0.0294669	-0.848372	up
CLDN15	2.03131	7.18892	0.00110296	0.0294711	-0.849676	up
ESRRG	-4.21393	10.5312	0.00110723	0.0295474	-0.853213	down
CD300LF	1.0831	7.99804	0.00111677	0.0297638	-0.861056	up
KLHL41	1.95557	4.90057	0.00112142	0.0297928	-0.864859	up
KLHL23	1.67556	7.74121	0.00112152	0.0297928	-0.86494	up
DNMT1	0.63374	10.103	0.00112215	0.0297928	-0.865451	up
GBP2	0.769648	10.2987	0.00112534	0.0298181	-0.868044	up
SUPT16H	0.57963	10.0568	0.00112597	0.0298181	-0.868557	up
C9orf152	-1.43328	10.6225	0.00112862	0.0298503	-0.870707	down
PANK2	0.587504	10.4096	0.00113478	0.0299753	-0.875687	up
ZFAS1	0.66342	12.5575	0.00113752	0.0300095	-0.877891	up
ACAD10	-0.604483	8.62917	0.00113972	0.0300189	-0.879654	down
LDHB	-1.12538	13.769	0.00114152	0.0300189	-0.881096	down
TSPAN9	1.45459	6.04981	0.0011422	0.0300189	-0.881646	up
IGFALS	-1.27674	7.82091	0.00116158	0.0304895	-0.897019	down
C12orf54	1.28341	4.48028	0.00116506	0.0305386	-0.899758	up
EEIG1	-0.803868	10.966	0.00116638	0.0305386	-0.900792	down
GALNS	0.561052	9.23728	0.00116993	0.0305723	-0.903572	up
PLCXD3	-1.86105	7.09289	0.0011706	0.0305723	-0.904095	down
MAP1A	0.972665	8.15767	0.00117406	0.0306242	-0.906792	up
LINGO2	-1.11777	7.45111	0.00117849	0.0306859	-0.910232	down
DNAH17	1.57962	4.68912	0.00117938	0.0306859	-0.91092	up
SPCS1	-0.470699	13.5066	0.0011817	0.0307081	-0.912722	down
PALM3	-2.31454	8.77875	0.00118345	0.0307093	-0.914075	down
TSHR	1.73234	4.25273	0.00118571	0.0307093	-0.915814	up
CLNK	1.52924	5.63992	0.00118618	0.0307093	-0.916174	up
TMEM128	-0.547221	10.072	0.00119075	0.0307365	-0.91969	down
LYPD1	1.8243	3.82272	0.00119084	0.0307365	-0.91976	up
TSPAN12	-1.11918	9.28394	0.00119166	0.0307365	-0.920387	down
DDX18	0.563805	9.56589	0.00119623	0.0307912	-0.923889	up
EPN1	-1.00033	7.35717	0.00119674	0.0307912	-0.924275	down
AFAP1L2	0.958057	6.92901	0.00120005	0.0308383	-0.926801	up
FAU	0.440791	14.3763	0.00120323	0.030882	-0.929222	up
SBSPON	-1.49725	6.04416	0.00120548	0.0309014	-0.930923	down
SPRNP1	-0.83594	5.80093	0.00120766	0.0309195	-0.932581	down
RAB18	-0.557222	11.4903	0.00120946	0.0309275	-0.933941	down
HEY1	1.00375	8.00915	0.00121516	0.0309691	-0.938238	up
LMBRD1	-0.550289	12.0759	0.00121565	0.0309691	-0.938606	down
MIEF2	0.844119	6.98812	0.00121572	0.0309691	-0.938656	up
PPP1R15B	-0.538382	11.4491	0.00121742	0.0309691	-0.939931	down
GPX8	0.900848	9.5012	0.00121853	0.0309691	-0.940767	up
SMAD6	-0.703997	9.58036	0.00122094	0.0309924	-0.942568	down
ZNF682	-1.38701	5.69559	0.0012238	0.0310274	-0.944712	down
MGAT4C	-1.82651	3.87018	0.00122673	0.0310637	-0.946893	down
TIMM17B	-1.81167	4.94753	0.00123007	0.0310684	-0.949381	down
KIF21B	1.72308	6.41431	0.00123157	0.0310684	-0.950492	up
APOO	-0.804237	10.2714	0.00123166	0.0310684	-0.950557	down
GHR	-1.2033	8.47296	0.00123421	0.0310684	-0.952449	down
PLPP3	-0.927827	11.0536	0.00123438	0.0310684	-0.952571	down
THAP10	-1.07673	9.09303	0.00123702	0.0310973	-0.954525	down
RAP1GAP	-1.67575	10.575	0.00123974	0.031109	-0.956531	down
PNMA1	0.661676	10.5859	0.00124047	0.031109	-0.957073	up
MROH1	1.99865	4.68756	0.00124645	0.0312066	-0.961466	up
ACKR4	-1.38205	8.63899	0.00124983	0.0312066	-0.963935	down
TSPAN4	0.587193	9.69248	0.00125156	0.0312066	-0.965203	up
NKILA	1.64614	5.55572	0.00125253	0.0312066	-0.965907	up
MDFI	1.59558	6.80765	0.00125397	0.0312066	-0.96696	up
KAT2B	-0.64709	9.94103	0.00125479	0.0312066	-0.967558	down
SHROOM3	-0.794028	10.4841	0.00125514	0.0312066	-0.96781	down
MEX3A	0.746812	7.23304	0.00125636	0.0312066	-0.968699	up
PLAC8	-1.82008	12.4479	0.00125977	0.0312541	-0.971177	down
FAM174A	-0.814544	10.4491	0.0012698	0.0314465	-0.97842	down
ABCC5	-1.00616	7.24092	0.00127055	0.0314465	-0.978957	down
ANXA13	2.84385	6.57384	0.00127221	0.03145	-0.980151	up
CPVL	0.975373	10.1349	0.00127371	0.03145	-0.981228	up
PLEKHA7	-0.601669	8.77475	0.00128492	0.0316891	-0.989231	down
TIMP3	0.689898	9.08486	0.00129984	0.0320192	-0.999777	up
CYB5D2	-0.691559	9.49785	0.00130255	0.032048	-1.00168	down
KIAA1958	-1.49654	8.47948	0.0013082	0.0321113	-1.00563	down
GPR108	-0.484672	10.4877	0.00130967	0.0321113	-1.00665	down
ATPAF1	-0.816675	8.84117	0.00130975	0.0321113	-1.00671	down
SECISBP2L	-0.673716	10.1959	0.00131372	0.0321708	-1.00948	down
ABHD6	-0.65007	8.8966	0.00131993	0.0321737	-1.01378	down
ZNF358	1.41976	7.46177	0.00132295	0.0321737	-1.01587	up
DCXR	-0.935621	11.294	0.00132424	0.0321737	-1.01676	down
CRYBG2	2.3553	6.02766	0.00132725	0.0321737	-1.01883	up
SIRT7	-0.532167	10.7795	0.00132819	0.0321737	-1.01948	down
TTC17	-0.667735	10.4677	0.00133059	0.0321737	-1.02113	down
CBLIF	-5.45254	12.377	0.00133091	0.0321737	-1.02135	down
TPD52L2	1.05508	9.80088	0.00133108	0.0321737	-1.02146	up
FMOD	-0.930532	11.5425	0.00133117	0.0321737	-1.02153	down
LOC100129034	-0.524805	9.38456	0.00133191	0.0321737	-1.02203	down
SLC38A5	-1.04443	8.1412	0.00133235	0.0321737	-1.02234	down
PPP1R18	0.900252	9.83752	0.00133307	0.0321737	-1.02283	up
CHST1	1.1364	6.64219	0.00133458	0.0321737	-1.02386	up
ABITRAM	-0.575304	9.97086	0.00133568	0.0321737	-1.02461	down
MMUT	-0.572332	9.79091	0.00133716	0.0321737	-1.02562	down
NDUFB10	-0.785169	12.5298	0.00133927	0.0321737	-1.02706	down
KPTN	0.697057	8.30709	0.00134091	0.0321737	-1.02818	up
ALDH2	-0.915339	12.8998	0.00134302	0.0321737	-1.02962	down
TCOF1	0.609235	8.49942	0.00134418	0.0321737	-1.0304	up
PTS	-0.526351	11.4717	0.00134476	0.0321737	-1.0308	down
ACVR1C	-1.07196	8.55117	0.00134991	0.0322474	-1.03429	down
DNAI2	-1.47588	4.62333	0.00135173	0.0322474	-1.03552	down
UPB1	1.57328	4.6066	0.00135248	0.0322474	-1.03603	up
SEM1	0.98401	11.5624	0.00135797	0.0323411	-1.03972	up
KIT	-1.3076	10.0457	0.00136033	0.0323604	-1.04131	down
CHGB	-2.10766	7.06172	0.0013633	0.0323621	-1.0433	down
FAM238B	1.36576	4.80458	0.00136351	0.0323621	-1.04344	up
CCDC159	-1.15412	8.17733	0.00137168	0.0324933	-1.0489	down
MIR100HG	1.45961	8.39471	0.00137216	0.0324933	-1.04922	up
EHHADH	-0.792654	8.38723	0.00137724	0.0325764	-1.05259	down
COQ9	-0.570784	11.153	0.00138071	0.0326215	-1.05489	down
IL34	-0.938968	8.01053	0.00139287	0.0328715	-1.06289	down
KRT7	2.7219	8.87999	0.00139641	0.0329177	-1.06521	up
MOAP1	-0.466043	11.2494	0.0014059	0.0331038	-1.07138	down
GRK7	-1.96029	4.4735	0.00140872	0.0331328	-1.07322	down
MAST1	-1.96804	6.07267	0.00141137	0.0331577	-1.07493	down
RPS21	0.430425	15.4189	0.00141582	0.033189	-1.0778	up
PKIB	-1.61846	10.0904	0.00141589	0.033189	-1.07785	down
CST2	1.65841	7.39996	0.0014193	0.0332315	-1.08005	up
TRIM65	-1.13163	8.44598	0.00142381	0.0332995	-1.08294	down
C17orf75	0.836826	8.09413	0.00142993	0.0333001	-1.08686	up
ITPK1	-1.37602	5.64182	0.00143021	0.0333001	-1.08703	down
KBTBD2	0.506499	10.701	0.0014305	0.0333001	-1.08722	up
FAM120C	1.42663	5.98574	0.00143143	0.0333001	-1.08781	up
REC8	-0.798239	9.13474	0.00143183	0.0333001	-1.08807	down
ATR	0.759346	8.92645	0.00143498	0.033336	-1.09007	up
DAP3	0.645846	11.3468	0.00144254	0.0334742	-1.09486	up
FIBIN	0.763233	9.33487	0.00144776	0.033558	-1.09816	up
DUSP19	-1.77665	6.92907	0.00144954	0.033562	-1.09928	down
PIGR	-1.47433	8.84582	0.001455	0.0336509	-1.10271	down
CX3CL1	1.37033	6.57937	0.00146221	0.0337801	-1.10722	up
AGXT	1.2837	3.93582	0.00146409	0.033786	-1.1084	up
CXADR	-1.11004	7.67634	0.00146812	0.0338415	-1.1109	down
BPIFA3	-1.37564	6.07327	0.00147575	0.0339052	-1.11563	down
HMGB3P1	1.64067	6.62576	0.00147701	0.0339052	-1.11641	up
PWP1	0.598809	11.5807	0.00147817	0.0339052	-1.11713	up
KRTAP2-1	-1.26294	3.12558	0.0014785	0.0339052	-1.11733	down
STX12	-0.997209	11.4425	0.0014821	0.0339052	-1.11955	down
MLLT6	-1.34467	6.58349	0.00148211	0.0339052	-1.11956	down
SHISA5	0.757112	10.9735	0.00148228	0.0339052	-1.11966	up
CHGA	-3.34084	10.0901	0.00148837	0.0340071	-1.1234	down
RNF113A	-0.595513	10.4366	0.00149645	0.0341543	-1.12834	down
MYL1	-1.2893	4.56088	0.00149918	0.034163	-1.13	down
RRP9	1.07227	7.3263	0.00150012	0.034163	-1.13057	up
CD81	0.502422	13.1751	0.00150179	0.0341637	-1.13159	up
PCDHB1	-0.849504	6.64641	0.00150548	0.0342101	-1.13383	down
GKN2	-5.25079	12.6918	0.00150864	0.0342347	-1.13574	down
GULP1	-1.17778	10.8967	0.00150985	0.0342347	-1.13647	down
LTB4R	1.50336	6.27949	0.00152694	0.0344214	-1.14674	up
IL18BP	1.22625	5.38111	0.00152748	0.0344214	-1.14706	up
AHCYL2	-1.05906	10.1596	0.00153069	0.0344214	-1.14897	down
TUBB3	0.916334	11.1673	0.0015307	0.0344214	-1.14898	up
OSBPL10	0.786234	7.90632	0.00153136	0.0344214	-1.14938	up
CNGA1	-1.18455	6.77936	0.00153239	0.0344214	-1.14999	down
LINC01520	-1.68169	5.20637	0.00153245	0.0344214	-1.15003	down
NDUFA1	-0.700247	13.5003	0.00153433	0.0344214	-1.15115	down
MLYCD	-0.713404	9.39662	0.00153631	0.0344214	-1.15232	down
ALG9	-0.486459	9.60774	0.00153707	0.0344214	-1.15277	down
PTPRS	-1.58302	4.4484	0.00153835	0.0344214	-1.15353	down
ZNF652	-0.757443	10.2615	0.00154084	0.0344214	-1.15501	down
EHD3	0.889842	7.60298	0.00154168	0.0344214	-1.1555	up
MLLT11	1.06561	9.00603	0.00154234	0.0344214	-1.1559	up
CTSD	0.678508	10.383	0.00154289	0.0344214	-1.15622	up
KCNK17	-0.903211	8.1417	0.00155327	0.034616	-1.16233	down
ELOVL2	2.16274	4.64576	0.00157469	0.0350557	-1.17482	up
IL18	0.964939	8.69223	0.00157682	0.035063	-1.17606	up
S100A3	1.31713	6.46991	0.00157838	0.035063	-1.17696	up
TRMT12	0.61092	8.73033	0.00158444	0.0351295	-1.18045	up
FMO1	1.17975	7.64746	0.00158525	0.0351295	-1.18092	up
ID4	-1.14561	11.1382	0.00158644	0.0351295	-1.1816	down
HDHD2	-0.579325	10.867	0.00158989	0.0351686	-1.18358	down
CCNL2	0.974209	9.5678	0.0015931	0.0351722	-1.18542	up
YIPF1	-0.647102	10.0331	0.00159343	0.0351722	-1.18561	down
CKB	-1.89378	11.4738	0.00159724	0.0352036	-1.18778	down
ZNF423	1.15718	8.49935	0.00159824	0.0352036	-1.18836	up
SPATA31E1	-0.776842	2.91775	0.0016113	0.0354537	-1.19578	down
REPIN1	0.824951	10.7544	0.00161368	0.0354685	-1.19712	up
GPT	-0.747937	7.8017	0.00162208	0.0355904	-1.20186	down
NCOR1	-0.474103	10.5384	0.00162438	0.0355904	-1.20315	down
ARMC8	0.664576	7.09901	0.00162527	0.0355904	-1.20365	up
TMEM170A	0.548575	10.078	0.00162606	0.0355904	-1.20409	up
ZMYM5	0.951082	8.01076	0.00163473	0.0357425	-1.20894	up
ADAMTS2	1.8598	5.72173	0.00164454	0.0359193	-1.21439	up
EXT1	0.552231	10.7888	0.00164731	0.035942	-1.21592	up
SEMA3F	-1.35671	6.56684	0.00165567	0.0360867	-1.22054	down
ARHGAP4	1.58822	7.24561	0.00166205	0.0361682	-1.22405	up
TBC1D14	-0.938618	10.9755	0.00166289	0.0361682	-1.2245	down
TRABD2A	1.93929	6.92744	0.00167044	0.0362945	-1.22863	up
FHIT	-0.738189	7.88029	0.00167267	0.0363051	-1.22985	down
SIGLEC11	-2.35892	8.83483	0.00168066	0.0363918	-1.23419	down
BTN2A1	0.524254	9.72535	0.00168383	0.0363918	-1.23591	up
GGT5	1.86166	6.7423	0.00168515	0.0363918	-1.23663	up
LOC101928525	-0.95226	6.60571	0.00168812	0.0363918	-1.23823	down
MED26	1.69061	5.99182	0.00169355	0.0363918	-1.24115	up
CITED2	-0.68848	9.09753	0.00169411	0.0363918	-1.24146	down
KCNJ16	-3.72976	9.38283	0.00169439	0.0363918	-1.24161	down
ATP5F1C	-0.492052	13.8546	0.00169455	0.0363918	-1.24169	down
EP400	0.403607	9.15926	0.00169529	0.0363918	-1.24209	up
FGD6	1.33823	6.62434	0.00169717	0.0363918	-1.2431	up
PTPN3	-0.695288	9.32475	0.00169724	0.0363918	-1.24314	down
OLR1	1.16019	6.60158	0.00169764	0.0363918	-1.24335	up
FRMD6	0.891085	9.64718	0.00170459	0.036503	-1.24707	up
RORC	-0.839555	8.28043	0.00170788	0.036536	-1.24883	down
INSIG1	-0.879881	8.40223	0.00171678	0.0366888	-1.25357	down
MID2	-0.722655	8.25924	0.00172103	0.0367124	-1.25582	down
PRR11	0.74689	11.4334	0.00172142	0.0367124	-1.25603	up
PTPN12	0.621601	10.6213	0.00172425	0.0367352	-1.25753	up
SMDT1	-0.467208	12.1449	0.00172644	0.0367367	-1.25868	down
NRG1	1.5142	5.20776	0.00172785	0.0367367	-1.25943	up
SNF8	0.597775	10.5265	0.00173217	0.036791	-1.2617	up
DPYSL2	0.609831	11.5592	0.00173455	0.036804	-1.26295	up
DISP1	-0.88217	8.45988	0.00173849	0.0368194	-1.26502	down
ADAM12	1.9072	5.52872	0.00173882	0.0368194	-1.26519	up
PRR15L	-1.05255	11.1389	0.00174448	0.0368555	-1.26815	down
RPRD2	0.477639	9.8273	0.00174495	0.0368555	-1.2684	up
MT1F	-1.80317	12.2001	0.00174592	0.0368555	-1.2689	down
GOT1	-0.955058	11.0596	0.0017476	0.0368555	-1.26978	down
ZNF253	-0.75513	7.50078	0.00175602	0.0369955	-1.27416	down
SPATA9	1.73811	4.32931	0.00175816	0.037003	-1.27527	up
EDNRA	1.72254	8.1458	0.00176007	0.0370059	-1.27626	up
LNX1	-0.982713	9.9157	0.00177257	0.0372311	-1.2827	down
FJX1	1.52052	6.53365	0.00177541	0.0372331	-1.28416	up
CEP164	0.628096	10.2992	0.00177624	0.0372331	-1.28459	up
GALNT12	-0.818879	10.6351	0.00178478	0.0373171	-1.28896	down
ACAA2	-0.729796	7.44821	0.00178731	0.0373171	-1.29025	down
ALG14	-0.478646	10.0636	0.00178902	0.0373171	-1.29112	down
MOCS2	-0.768526	9.62239	0.00178987	0.0373171	-1.29155	down
CCL22	1.79033	6.8925	0.00179143	0.0373171	-1.29234	up
TOB1	-0.876309	12.1251	0.00179203	0.0373171	-1.29265	down
ETNPPL	-3.74806	8.11153	0.00179351	0.0373171	-1.2934	down
NRBP1	0.762522	8.78581	0.00179621	0.0373171	-1.29477	up
CHRNA4	0.911216	4.2732	0.00179639	0.0373171	-1.29486	up
CYP4X1	-1.82547	9.30699	0.0018012	0.037347	-1.2973	down
CEP85L	-0.821172	10.1624	0.00180263	0.037347	-1.29802	down
POLR3C	0.728446	9.02274	0.00180321	0.037347	-1.29831	up
FAM120AOS	-0.758354	8.96158	0.00180838	0.0373598	-1.30092	down
ACTR5	0.528628	8.61356	0.00180909	0.0373598	-1.30128	up
RAD54L	1.58061	6.00139	0.00181272	0.0373598	-1.30311	up
SMPD3	-1.08396	8.26666	0.00181329	0.0373598	-1.30339	down
KDF1	-0.636487	8.41911	0.00181362	0.0373598	-1.30356	down
ODAM	-2.03427	9.30238	0.00181459	0.0373598	-1.30405	down
MTURN	-1.04183	9.18588	0.00182137	0.0374262	-1.30744	down
TAOK1	0.618923	8.4144	0.00182141	0.0374262	-1.30746	up
MMP14	0.770497	9.59065	0.0018265	0.0374937	-1.31	up
KAT2A	0.622743	9.49678	0.00183448	0.0375546	-1.31397	up
TRIO	1.03152	8.15692	0.00183561	0.0375546	-1.31453	up
BCKDHB	-0.793676	8.54621	0.00183703	0.0375546	-1.31524	down
CCNG1	-0.654717	12.6446	0.00183833	0.0375546	-1.31588	down
ZNF251	1.24074	7.28288	0.00183849	0.0375546	-1.31596	up
AHCYL1	-0.360705	11.4909	0.00184095	0.0375681	-1.31718	down
RMI1	-0.469427	9.82232	0.00184772	0.0375984	-1.32052	down
TRIB3	2.26442	4.82278	0.00184795	0.0375984	-1.32063	up
ECHDC3	-1.69046	9.56445	0.00184798	0.0375984	-1.32065	down
TBC1D2	0.807901	7.65401	0.00184967	0.0375984	-1.32148	up
SPMIP10	-1.70356	4.17685	0.00185604	0.0376912	-1.32461	down
PSMD11	0.815179	8.25151	0.00187674	0.0380744	-1.33471	up
SCNN1B	-1.97064	7.34289	0.00188275	0.0381592	-1.33762	down
DEPTOR	-1.05256	11.3153	0.00188714	0.0381795	-1.33974	down
RNPS1	0.677641	11.5187	0.00188877	0.0381795	-1.34053	up
XKR8	-0.594896	9.8581	0.00188926	0.0381795	-1.34076	down
ZNF335	1.36388	7.79993	0.00189539	0.0382658	-1.34371	up
FBXO8	-0.612285	9.85987	0.00190126	0.0382658	-1.34652	down
MXI1	-0.733615	11.2288	0.00190221	0.0382658	-1.34698	down
FBXO45	0.534231	9.42266	0.00190246	0.0382658	-1.3471	up
PAPLN	1.0578	8.94654	0.00190272	0.0382658	-1.34722	up
TESK2	-0.695674	8.51648	0.0019061	0.0382968	-1.34884	down
IP6K3	-1.36087	6.02959	0.00190815	0.038301	-1.34982	down
ANAPC13	-0.660839	12.6794	0.00192364	0.0385747	-1.35718	down
SIGLEC7	0.795097	7.05763	0.00193639	0.038793	-1.36319	up
ARMH1	2.02834	4.71881	0.001947	0.038968	-1.36816	up
RANGAP1	0.992902	8.23345	0.0019566	0.0391226	-1.37264	up
NUP85	0.661883	10.202	0.00196082	0.0391694	-1.3746	up
SYBU	-1.14555	9.98067	0.00196488	0.0392005	-1.37648	down
ARHGAP45	1.32512	9.34556	0.00196615	0.0392005	-1.37707	up
SULT2A1	-2.17561	7.88614	0.00197057	0.0392254	-1.37911	down
ENTR1	0.433974	8.74946	0.00197117	0.0392254	-1.37939	up
PDHA1	-0.654098	12.0728	0.00197395	0.0392432	-1.38067	down
SIMC1	-0.55937	10.1388	0.00198404	0.0393988	-1.38531	down
PES1	1.05105	8.9806	0.00198556	0.0393988	-1.38601	up
ADGRE1	-1.03996	6.9378	0.00198926	0.0394348	-1.3877	down
HOMER3	0.628677	8.11071	0.00199611	0.0395328	-1.39083	up
TPBGL	-0.913418	6.82265	0.0020009	0.03959	-1.39301	down
SMAD7	-0.624623	9.60491	0.00200757	0.0396843	-1.39604	down
PPP2R3A	-1.39175	8.56407	0.00201262	0.0397464	-1.39833	down
PADI1	-1.16818	8.23393	0.00201564	0.0397529	-1.39969	down
TMED10	-0.523627	12.4037	0.00201718	0.0397529	-1.40038	down
ST3GAL6	-0.690393	8.12037	0.00201975	0.0397529	-1.40154	down
STING1	0.72507	8.90519	0.00202128	0.0397529	-1.40223	up
TMSB10	0.455573	14.8864	0.00202271	0.0397529	-1.40288	up
ZNF626	-0.855183	8.1161	0.00202441	0.0397529	-1.40364	down
PLA2G15	0.937456	7.50211	0.00202644	0.0397552	-1.40455	up
LTB4R2	-1.56148	5.96458	0.00203412	0.0398683	-1.40799	down
TREML4	1.42647	5.4309	0.00203832	0.0399131	-1.40987	up
PMPCB	-0.562056	6.84516	0.00204618	0.0399865	-1.41337	down
RAPGEF4	-0.935721	7.4868	0.00204628	0.0399865	-1.41341	down
BAG2	1.0093	9.36424	0.00205065	0.0399865	-1.41536	up
P3H1	0.668308	8.91369	0.00205134	0.0399865	-1.41566	up
KLHDC9	-0.757905	9.36173	0.00205167	0.0399865	-1.41581	down
NMI	0.775163	11.2952	0.00205754	0.0400633	-1.41841	up
TMEM97	-0.824816	11.998	0.00206189	0.0400792	-1.42033	down
GREB1	0.936212	6.54641	0.0020622	0.0400792	-1.42047	up
CTBP1-DT	-0.723732	8.28898	0.00206557	0.0401072	-1.42195	down
PHKG2	-1.41587	3.47695	0.00207226	0.0401705	-1.42489	down
FOLR1	-2.3015	9.69247	0.00207423	0.0401705	-1.42575	down
PAK1IP1	0.609701	8.78142	0.00207462	0.0401705	-1.42593	up
GPR153	1.35613	7.55505	0.00208319	0.0401777	-1.42967	up
WASIR2	1.38447	5.98246	0.00208581	0.0401777	-1.43082	up
TMEM100	-1.15228	9.35783	0.0020861	0.0401777	-1.43094	down
KLHDC8A	-1.57164	5.59338	0.00208717	0.0401777	-1.43141	down
SMYD5	1.03051	7.68567	0.00208754	0.0401777	-1.43157	up
CCNDBP1	-0.516677	11.4731	0.00208954	0.0401777	-1.43244	down
PKDCC	1.5383	9.87546	0.00209	0.0401777	-1.43264	up
ACOT7	0.975714	9.87518	0.00209133	0.0401777	-1.43322	up
CNTNAP4	-1.44944	2.04099	0.00209237	0.0401777	-1.43367	down
CTAGE9	-0.581219	9.77854	0.0020951	0.0401931	-1.43486	down
TBC1D9	-0.748448	11.2813	0.0020983	0.0402174	-1.43625	down
ATXN7L3B	-0.812888	8.15802	0.00210281	0.0402667	-1.4382	down
FAM241A	-0.727397	10.3515	0.00210505	0.0402726	-1.43917	down
FCRLB	1.6324	5.69937	0.00210854	0.04029	-1.44067	up
GEMIN5	0.518781	8.65582	0.00210983	0.04029	-1.44123	up
ECI2	-1.27793	11.6238	0.00211524	0.0403564	-1.44356	down
LTBP2	0.60433	9.72037	0.00211937	0.0403739	-1.44534	up
SNHG6	0.567379	13.0165	0.00212069	0.0403739	-1.4459	up
MXRA5	0.775127	11.8002	0.00212198	0.0403739	-1.44645	up
ANPEP	3.10876	9.24806	0.00213177	0.0404928	-1.45064	up
ZNF341	1.21221	4.34553	0.00213212	0.0404928	-1.45079	up
UBA5	-0.479258	10.0236	0.00213466	0.0405041	-1.45187	down
BANF1	0.524325	11.6228	0.00213844	0.0405388	-1.45348	up
RUNX2	-1.33331	4.31171	0.00214336	0.0405952	-1.45557	down
SELENBP1	-1.19403	11.5454	0.00215981	0.0408452	-1.46252	down
MALT1	0.62066	8.54463	0.00216049	0.0408452	-1.46281	up
CTPS1	0.949616	8.97422	0.00216748	0.0408948	-1.46574	up
CTSA	0.599536	11.6627	0.00216965	0.0408948	-1.46665	up
GRM5	-1.28905	5.0148	0.00217139	0.0408948	-1.46738	down
ACSL3	-0.75541	11.0087	0.0021714	0.0408948	-1.46739	down
ARFIP1	-0.685856	8.57633	0.00217375	0.0408948	-1.46837	down
PLA2G1B	-1.52583	7.07586	0.0021749	0.0408948	-1.46885	down
TBXAS1	1.00894	7.87014	0.00217996	0.0409436	-1.47096	up
HSP90AA1	0.471097	13.9469	0.00218243	0.0409436	-1.47199	up
KPNB1	0.449714	12.6724	0.0021834	0.0409436	-1.4724	up
SPINK7	-2.00001	5.61553	0.00219766	0.0411359	-1.47831	down
PLD1	1.57371	5.50114	0.00219868	0.0411359	-1.47874	up
CTXND1	-1.8356	7.09013	0.00219958	0.0411359	-1.47911	down
IER5L	0.675802	8.35963	0.00220853	0.0412365	-1.4828	up
B4GALT7	0.562974	7.94506	0.00220892	0.0412365	-1.48296	up
SLC16A4	0.975367	7.46224	0.00222269	0.0414563	-1.48861	up
WDR6	0.57165	10.0577	0.00222727	0.0415045	-1.49048	up
ST6GALNAC1	-1.49851	11.3199	0.0022312	0.0415312	-1.49208	down
PLCB2	0.907114	7.64124	0.00223575	0.0415312	-1.49393	up
SNHG9	-0.910324	8.00273	0.00223586	0.0415312	-1.49398	down
FXYD3	-0.826525	10.639	0.00223703	0.0415312	-1.49445	down
CSKMT	0.968742	6.90703	0.00223868	0.0415312	-1.49512	up
NAA60	-0.587812	9.77408	0.00224789	0.0415979	-1.49885	down
INTS15	0.804684	8.88955	0.00224931	0.0415979	-1.49943	up
SPATA17	1.51179	3.72208	0.00224941	0.0415979	-1.49947	up
CMTM5	-0.681793	7.03554	0.00225026	0.0415979	-1.49981	down
ARFGEF3	-0.825472	10.5184	0.00225412	0.0416322	-1.50137	down
PSMA7	0.767322	12.5665	0.00225926	0.0416901	-1.50344	up
RDH8	-1.35162	5.9285	0.00227118	0.0418696	-1.50822	down
SMIM19	-0.681722	12.039	0.00227301	0.0418696	-1.50895	down
B3GAT1	-2.76317	6.5314	0.00227558	0.0418799	-1.50998	down
TGM2	1.09501	9.99342	0.00227759	0.0418799	-1.51078	up
SPSB1	0.797894	8.06005	0.00228222	0.04188	-1.51263	up
TMSB15A	1.19867	6.97927	0.0022827	0.04188	-1.51282	up
FUOM	0.650038	8.45386	0.00228363	0.04188	-1.51319	up
ACER2	-2.01624	9.4464	0.00229612	0.042072	-1.51815	down
LCN6	-1.30096	6.3724	0.00230311	0.0421506	-1.52091	down
GTPBP3	1.59231	5.19802	0.00230446	0.0421506	-1.52144	up
GSTA3	-2.09398	7.25592	0.00231387	0.042262	-1.52514	down
RCC1	0.73152	9.26717	0.00231727	0.042262	-1.52648	up
DEFA4	-0.788854	6.495	0.0023177	0.042262	-1.52664	down
MATCAP2	-1.31728	8.75095	0.00231872	0.042262	-1.52705	down
CD248	0.823293	9.27639	0.00232071	0.042262	-1.52782	up
PNLIPRP2	-2.13339	7.02132	0.00232484	0.0423002	-1.52944	down
BFSP2-AS1	1.38652	4.24385	0.00233442	0.0424375	-1.53317	up
CEACAM6	2.73956	10.4138	0.00233965	0.0424954	-1.53521	up
ADAMTS14	1.51629	6.3036	0.00235777	0.0427194	-1.54222	up
HNRNPM	0.470899	8.31582	0.00235918	0.0427194	-1.54276	up
ATXN3	0.60175	8.71524	0.00236135	0.0427194	-1.54359	up
KCTD3	-0.634704	9.60671	0.00236184	0.0427194	-1.54378	down
LOC100421171	1.39608	4.4674	0.00236224	0.0427194	-1.54394	up
SOWAHA	-1.46073	8.68063	0.00237027	0.0428273	-1.54702	down
VAMP5	0.873254	8.93588	0.0023746	0.0428685	-1.54868	up
WAC-AS1	0.603906	9.58479	0.00238323	0.0429545	-1.55197	up
TLR3	-1.04264	8.64278	0.00238349	0.0429545	-1.55207	down
FABP3	-1.32604	7.37914	0.00239331	0.043094	-1.5558	down
IDH2	-1.11235	9.36851	0.00240745	0.0433112	-1.56115	down
GSTA4	-1.12871	11.5366	0.00242741	0.0435943	-1.56865	down
NKX2-3	-1.3334	7.52941	0.00242826	0.0435943	-1.56897	down
VWA8	-0.544621	9.93918	0.00242947	0.0435943	-1.56942	down
SSBP3	-0.678002	9.11137	0.00243605	0.0436748	-1.57188	down
STAM	-0.558079	10.5169	0.00244111	0.043713	-1.57377	down
CARD6	-0.647814	10.4339	0.00244393	0.043713	-1.57481	down
NHSL3	-0.582173	10.7876	0.00244586	0.043713	-1.57553	down
PLA2G7	1.68324	8.86664	0.00244658	0.043713	-1.5758	up
TNFRSF25	1.14179	7.17085	0.00245317	0.0437688	-1.57824	up
PM20D1	-1.21925	7.16981	0.00245391	0.0437688	-1.57851	down
ENSA	0.660305	11.8858	0.00245804	0.0437982	-1.58004	up
WDR44	-0.526906	9.26766	0.00245977	0.0437982	-1.58068	down
PKNOX2	-1.06061	7.95868	0.00246442	0.043833	-1.58239	down
PPCS	-0.541507	11.3709	0.00246671	0.043833	-1.58324	down
TMEM178B	0.865818	6.75861	0.00246902	0.043833	-1.58409	up
RPL26L1	0.458718	11.0578	0.00247014	0.043833	-1.5845	up
TMEM131	-0.411623	11.3464	0.0024779	0.0438758	-1.58735	down
GPI	0.620392	11.5807	0.00247815	0.0438758	-1.58744	up
HS3ST3A1	1.49415	5.88782	0.00248473	0.0438758	-1.58984	up
ACO1	-0.589006	10.5812	0.00248552	0.0438758	-1.59013	down
TFPT	0.820515	8.69128	0.00248614	0.0438758	-1.59036	up
AOX3P-AOX2P	-1.47574	4.72556	0.00248632	0.0438758	-1.59043	down
GADD45B	-0.722523	10.5562	0.00248941	0.0438758	-1.59155	down
ATP6V1G1	-0.451511	13.1891	0.00248942	0.0438758	-1.59156	down
MT1G	-1.90267	12.9012	0.00249394	0.0439182	-1.5932	down
INTS10	0.87636	6.50773	0.00249973	0.0439831	-1.59531	up
AHR	1.15286	11.2864	0.00250193	0.0439845	-1.59611	up
ZNF469	0.931321	7.72985	0.00250572	0.043999	-1.59748	up
TMEM214	-0.462328	10.7472	0.00250936	0.043999	-1.5988	down
AP5Z1	0.723993	8.04968	0.00250944	0.043999	-1.59883	up
MAMDC2	-1.79501	8.63556	0.00251121	0.043999	-1.59947	down
SCN3A	-1.46574	7.12402	0.0025148	0.0440248	-1.60076	down
TMEM167B	-0.509009	11.3852	0.00251708	0.0440277	-1.60159	down
WASF3	-1.1851	8.97356	0.00252165	0.0440707	-1.60323	down
TBX19	0.768202	7.31176	0.00253274	0.0441795	-1.60722	up
ZFP3	-0.695977	8.95245	0.00253553	0.0441795	-1.60822	down
ELFN2	1.94219	6.09036	0.00253595	0.0441795	-1.60836	up
ZBTB37	1.30213	3.86933	0.00253637	0.0441795	-1.60852	up
UQCR10	-0.63539	13.6388	0.00254478	0.044289	-1.61152	down
CD200	0.611207	7.37527	0.00255101	0.0443603	-1.61374	up
TPM4	1.13156	3.87368	0.00255341	0.0443649	-1.61459	up
GLT8D2	0.678883	9.40412	0.00255639	0.0443796	-1.61565	up
NUDT4	0.467017	10.4802	0.00256059	0.0444155	-1.61714	up
UBE2S	0.985057	9.90603	0.00256582	0.0444692	-1.61899	up
LOC105372394	-1.32287	5.57029	0.0025752	0.0445797	-1.6223	down
NCBP2	0.472707	10.1779	0.00257648	0.0445797	-1.62276	up
AGAP2-AS1	1.74603	5.87639	0.00258412	0.04464	-1.62545	up
CSH1	1.05562	3.52945	0.00258425	0.04464	-1.62549	up
CDA	2.59404	4.382	0.00259233	0.044738	-1.62832	up
PUSL1	0.785581	7.86395	0.00259594	0.044738	-1.62959	up
LOC105371485	-1.34929	5.71518	0.00259637	0.044738	-1.62974	down
RUNX1-IT1	0.881817	8.46091	0.0026149	0.04502	-1.63619	up
ITGA5	1.26306	9.41088	0.00261853	0.0450452	-1.63745	up
AVPR1B	-1.41148	6.94894	0.00263895	0.0453315	-1.6445	down
DYRK2	0.704613	8.81597	0.00263953	0.0453315	-1.64469	up
SNX20	0.989431	6.72222	0.00264302	0.0453541	-1.64589	up
FBXL2	0.706719	7.46898	0.00264572	0.0453629	-1.64682	up
ADAP2	0.504907	9.01587	0.00265304	0.0454135	-1.64933	up
KDM5C	-0.727628	8.76397	0.00265328	0.0454135	-1.64941	down
SLC25A20	-0.518416	10.2365	0.00265521	0.0454135	-1.65007	down
HOXC10	2.20283	5.60358	0.00265767	0.0454182	-1.65091	up
PCED1A	0.678019	9.60581	0.00266032	0.0454263	-1.65181	up
BHMT	-1.54741	6.62517	0.00266432	0.0454573	-1.65318	down
ANP32A	-0.443652	10.1016	0.00267637	0.0456255	-1.65727	down
LIPJ	-1.90723	4.15463	0.00268526	0.0457282	-1.66028	down
PKP1	-1.29765	5.49045	0.00268679	0.0457282	-1.66079	down
TFAP2A	1.49497	7.87669	0.00269758	0.0458604	-1.66443	up
PRAG1	0.912406	9.89702	0.00269897	0.0458604	-1.66489	up
ACP4	-1.29157	8.95333	0.00270928	0.045962	-1.66835	down
PLCG1	0.635143	9.6408	0.00270936	0.045962	-1.66838	up
ANXA6	0.667163	10.3237	0.00271529	0.0460251	-1.67037	up
NEK2	1.51839	7.86088	0.00271769	0.0460282	-1.67116	up
NDUFC1	-0.534212	12.9464	0.00272568	0.0461261	-1.67383	down
VRTN	-1.22725	5.421	0.00273241	0.0462023	-1.67606	down
PRR7	0.866038	6.50353	0.00274087	0.0462714	-1.67887	up
NUP43	0.46181	11.4261	0.00274094	0.0462714	-1.67889	up
PLPP5	-0.705388	10.1128	0.00274379	0.0462821	-1.67983	down
RNF167	-0.557687	10.5673	0.00275075	0.0463618	-1.68213	down
ATG10	-0.696059	8.35551	0.00275578	0.0464037	-1.68379	down
CAMK2N1	1.12472	10.8516	0.00275806	0.0464037	-1.68454	up
LINC00161	-1.62579	3.22531	0.00275992	0.0464037	-1.68515	down
KCNJ5	-0.864554	4.81526	0.0027647	0.0464466	-1.68672	down
MT1HL1	-1.56453	13.3437	0.00276746	0.0464554	-1.68762	down
LOC101927829	1.23579	2.45147	0.00277156	0.0464867	-1.68896	up
TFEB	1.07867	7.60943	0.00277713	0.0465082	-1.69078	up
SLC5A12	1.61946	3.84314	0.00278072	0.0465082	-1.69196	up
ZNF22-AS1	1.54142	5.45801	0.00278091	0.0465082	-1.69202	up
TMEM119	0.952869	8.01544	0.00278178	0.0465082	-1.6923	up
PLPP7	1.41146	5.63789	0.00278465	0.0465188	-1.69324	up
OTOF	1.28541	4.40216	0.00279572	0.0466663	-1.69683	up
ITGBL1	2.0211	5.16509	0.00280232	0.046739	-1.69897	up
ENPP6	-1.3761	5.96107	0.00280981	0.046793	-1.70139	down
PDLIM4	1.43526	7.87307	0.00281005	0.046793	-1.70147	up
TRIM29	2.0291	8.31434	0.00281524	0.046809	-1.70314	up
FAM169A	0.921078	6.87875	0.00281551	0.046809	-1.70323	up
MAJIN	-1.54988	5.92534	0.00282075	0.0468587	-1.70492	down
LOC100419741	-1.03573	6.91053	0.00282873	0.0469388	-1.70748	down
KLHDC1	-0.650707	8.4743	0.00283008	0.0469388	-1.70791	down
LINC01614	1.99272	4.92912	0.00284147	0.0470901	-1.71155	up
NUS1	-0.681529	10.2894	0.00285187	0.0472168	-1.71486	down
COL21A1	0.819163	7.40396	0.00285365	0.0472168	-1.71543	up
TMEM181	-0.466345	12.0706	0.00285726	0.0472391	-1.71658	down
TMEM266	-0.966361	7.49717	0.00285982	0.0472413	-1.71739	down
IFRD2	-0.524441	10.8376	0.00286194	0.0472413	-1.71806	down
HSPB1	0.886256	12.3667	0.0028651	0.047254	-1.71906	up
NIPSNAP3A	-0.599981	10.147	0.00286725	0.047254	-1.71974	down
PRKACB	-1.05882	12.0166	0.00288351	0.0474844	-1.72486	down
TMBIM1	-0.451217	12.6694	0.00288831	0.0475257	-1.72637	down
MPND	-0.475332	9.18888	0.0028962	0.047618	-1.72884	down
MYH7B	-1.34525	4.08988	0.0028996	0.0476243	-1.72991	down
YBX3	0.471633	12.7669	0.0029014	0.0476243	-1.73047	up
MAGT1	-0.593913	10.0688	0.00290934	0.0476243	-1.73294	down
WDTC1	-0.506125	8.47323	0.00291152	0.0476243	-1.73362	down
SLC6A13	-1.34471	5.81998	0.00291208	0.0476243	-1.7338	down
GLOD4	-0.74857	11.4472	0.00291381	0.0476243	-1.73434	down
CDKL2	1.14731	3.64681	0.00291783	0.0476243	-1.73559	up
SNRPD2	0.422281	13.6451	0.00291799	0.0476243	-1.73564	up
SFXN4	0.502801	10.2861	0.00291905	0.0476243	-1.73597	up
OSTM1-AS1	1.22848	3.60543	0.00292283	0.0476243	-1.73714	up
SPINT1-AS1	-0.731539	9.43167	0.0029231	0.0476243	-1.73722	down
GXYLT2	0.626189	9.02726	0.00292404	0.0476243	-1.73751	up
EDDM3A	-1.56312	5.00303	0.00292812	0.0476535	-1.73878	down
PRKAG2-AS2	-1.65159	5.27316	0.00293413	0.047714	-1.74064	down
PBDC1	0.489497	11.1477	0.00294341	0.0478276	-1.7435	up
GNA12	0.713443	8.46284	0.00294731	0.0478381	-1.74469	up
ZNF766	0.537455	9.64692	0.00294866	0.0478381	-1.74511	up
DPYS	1.45672	4.91813	0.00295251	0.0478633	-1.74629	up
GPR160	-0.568461	11.5596	0.00296709	0.0480623	-1.75076	down
GRSF1	-0.394165	10.701	0.00297048	0.0480797	-1.75179	down
CDCA5	1.93924	7.50286	0.00298269	0.0482398	-1.75551	up
WIPI2	-1.3252	5.37389	0.00299044	0.0483276	-1.75786	down
LGI1	-1.79909	4.47393	0.00299872	0.0484239	-1.76036	down
SGSM3	-0.591574	9.72641	0.00300764	0.0485302	-1.76305	down
TSPYL4	-0.623507	10.399	0.00301115	0.0485493	-1.76411	down
CHRM4	1.07885	4.74253	0.00302394	0.0486516	-1.76795	up
PRPF19	0.591559	10.3851	0.00302499	0.0486516	-1.76826	up
CALU	0.589754	10.3875	0.00302791	0.0486516	-1.76914	up
SLC35B1	-0.535328	11.0169	0.00302834	0.0486516	-1.76927	down
ZBTB8A	-0.440626	10.1274	0.00302997	0.0486516	-1.76975	down
SIVA1	0.866563	9.59596	0.0030366	0.0486516	-1.77173	up
CPNE1	0.844924	10.2034	0.00303895	0.0486516	-1.77243	up
LUC7L	-0.820204	6.63193	0.00303923	0.0486516	-1.77252	down
NRG4	-2.18534	5.15487	0.00303941	0.0486516	-1.77257	down
RSPH6A	-1.14106	6.52079	0.00304087	0.0486516	-1.77301	down
ADIPOR1	-0.608514	10.7291	0.00304531	0.0486853	-1.77433	down
NCOA2	-0.905932	8.20538	0.00305127	0.0487431	-1.7761	down
SMS	0.655277	10.6232	0.00306032	0.0488501	-1.77878	up
TYMP	2.02544	7.66793	0.00306499	0.0488871	-1.78016	up
DLEU2	0.61836	9.23373	0.00307308	0.0489786	-1.78255	up
TEX2	-0.537922	9.68544	0.00307634	0.0489932	-1.78351	down
LGI2	1.41641	5.39967	0.00308255	0.0490546	-1.78534	up
CHI3L1	2.59696	8.49003	0.00308681	0.049061	-1.78659	up
TGIF2	0.696698	8.31814	0.00308767	0.049061	-1.78684	up
TMEM9B	-0.510883	11.7242	0.00309761	0.0491774	-1.78975	down
FBP1	-0.541719	10.4835	0.00310347	0.0491774	-1.79146	down
BLACAT1	2.30724	4.59981	0.00310406	0.0491774	-1.79164	up
SHMT2	0.54615	8.19862	0.00310445	0.0491774	-1.79175	up
CILP	1.13111	8.97388	0.00310779	0.049193	-1.79272	up
DUSP21	-1.4833	4.87008	0.00311972	0.0493293	-1.79619	down
ACP5	0.797085	10.1865	0.0031227	0.0493293	-1.79706	up
SMG9	0.735109	8.18795	0.00312748	0.0493293	-1.79844	up
KAZN	0.853182	9.13033	0.00312757	0.0493293	-1.79847	up
STIM1	-0.612365	8.226	0.00312998	0.0493293	-1.79916	down
DEPDC1B	1.32022	7.03884	0.00313063	0.0493293	-1.79935	up
KLK10	2.44216	6.6794	0.00313313	0.0493315	-1.80008	up
ENPEP	0.983207	7.53873	0.00314665	0.0495069	-1.80398	up
TLCD4	-1.43867	8.62749	0.00315608	0.0496178	-1.80669	down
HSPG2	1.62391	6.17317	0.00316273	0.0496846	-1.80859	up
ENC1	0.917567	9.93345	0.00316513	0.0496849	-1.80928	up
RC3H1	-0.543565	8.28517	0.00316818	0.0496952	-1.81015	down
LINC01304	-1.20491	5.66353	0.0031852	0.0499223	-1.815	down
GBGT1	-1.00573	9.48058	0.00318745	0.0499223	-1.81564	down
LOC100287808	1.13734	3.91054	0.00319439	0.0499839	-1.81761	up
HIF1A	0.500768	12.7087	0.00319618	0.0499839	-1.81812	up
RPL28	0.347989	15.4859	0.00320045	0.050013	-1.81932	up
PALD1	1.21954	6.91204	0.00320361	0.0500249	-1.82022	up
HINT1	0.647361	8.64452	0.00320738	0.0500461	-1.82128	up
GRINA	0.820195	8.85519	0.00321838	0.0501798	-1.82438	up
CNP	-0.626353	7.34625	0.00322077	0.0501798	-1.82505	down
ZFTA	0.651311	9.20646	0.00322936	0.050264	-1.82746	up
SNX2	-0.481981	11.2267	0.00323104	0.050264	-1.82793	down
ING2	-0.430676	9.71147	0.00323514	0.050264	-1.82908	down
LOX	0.826471	7.09461	0.00323852	0.050264	-1.83003	up
CORO1C	1.02998	10.1611	0.00324122	0.050264	-1.83078	up
ADH7	-1.8739	6.82945	0.00324167	0.050264	-1.83091	down
CIRBP-AS1	-0.929707	6.18584	0.00324308	0.050264	-1.8313	down
ONECUT3	0.872551	6.44226	0.00324984	0.0502976	-1.83318	up
PTGIR	-1.29103	6.35311	0.00325007	0.0502976	-1.83325	down
DELE1	-0.489107	9.24309	0.00325827	0.050387	-1.83553	down
CBR1	-0.627939	10.6568	0.00326304	0.0504233	-1.83685	down
NDUFA6	-0.531264	10.1913	0.00327013	0.0504954	-1.83882	down
PCNX1	0.497335	7.87564	0.00327605	0.0505439	-1.84046	up
TMEM185B	0.798694	9.02826	0.00328009	0.0505439	-1.84157	up
GNG5	-0.512689	13.4953	0.00328364	0.0505439	-1.84255	down
SAC3D1	0.760434	9.06662	0.00328365	0.0505439	-1.84255	up
COL6A5	-1.5025	6.47541	0.0032886	0.0505439	-1.84392	down
RRS1-DT	-1.5694	3.02734	0.00329324	0.0505439	-1.84519	down
KIF5C	1.2803	5.54669	0.00329376	0.0505439	-1.84533	up
WRAP73	0.620065	8.82219	0.00329433	0.0505439	-1.84549	up
GAD1	2.804	4.04687	0.00329551	0.0505439	-1.84581	up
GJA1	0.901274	11.6162	0.00329755	0.0505439	-1.84638	up
PRSS58	1.28602	5.5251	0.00330779	0.0506635	-1.84918	up
PEX7	-0.830628	9.38256	0.00331201	0.0506908	-1.85033	down
PSPC1	0.524428	9.52331	0.00331541	0.0507055	-1.85126	up
HINT2	-0.644645	11.2889	0.00332629	0.0508096	-1.85423	down
KBTBD11	1.00299	7.79622	0.00332709	0.0508096	-1.85445	up
DHCR24	-0.951646	11.2364	0.00333653	0.0509164	-1.85701	down
CADPS2	-0.594327	9.44726	0.00334706	0.0510396	-1.85986	down
KPNA2	0.816092	11.5528	0.00335643	0.051145	-1.86239	up
HAPLN1	-1.08922	7.65069	0.00336963	0.0512219	-1.86594	down
ANO4	0.962424	3.64626	0.00337004	0.0512219	-1.86605	up
RFFL	-1.30569	6.54909	0.00337109	0.0512219	-1.86633	down
ISCU	-0.48892	13.2778	0.00337372	0.0512219	-1.86704	down
FAM50A	0.576247	10.3594	0.00337509	0.0512219	-1.8674	up
TMEM192	-0.661398	9.70375	0.00337784	0.0512219	-1.86814	down
CCAR1	0.459221	11.8704	0.00338076	0.0512219	-1.86892	up
CLTRN	-1.45593	7.0394	0.00338345	0.0512219	-1.86964	down
DMD	-0.913662	9.89818	0.00338374	0.0512219	-1.86972	down
LURAP1	-0.919241	6.92444	0.00338919	0.0512219	-1.87117	down
XRCC6	0.467199	12.5768	0.00338968	0.0512219	-1.87131	up
PTPRT	-1.37261	4.8243	0.0033921	0.0512219	-1.87195	down
FER	0.886627	7.28764	0.00339383	0.0512219	-1.87241	up
NUP37	0.52601	10.8035	0.00339779	0.0512219	-1.87347	up
PRPF39-DT	-1.24784	4.92612	0.0034008	0.0512219	-1.87427	down
PXK	-0.563499	9.09449	0.00340463	0.0512219	-1.87529	down
MAP3K8	0.850328	8.28607	0.00340507	0.0512219	-1.8754	up
FAM3B	-2.64337	11.6396	0.00340869	0.0512219	-1.87636	down
PON3	-1.50682	7.97568	0.00340931	0.0512219	-1.87653	down
HOXB-AS1	0.99571	6.79945	0.00341069	0.0512219	-1.87689	up
HSPA4L	0.857233	7.13127	0.00341449	0.0512419	-1.8779	up
TNNI3K	-0.818664	6.29281	0.00342391	0.0513463	-1.88039	down
LINC01821	1.39582	3.75771	0.00342925	0.0513893	-1.8818	up
AQP11	-0.756968	8.40293	0.00343402	0.051423	-1.88306	down
BOP1	0.701165	8.27699	0.0034396	0.051423	-1.88453	up
SMIM24	-1.73411	11.0223	0.00344048	0.051423	-1.88476	down
UGT2B15	-2.34732	9.99721	0.00344137	0.051423	-1.885	down
PRLH	-1.03514	6.86003	0.00344507	0.0514412	-1.88597	down
ING1	0.507448	9.63672	0.00345124	0.0514965	-1.88759	up
SEMA3B	-1.53441	5.3671	0.00345425	0.0515045	-1.88837	down
MFHAS1	0.710036	10.1245	0.00345934	0.0515151	-1.88971	up
YWHAB	0.724016	12.6265	0.00345992	0.0515151	-1.88986	up
FBXL6	0.529811	8.0328	0.00346391	0.0515378	-1.8909	up
ESM1	1.57964	5.94774	0.00346777	0.0515583	-1.89191	up
TENM4	1.23353	5.86812	0.00347412	0.0515839	-1.89356	up
BHLHE40	1.53414	7.09637	0.00347511	0.0515839	-1.89382	up
ACVR2B-AS1	-1.25021	6.50063	0.00347899	0.0515839	-1.89483	down
COL7A1	0.815722	8.26919	0.0034794	0.0515839	-1.89493	up
MIOS-DT	-1.97247	6.87109	0.00349235	0.0516961	-1.89829	down
DENND5A	0.548825	9.86546	0.00349402	0.0516961	-1.89873	up
MCF2L2	1.35384	4.19318	0.00349656	0.0516961	-1.89938	up
UTY	-1.26707	7.23455	0.00349691	0.0516961	-1.89947	down
MT1E	-1.4166	13.5559	0.00350001	0.0517052	-1.90027	down
CAPN13	-1.48679	5.68946	0.00350411	0.0517291	-1.90133	down
PER2	-0.677251	11.1215	0.00350698	0.0517348	-1.90207	down
PIGN	-0.816507	9.03971	0.00351817	0.051855	-1.90495	down
EBLN3P	-0.514987	9.86552	0.00352219	0.051855	-1.90599	down
SCARF2	1.04528	7.30474	0.00352465	0.051855	-1.90662	up
RHOBTB1	-0.87553	10.4637	0.0035251	0.051855	-1.90673	down
MLN	1.82147	5.84201	0.00353132	0.0518986	-1.90833	up
CERS5	0.460072	9.85947	0.00353441	0.0518986	-1.90912	up
PCDHB14	1.39598	6.54953	0.00353554	0.0518986	-1.90941	up
REG1A	-3.02828	13.1237	0.00354781	0.052042	-1.91254	down
LINC02537	1.24409	4.53323	0.00355487	0.0520963	-1.91434	up
CTSB	1.09602	12.3756	0.00355652	0.0520963	-1.91475	up
NUDT10	-0.860692	7.63974	0.00356765	0.0522227	-1.91758	down
SNX24	-0.65855	8.85157	0.00358028	0.0523255	-1.92078	down
ZNF462	1.0028	8.31081	0.00358066	0.0523255	-1.92087	up
FOXD1	1.95679	6.12451	0.00358222	0.0523255	-1.92126	up
LINGO1-AS1	-1.01229	5.48704	0.00358603	0.0523445	-1.92223	down
CEBPZ	0.546581	10.7562	0.00359505	0.0523868	-1.9245	up
AP1S2	0.508506	7.89545	0.00360173	0.0523868	-1.92617	up
MMP7	2.16746	9.81993	0.00360199	0.0523868	-1.92624	up
LINC02615	-0.72981	7.62836	0.00360231	0.0523868	-1.92632	down
H1-3	1.07461	6.55183	0.00360353	0.0523868	-1.92663	up
INTS4	-1.53481	4.7509	0.00360403	0.0523868	-1.92675	down
UBAP2L	0.555	9.98365	0.00361431	0.0524996	-1.92933	up
OTUD3	-0.534335	8.59936	0.00361684	0.0524997	-1.92996	down
PP12613	-1.36647	3.83371	0.00362792	0.0526238	-1.93272	down
XK	-1.29173	9.99818	0.00363415	0.0526317	-1.93428	down
FASTKD1	0.414028	10.416	0.00363583	0.0526317	-1.93469	up
S100A2	1.86752	7.24376	0.00363605	0.0526317	-1.93475	up
USH1G	1.2724	6.08892	0.00363875	0.0526341	-1.93542	up
LRMDA	-0.719333	8.91253	0.00364245	0.0526341	-1.93634	down
LINC03026	-1.23339	7.06894	0.00364563	0.0526341	-1.93713	down
SCGN	-1.81941	6.73025	0.00364633	0.0526341	-1.9373	down
NDUFB2-AS1	1.33737	5.97597	0.00366273	0.0528341	-1.94135	up
ACRBP	0.650839	7.35464	0.00369404	0.0532125	-1.94904	up
ACYP1	0.789609	8.92471	0.00369407	0.0532125	-1.94905	up
LRRC20	0.814868	7.68041	0.00370131	0.05328	-1.95082	up
PRAM1	1.48179	5.49521	0.00370651	0.0533179	-1.95209	up
HID1	-0.779297	9.47796	0.00371133	0.0533504	-1.95327	down
PLEKHG5	0.901806	6.98059	0.00371727	0.0533989	-1.95471	up
CTSE	-2.17525	13.6648	0.00372632	0.053492	-1.95691	down
MPV17L2	-0.563213	8.7224	0.00374849	0.0537732	-1.96227	down
NBN	0.50383	9.89614	0.00376301	0.0538874	-1.96576	up
NOXA1	-0.438772	8.85377	0.00376364	0.0538874	-1.96591	down
HSPE1	0.637099	12.2569	0.00376673	0.0538874	-1.96665	up
COL16A1	1.06324	9.6725	0.00376681	0.0538874	-1.96667	up
SLC35A4	-0.523061	10.1592	0.00377692	0.0539949	-1.96909	down
NOX4	1.92097	6.15699	0.00378493	0.0540683	-1.97101	up
LIG1	0.735882	8.68542	0.00379039	0.0540683	-1.97231	up
MRPL20-AS1	-0.569198	9.20625	0.00379098	0.0540683	-1.97245	down
ANXA10	-2.92041	13.3108	0.00379244	0.0540683	-1.9728	down
NR3C2	-0.979414	9.47509	0.00379951	0.054114	-1.97448	down
NDUFS1	-0.610557	11.0745	0.00380228	0.054114	-1.97514	down
SURF1	-0.535578	11.8175	0.00380345	0.054114	-1.97541	down
NCF2	0.798154	8.72163	0.00380707	0.0541285	-1.97627	up
RNF212B	-1.28407	6.68712	0.00381833	0.0542515	-1.97894	down
ITGB1BP1	0.745328	10.3659	0.00382544	0.05429	-1.98062	up
ANAPC2	1.02747	8.40983	0.00382819	0.05429	-1.98127	up
DPEP3	-1.18189	5.60804	0.00382886	0.05429	-1.98143	down
HADHB	-0.594844	12.9509	0.00383948	0.0544035	-1.98393	down
SRD5A1	0.823959	9.12563	0.00385139	0.0545352	-1.98673	up
BICD1	1.04022	6.93631	0.00385718	0.05458	-1.98808	up
BOK	0.563681	9.29987	0.00386868	0.0547055	-1.99077	up
APBA2	0.734415	7.64815	0.00387765	0.0547952	-1.99286	up
HTR2A	0.947046	7.54183	0.00388817	0.0548957	-1.99531	up
DUSP10	1.00978	7.82953	0.0038917	0.0548957	-1.99613	up
GUCD1	-0.444602	11.1927	0.00389314	0.0548957	-1.99646	down
CCND2	1.36805	7.45899	0.00389656	0.0548957	-1.99726	up
ENPP5	-1.27464	8.65565	0.00389976	0.0548957	-1.998	down
S100P	-0.891259	14.503	0.00390265	0.0548957	-1.99867	down
UNC119	1.15376	7.45297	0.00390774	0.0548957	-1.99984	up
LMX1A-AS2	-1.25619	5.13132	0.00391002	0.0548957	-2.00037	down
DTNBP1	0.473231	9.71524	0.00391062	0.0548957	-2.00051	up
KDM2B	0.375811	9.97493	0.00391114	0.0548957	-2.00063	up
DNAJC19	-0.522585	9.65076	0.00391599	0.0549268	-2.00175	down
CCDC110	-1.67622	6.30468	0.00392346	0.0549771	-2.00347	down
MACIR	-0.710677	9.7665	0.00392486	0.0549771	-2.00379	down
NUP62	0.956628	9.84086	0.00393495	0.0550814	-2.00611	up
DOK2	0.877126	7.76067	0.00393762	0.0550816	-2.00672	up
MYH10	0.647229	10.4255	0.00394233	0.0551105	-2.0078	up
PTGDR2	-1.16272	7.56894	0.00395151	0.0552018	-2.0099	down
IRX3	-2.75373	9.66747	0.00396523	0.0553564	-2.01303	down
TRAPPC8	-0.472545	11.8773	0.00396835	0.0553627	-2.01374	down
TRIP11	-0.645597	9.06439	0.00397298	0.0553901	-2.01479	down
CRADD	-0.567352	9.45703	0.00397767	0.0554185	-2.01586	down
GNAQ	-0.555024	12.0166	0.00398205	0.0554424	-2.01685	down
TRIP6	0.930899	10.1435	0.00398651	0.0554674	-2.01786	up
TAFA5	1.56861	6.32918	0.00398938	0.0554702	-2.01851	up
AGPS	0.969708	8.40956	0.00400065	0.0555864	-2.02106	up
ZYX	0.954695	9.51867	0.00400697	0.0555864	-2.02248	up
ERGIC1	-0.633547	8.83843	0.00401048	0.0555864	-2.02327	down
NME3	0.815441	8.97459	0.00401369	0.0555864	-2.024	up
STEAP1B	1.53479	5.27955	0.00401405	0.0555864	-2.02408	up
ADIRF-AS1	-0.843913	7.47495	0.00401776	0.0555864	-2.02491	down
LYPD5	-1.26905	6.70526	0.00401807	0.0555864	-2.02498	down
SNRPD3	0.497653	12.1063	0.0040191	0.0555864	-2.02521	up
CTSZ	0.780094	9.11357	0.0040377	0.0558065	-2.02938	up
PRKDC	0.53483	10.5462	0.00404076	0.0558119	-2.03006	up
SUN2	0.496753	9.71578	0.00405211	0.0559314	-2.03259	up
PROSER2-AS1	-1.21724	5.37635	0.00406921	0.0561277	-2.03639	down
UBAC2	0.561635	10.1369	0.00407304	0.0561277	-2.03724	up
MYO1G	1.42087	6.92414	0.00407441	0.0561277	-2.03755	up
CERCAM	0.611302	8.36963	0.00408451	0.0562295	-2.03978	up
HDDC2	-0.615937	11.6666	0.00411229	0.0565716	-2.0459	down
ITGA3	0.758098	8.42398	0.00411479	0.0565716	-2.04645	up
ATAD3A	0.761603	8.14707	0.00412057	0.0565859	-2.04771	up
GBA1LP	0.784945	9.24227	0.00412127	0.0565859	-2.04787	up
PDZD2	-0.660303	8.40448	0.00412781	0.0566383	-2.0493	down
RDH16	1.19659	4.69966	0.00413792	0.0567049	-2.0515	up
BLVRB	-0.581391	12.112	0.00414035	0.0567049	-2.05203	down
LINC01917	-1.40808	3.95812	0.00414543	0.0567049	-2.05314	down
GDPD1	-0.866458	6.97419	0.00414698	0.0567049	-2.05348	down
TYROBP	0.885665	10.6563	0.00414971	0.0567049	-2.05407	up
NDUFAF1	-0.567594	10.1762	0.0041507	0.0567049	-2.05429	down
PPFIA1	0.825376	7.9526	0.00415749	0.0567049	-2.05576	up
SLC38A6	0.800418	8.61839	0.00415865	0.0567049	-2.05601	up
RPS16	0.416983	14.6891	0.00416241	0.0567049	-2.05683	up
ATP1A1	0.543165	12.2074	0.00416346	0.0567049	-2.05706	up
GPC6	1.0284	8.31436	0.00416429	0.0567049	-2.05724	up
DUXAP8	1.51823	6.89769	0.00416535	0.0567049	-2.05747	up
PICSAR	1.13745	4.41449	0.00418764	0.056971	-2.06228	up
NEO1	-0.516484	9.27486	0.0041925	0.0569999	-2.06332	down
LINC02873	-1.5131	5.1749	0.00420578	0.0571432	-2.06618	down
FAM149A	-0.794409	8.28217	0.00421011	0.0571646	-2.06711	down
RAB5C	-0.425537	10.4115	0.00422	0.0572596	-2.06922	down
CST6	2.20976	5.40051	0.0042226	0.0572596	-2.06978	up
ROR1	-0.680146	9.26744	0.00422683	0.0572796	-2.07068	down
LYAR	0.538839	9.6534	0.00423757	0.0573041	-2.07297	up
NUDC	0.391133	11.0737	0.00423911	0.0573041	-2.0733	up
COG8	-0.52866	9.2188	0.00423913	0.0573041	-2.0733	down
NPHP3	1.36064	5.68006	0.00423965	0.0573041	-2.07341	up
SERPINA2	-1.06157	3.70701	0.00425205	0.0573792	-2.07605	down
LPGAT1	0.688671	9.56352	0.00425392	0.0573792	-2.07644	up
AMDHD2	1.33388	6.56602	0.00425702	0.0573792	-2.0771	up
USP46	-0.545485	8.47898	0.00425705	0.0573792	-2.07711	down
DCBLD1	0.668025	8.18269	0.00425899	0.0573792	-2.07752	up
ERICH1	-1.04523	6.60962	0.00426845	0.0574694	-2.07952	down
AGPAT2	0.926119	8.28092	0.00427545	0.0574938	-2.081	up
SIAH3	1.16623	2.9158	0.00427578	0.0574938	-2.08107	up
ACTB	0.405616	15.7128	0.00429102	0.0576614	-2.08428	up
DACT1	1.06506	8.62625	0.00429785	0.0576985	-2.08571	up
GSDMD	0.511695	9.33677	0.00429932	0.0576985	-2.08602	up
NPEPPS	0.562631	10.1491	0.00431399	0.0578581	-2.08909	up
PFN1	0.690909	12.8616	0.00431872	0.0578676	-2.09008	up
CLDN2	2.20955	6.70953	0.00432026	0.0578676	-2.0904	up
SNAP25	1.19905	5.95724	0.00433145	0.0579538	-2.09273	up
CCS	0.491993	9.68096	0.00433226	0.0579538	-2.0929	up
CHMP6	0.938797	7.66042	0.00433755	0.0579872	-2.094	up
RRAGD	0.715918	7.7709	0.00434569	0.0580114	-2.09569	up
UBAC1	0.553379	9.13444	0.00434811	0.0580114	-2.09619	up
TWF2	0.673919	8.80859	0.00435023	0.0580114	-2.09663	up
SNX17	0.597705	10.1703	0.00435051	0.0580114	-2.09669	up
INPP5K	-0.613802	8.80221	0.00436304	0.0581412	-2.09928	down
ANXA9	1.6366	6.16302	0.00436804	0.0581706	-2.10032	up
RAB26	-1.26231	8.32892	0.00437661	0.0582475	-2.10208	down
C4orf19	-0.945515	10.1908	0.00437984	0.0582532	-2.10275	down
LINC01138	0.555633	8.26682	0.0043857	0.0582897	-2.10395	up
MAP7D2	-2.4232	8.31355	0.00438818	0.0582897	-2.10446	down
EZH2	0.818879	8.74379	0.00439292	0.0583154	-2.10544	up
RGMB	-1.26522	11.2168	0.00440568	0.0584475	-2.10805	down
ADI1	-0.833016	12.1731	0.00441276	0.0585042	-2.1095	down
CCDC92	0.38201	9.98547	0.00443475	0.0587584	-2.11398	up
CADM2	-0.631698	6.36082	0.00444994	0.0588719	-2.11706	down
DNM3OS	0.94807	7.8856	0.00445052	0.0588719	-2.11718	up
AP1M2	-0.490612	10.4443	0.00445181	0.0588719	-2.11744	down
DAP	-0.500001	11.2037	0.0044549	0.0588754	-2.11807	down
HTR1E	-1.19572	7.16457	0.00446327	0.0588985	-2.11976	down
SLC13A4	-0.868759	6.60165	0.0044633	0.0588985	-2.11976	down
LRG1	-0.686872	8.64875	0.0044654	0.0588985	-2.12019	down
MTG2	1.04836	6.59435	0.00446797	0.0588985	-2.12071	up
RAP1B	0.513706	12.5811	0.00448063	0.0589716	-2.12326	up
TFAP2B	-1.22747	5.70033	0.00448501	0.0589716	-2.12414	down
IFFO2	1.09311	7.59306	0.00448505	0.0589716	-2.12414	up
SGMS1	-0.521496	9.72417	0.00448592	0.0589716	-2.12432	down
CREB3L1	-0.802849	11.0992	0.00448767	0.0589716	-2.12467	down
CYB561D2	-0.502185	9.72459	0.00449362	0.0590124	-2.12586	down
GUCA1C	-2.31661	5.71105	0.00449842	0.0590383	-2.12683	down
MYO5C	-0.651407	11.9649	0.00450673	0.05911	-2.12849	down
DRAM2	-0.423344	9.47659	0.00451043	0.0591213	-2.12923	down
NR2F1	0.93748	9.38256	0.00451452	0.0591376	-2.13005	up
RNF214	-0.539813	8.68317	0.00451803	0.0591465	-2.13075	down
KIF23	1.78146	6.97547	0.00452523	0.0592035	-2.13218	up
FUT2	-0.75324	9.57739	0.00452871	0.0592118	-2.13287	down
ROMO1	0.575818	11.7055	0.00455348	0.0594982	-2.13779	up
COX6A1	-0.465634	14.2958	0.00456565	0.0596198	-2.14019	down
APOF	1.34309	3.65314	0.00457127	0.0596558	-2.1413	up
CLEC12A	1.23489	6.67345	0.00457644	0.0596691	-2.14232	up
SAMD13	-0.97269	8.69095	0.00457802	0.0596691	-2.14263	down
INSIG2	-0.625075	10.2004	0.00458845	0.0597676	-2.14468	down
OCIAD1	-0.567785	11.7521	0.00459179	0.0597737	-2.14534	down
APAF1	0.748881	7.9945	0.00461407	0.0600262	-2.1497	up
HBE1	-1.54912	5.77495	0.00462221	0.0600945	-2.15129	down
CABP1	-1.26885	4.88331	0.00463043	0.0601224	-2.15289	down
ERICH2-DT	-1.53089	5.34592	0.00463047	0.0601224	-2.1529	down
AFG3L1P	0.468415	9.36089	0.0046336	0.0601224	-2.1535	up
OSGIN2	0.925828	7.86416	0.00463591	0.0601224	-2.15395	up
NFKBIL1	1.44257	5.47691	0.00464254	0.0601709	-2.15524	up
HR	1.50679	6.13238	0.00465105	0.0602388	-2.15689	up
RAB17	-0.754845	9.81402	0.00465357	0.0602388	-2.15738	down
MTMR11	1.66108	8.07724	0.00466061	0.0602924	-2.15874	up
MTA3	-0.581332	9.65605	0.00467006	0.0603677	-2.16056	down
KIF14	1.08969	8.23429	0.00467223	0.0603677	-2.16098	up
PROS1	0.698154	9.54076	0.0046845	0.0604888	-2.16334	up
FUCA1	-0.371717	12.3036	0.00468821	0.0604991	-2.16406	down
ARV1	-0.587062	10.4986	0.00469173	0.0605071	-2.16473	down
DNAAF11	0.778055	7.36476	0.00470588	0.0606519	-2.16745	up
DIO2	1.24684	8.96696	0.0047139	0.0607177	-2.16898	up
RNF44	0.477248	10.3728	0.00472467	0.0608097	-2.17103	up
DERL1	1.09882	9.80555	0.00472688	0.0608097	-2.17146	up
BLMH	0.570681	8.93739	0.00473483	0.0608313	-2.17297	up
PLIN2	0.803924	10.7452	0.00473709	0.0608313	-2.1734	up
ESF1	0.586257	10.7107	0.00473733	0.0608313	-2.17344	up
LEPR	-1.00917	7.47557	0.00474465	0.0608584	-2.17483	down
TCEAL2	-1.47866	8.94067	0.00474529	0.0608584	-2.17496	down
LINC00658	-1.33022	5.24386	0.00474852	0.0608623	-2.17557	down
LINC01927	-1.045	5.31244	0.00475398	0.0608949	-2.1766	down
TAS2R38	-1.36623	4.99501	0.00476269	0.0609584	-2.17825	down
CAP2	1.58157	7.35535	0.00476989	0.0609584	-2.17961	up
PLEKHO2	0.564805	9.29397	0.00477021	0.0609584	-2.17967	up
GCNT1	-0.890676	9.0245	0.00477066	0.0609584	-2.17976	down
EVA1B	0.486792	8.1914	0.00477662	0.0609861	-2.18088	up
TCEA3	-1.01892	10.9914	0.00477869	0.0609861	-2.18127	down
KDM4A	-0.459372	9.33226	0.00478176	0.0609879	-2.18185	down
CD109	0.805784	8.98132	0.00480409	0.0612352	-2.18604	up
BRAF	-0.547877	9.52635	0.00480887	0.0612446	-2.18694	down
ZBTB3	-0.542679	8.18744	0.00481807	0.0612446	-2.18866	down
OLFM4	4.36934	9.55301	0.0048193	0.0612446	-2.18889	up
BMP2	-0.743132	10.1754	0.00482062	0.0612446	-2.18914	down
NAGS	1.5144	6.52815	0.00482251	0.0612446	-2.18949	up
TMEM52	-0.947507	7.44345	0.00482418	0.0612446	-2.1898	down
CBR3	0.872842	8.22724	0.00482945	0.0612446	-2.19078	up
SUGT1P1	-1.14244	4.4564	0.00483039	0.0612446	-2.19096	down
FAM83H	0.690775	10.3175	0.0048323	0.0612446	-2.19132	up
VASH1	1.28205	7.08605	0.00483425	0.0612446	-2.19168	up
TBC1D26	1.09473	3.97019	0.00485998	0.0615331	-2.19646	up
TRIM66	-0.456878	8.55228	0.00488	0.061749	-2.20016	down
LOC105372793	-1.52757	5.22698	0.0048913	0.0618544	-2.20224	down
AMPD1	-1.33039	8.23291	0.00489816	0.0618589	-2.2035	down
DTD1-AS1	-1.43064	5.69811	0.00490031	0.0618589	-2.2039	down
RBMS2	0.800394	7.12249	0.00490316	0.0618589	-2.20442	up
UBE3D	1.68968	4.54526	0.00490354	0.0618589	-2.20449	up
IL1R2	-1.3154	11.0262	0.00490986	0.0619011	-2.20565	down
CEP20	0.472544	10.279	0.00492323	0.0620321	-2.2081	up
MAP3K5	-0.641744	10.6327	0.00494759	0.0623014	-2.21254	down
SGTB	0.461502	9.06183	0.00496432	0.0624741	-2.21558	up
VWF	0.56475	10.1613	0.00496841	0.0624879	-2.21632	up
LOC100420872	-0.886988	5.52932	0.00497174	0.062492	-2.21692	down
FAM161A	-0.832776	7.70858	0.00498104	0.0625711	-2.2186	down
RPH3AL	-0.61556	8.85687	0.00498465	0.0625788	-2.21925	down
CFAP92	1.00774	6.72474	0.00499389	0.062629	-2.22092	up
RAD18	0.797246	6.98435	0.00499809	0.062629	-2.22168	up
SNHG15	0.736656	8.88638	0.00500013	0.062629	-2.22204	up
ZNF267	0.475825	9.17427	0.0050044	0.062629	-2.22281	up
UPK1B	-2.12282	7.57514	0.00500572	0.062629	-2.22305	down
SELENOO	0.620995	8.06757	0.00500671	0.062629	-2.22323	up
KRT33B	0.95906	3.89007	0.00501674	0.0627168	-2.22503	up
CCM2L	-0.9383	7.92762	0.00503724	0.0629352	-2.2287	down
NOC3L	0.426585	10.1033	0.00504732	0.0630233	-2.23049	up
DLG5	0.631245	10.4876	0.0050508	0.063029	-2.23111	up
BCAP31	0.540277	11.6024	0.00505441	0.0630363	-2.23176	up
ZNF793-AS1	-1.37461	6.87744	0.00507099	0.0631862	-2.2347	down
LARP4	-0.588835	7.79366	0.00507251	0.0631862	-2.23497	down
USP15	-0.423259	9.15173	0.00507852	0.0632233	-2.23604	down
ALDH6A1	-1.69576	5.1871	0.00508259	0.0632362	-2.23676	down
GUCY2D	-0.817206	6.70972	0.00509443	0.0633456	-2.23885	down
INTS8	0.320438	11.0524	0.00509986	0.0633468	-2.23981	up
SLC27A5	1.58698	5.38717	0.00510154	0.0633468	-2.24011	up
ASGR2	1.54105	5.78528	0.00510366	0.0633468	-2.24048	up
POC5	-0.358883	9.15668	0.00511008	0.0633872	-2.24161	down
LOC401442	-0.838146	6.06435	0.00511321	0.0633872	-2.24216	down
DRAXIN	1.35637	2.98368	0.00511604	0.0633872	-2.24266	up
XPO1	0.50527	12.334	0.0051313	0.0635383	-2.24534	up
LRRC66	-1.15769	8.09041	0.00515069	0.0637405	-2.24873	down
CHERP	-0.521666	8.7967	0.00515457	0.0637506	-2.24941	down
ZNF836	1.76141	5.07859	0.00516466	0.0637949	-2.25117	up
ARHGEF33	-1.44306	5.53771	0.00516645	0.0637949	-2.25148	down
KIAA0930	0.463329	8.87948	0.00516734	0.0637949	-2.25163	up
LINC02762	-0.696638	7.51686	0.00517164	0.0638072	-2.25238	down
PLOD1	0.627374	9.63868	0.00517484	0.0638072	-2.25294	up
CLDN18	-2.31885	14.0167	0.00519199	0.0638072	-2.25591	down
CALD1	0.922602	10.1372	0.00519452	0.0638072	-2.25635	up
CDH2	-1.53775	7.89717	0.00519818	0.0638072	-2.25699	down
SLC66A2	0.516745	8.91498	0.0052024	0.0638072	-2.25772	up
FAM83D	1.38768	9.56445	0.00520269	0.0638072	-2.25776	up
NABP1	1.55237	5.18361	0.00520355	0.0638072	-2.25791	up
KAT14	-0.512535	9.3348	0.00520361	0.0638072	-2.25793	down
GET4	1.46949	5.68746	0.00520372	0.0638072	-2.25794	up
ZBTB43	-0.523194	9.04272	0.00520482	0.0638072	-2.25813	down
KYAT3	-0.490345	11.0004	0.00520618	0.0638072	-2.25837	down
STK16	-0.472765	9.41036	0.00520951	0.0638072	-2.25894	down
LINC00260	0.927223	7.35315	0.00521125	0.0638072	-2.25924	up
C19orf12	0.666293	9.92723	0.00521867	0.0638443	-2.26052	up
PSTPIP1	0.893969	7.43182	0.00522041	0.0638443	-2.26082	up
YARS1	-0.50655	11.215	0.00523379	0.0639467	-2.26313	down
PINK1	-0.437979	10.0515	0.00523568	0.0639467	-2.26345	down
PABPC4L	1.61111	5.53366	0.00523801	0.0639467	-2.26385	up
TFR2	-0.764627	7.36989	0.00524912	0.0640169	-2.26575	down
KL	-0.921022	7.12247	0.00524991	0.0640169	-2.26589	down
FGR	0.807375	8.54702	0.0052595	0.0640963	-2.26753	up
PSMD7-DT	-1.45151	4.18228	0.00526705	0.0641396	-2.26882	down
PHLDB1	0.936807	8.875	0.00526922	0.0641396	-2.26919	up
SH3GL1	0.526628	9.62229	0.00528358	0.0642768	-2.27164	up
NIPAL1	-0.650893	8.02929	0.00529135	0.0643337	-2.27296	down
LINC01193	-0.743935	7.15945	0.00529593	0.0643519	-2.27374	down
C3orf18	-0.850143	7.97126	0.00530698	0.0643691	-2.27561	down
ZNF503-AS1	-0.858329	7.51204	0.00530922	0.0643691	-2.27599	down
KRT10	-0.364242	11.0724	0.00531565	0.0643691	-2.27708	down
GNA15	0.73945	8.0331	0.00531712	0.0643691	-2.27733	up
CMC4	-0.436542	9.71241	0.00531942	0.0643691	-2.27771	down
BAHCC1	-0.55994	8.49712	0.00532075	0.0643691	-2.27794	down
STIL	0.848921	8.76065	0.0053208	0.0643691	-2.27795	up
ANXA2	1.67183	5.12911	0.00532209	0.0643691	-2.27817	up
FAM174B	-0.834903	9.0564	0.00532696	0.0643906	-2.27899	down
LINC00261	-2.82422	10.7759	0.00534461	0.0645051	-2.28196	down
DLD	-0.577071	12.2414	0.00534468	0.0645051	-2.28197	down
MN1	0.789015	8.23317	0.005346	0.0645051	-2.2822	up
FARSA	0.590488	8.97035	0.00534883	0.0645051	-2.28267	up
ACTC1	1.16849	8.61599	0.00535866	0.0645863	-2.28432	up
COQ7	-0.510467	8.2882	0.00536759	0.0646564	-2.28582	down
SMAP1	-0.404127	11.2056	0.00538252	0.0647927	-2.28831	down
IQCK	-0.595005	9.64191	0.00538512	0.0647927	-2.28875	down
GLMP	0.563357	8.12181	0.00538914	0.0648036	-2.28942	up
CD209	-1.44965	5.71599	0.00539654	0.0648425	-2.29065	down
CAMK2D	-0.491492	10.0928	0.00539861	0.0648425	-2.291	down
CLEC7A	0.799476	7.17213	0.00541972	0.0650585	-2.2945	up
TMEM121B	0.938547	3.99301	0.00542688	0.065107	-2.29569	up
RNF8	0.477777	9.12907	0.00543095	0.0651182	-2.29637	up
RMND5A	1.41627	5.7281	0.0054359	0.06514	-2.29718	up
L3MBTL4	-1.25271	5.23215	0.00545744	0.0653206	-2.30074	down
CYP2C9	-1.51788	8.11227	0.00545805	0.0653206	-2.30084	down
TUBA1A	0.790356	12.8452	0.00546607	0.0653206	-2.30216	up
TSPAN31	-0.652511	10.1957	0.00546726	0.0653206	-2.30235	down
PPP1R3E	-0.589234	8.06072	0.00546902	0.0653206	-2.30264	down
PGAP6	-0.553851	10.5543	0.00547189	0.0653206	-2.30311	down
GNAI2	0.564684	9.97722	0.00547294	0.0653206	-2.30329	up
MYH9	0.500108	10.3816	0.00547735	0.0653358	-2.30401	up
LINC00566	-1.36463	4.85686	0.0054828	0.0653383	-2.3049	down
DRAP1	0.546105	9.38236	0.00548525	0.0653383	-2.3053	up
LOC100240734	-1.1168	7.07503	0.00548697	0.0653383	-2.30559	down
RIMS3	-1.13818	7.99105	0.00549685	0.065401	-2.3072	down
RASL10A	1.03885	6.55572	0.00550312	0.065401	-2.30823	up
GRN	0.565371	11.7977	0.00550336	0.065401	-2.30827	up
SDHAP1	-0.3315	12.2355	0.0055048	0.065401	-2.3085	down
SNX10	1.11797	8.55507	0.0055082	0.065404	-2.30906	up
EEF2K	-0.379824	10.6209	0.00552896	0.065613	-2.31244	down
RIPK3	-0.440541	9.14888	0.00553949	0.0656742	-2.31414	down
EIF5A2	-1.25224	7.44127	0.00554042	0.0656742	-2.3143	down
TOP3B	1.33981	6.66356	0.00554758	0.0657216	-2.31546	up
LINC02189	-1.14848	5.62292	0.00555823	0.0658103	-2.31718	down
ZSCAN31	-0.95671	8.69538	0.00558603	0.066082	-2.32166	down
DDX49	0.893932	7.30545	0.00559604	0.066082	-2.32327	up
CCN4	1.53778	5.76092	0.00559911	0.066082	-2.32376	up
CAMK2G	0.486161	8.89814	0.00560371	0.066082	-2.3245	up
JUP	0.677446	10.973	0.00560519	0.066082	-2.32474	up
MICALL1	-0.952564	9.83344	0.00560876	0.066082	-2.32531	down
INO80E	0.557316	9.10051	0.00561115	0.066082	-2.32569	up
CLDN3	2.59751	6.92369	0.00561139	0.066082	-2.32573	up
BPIFB2	-1.23033	5.35872	0.00561202	0.066082	-2.32583	down
MIR3681HG	1.41564	3.88581	0.00561716	0.066082	-2.32665	up
KAT5	-0.482567	9.74299	0.00561899	0.066082	-2.32695	down
MYO1H	-1.2154	5.07769	0.00561927	0.066082	-2.32699	down
JAG2	0.580737	7.8398	0.00562757	0.0661423	-2.32832	up
IL17D	1.18012	6.52331	0.00563111	0.0661464	-2.32888	up
TAFA2	-1.5911	5.46308	0.00563768	0.0661863	-2.32993	down
SIMC1P1	-0.985695	9.5188	0.00565201	0.0663171	-2.33221	down
ZDHHC1	1.16882	6.37794	0.00565585	0.0663248	-2.33282	up
ZNF385B	-2.27292	7.47966	0.00566858	0.0663581	-2.33484	down
TMPRSS2	-1.43445	6.59925	0.00566962	0.0663581	-2.335	down
ZNF532	0.655527	8.88023	0.00567002	0.0663581	-2.33506	up
EHMT2	0.564674	8.93291	0.00567144	0.0663581	-2.33529	up
GATA6	-1.24438	11.4397	0.00568539	0.0664684	-2.3375	down
MOB1B	0.462842	8.86174	0.00568726	0.0664684	-2.33779	up
MEIOB	-1.34301	5.08809	0.00569298	0.066498	-2.33869	down
RPL4	0.379547	14.1551	0.00571078	0.0666685	-2.3415	up
LRRC3	1.11659	4.13765	0.00572134	0.0667245	-2.34316	up
DNAJC6	-1.04062	7.97453	0.00572199	0.0667245	-2.34326	down
PFDN2	0.602006	10.8711	0.00574329	0.0669354	-2.34659	up
NDC80	1.17717	8.6446	0.00574855	0.0669591	-2.34742	up
OIT3	1.56184	5.07824	0.00576212	0.0670243	-2.34953	up
PNPLA7	-1.61372	6.39338	0.00576569	0.0670243	-2.35009	down
TNFRSF10A	0.689441	8.11144	0.00576698	0.0670243	-2.35029	up
CD36	-0.818179	9.37957	0.00576702	0.0670243	-2.3503	down
MYOF	0.857248	11.2101	0.00577868	0.0671223	-2.35211	up
FREM2	-1.71322	7.24245	0.00578989	0.067215	-2.35385	down
RNF14	-0.46271	9.49773	0.00579516	0.0672387	-2.35467	down
LINC00342	-0.910825	9.63033	0.00580352	0.0672635	-2.35596	down
BCAT2	-0.813505	10.3616	0.00580376	0.0672635	-2.356	down
HHEX	0.665716	8.60711	0.00581998	0.0673819	-2.3585	up
LINC01718	-0.833279	6.87142	0.00582045	0.0673819	-2.35857	down
UNC80	-1.54552	5.20069	0.00583279	0.0674872	-2.36048	down
TFPI	1.25314	7.64074	0.00583879	0.0675191	-2.3614	up
GNG7	-1.21718	8.75332	0.00585067	0.0675752	-2.36322	down
TCN2	1.0837	8.11499	0.00585461	0.0675752	-2.36383	up
TIMM23	0.765323	10.1083	0.00586053	0.0675752	-2.36473	up
FADS1	0.834162	8.15275	0.00586115	0.0675752	-2.36483	up
LOC101927790	-0.9837	3.11538	0.00586458	0.0675752	-2.36535	down
VGLL4	0.511345	10.5441	0.00586542	0.0675752	-2.36548	up
SYT11	0.646102	7.41584	0.00586636	0.0675752	-2.36563	up
ICOS	1.56582	6.37812	0.00587769	0.0676133	-2.36736	up
ZNF204P	-0.906986	8.40258	0.0058787	0.0676133	-2.36751	down
VCF2	-0.447922	8.79941	0.00587941	0.0676133	-2.36762	down
ARL14	-1.55449	11.2872	0.00588988	0.0676963	-2.36922	down
PIGP	-0.615972	11.7247	0.00589404	0.0677067	-2.36985	down
CEMIP	0.874768	3.27721	0.00590394	0.067783	-2.37136	up
ATG9A	0.453599	8.9418	0.00591647	0.0678761	-2.37326	up
CWC22	0.405039	9.55377	0.00591857	0.0678761	-2.37358	up
TM9SF1	-0.433121	9.9522	0.00592513	0.0678792	-2.37457	down
NINJ2	1.19363	7.71033	0.00592537	0.0678792	-2.37461	up
CLCN3	-0.55332	9.25288	0.0059295	0.0678892	-2.37523	down
EFNA4	1.11523	8.09534	0.00594099	0.0679834	-2.37697	up
GALNT3	-0.628223	12.0783	0.00595777	0.0681379	-2.3795	down
PML	1.48045	6.72013	0.00596373	0.0681686	-2.3804	up
ASNS	-0.760094	11.0323	0.0059712	0.0681967	-2.38152	down
TMEM39B	0.494334	8.23485	0.00597274	0.0681967	-2.38175	up
EFCAB12	-1.35121	5.22123	0.00598764	0.0683293	-2.38399	down
KCNA1	-1.06479	4.59224	0.00599676	0.0683669	-2.38536	down
PPP1R9B	0.531354	8.25732	0.0059975	0.0683669	-2.38547	up
SH3YL1	-1.34283	5.18081	0.00600868	0.0684569	-2.38714	down
PRB3	-1.19777	7.25665	0.00601561	0.0684984	-2.38817	down
LOC101928012	1.55621	3.60324	0.00602015	0.0685126	-2.38885	up
OTC	2.25495	5.7145	0.00604151	0.0686755	-2.39203	up
WDR87	-0.6003	6.78412	0.00604245	0.0686755	-2.39217	down
BRWD3	0.521454	7.47634	0.00604437	0.0686755	-2.39245	up
NDUFV2	-0.413515	12.2645	0.00605117	0.0687153	-2.39346	down
ZNF121	0.371317	11.0118	0.00605592	0.0687317	-2.39416	up
SEPTIN4	-1.08391	3.85314	0.00606551	0.068803	-2.39558	down
SLC14A1	-1.01905	7.0107	0.00607633	0.0688657	-2.39718	down
NXPH3	1.06661	6.84073	0.00607765	0.0688657	-2.39738	up
RFWD3	0.599281	7.85818	0.00608919	0.0688785	-2.39908	up
EPHA1	1.0022	8.18662	0.00609075	0.0688785	-2.39931	up
DPF2	0.468901	9.684	0.00609221	0.0688785	-2.39952	up
PRR16	1.13252	6.53901	0.00609581	0.0688785	-2.40005	up
CYFIP2	-1.08461	10.8293	0.00609777	0.0688785	-2.40034	down
MYMX	-1.54482	6.25211	0.00610177	0.0688785	-2.40093	down
RAB3A	-0.945304	7.32695	0.00610194	0.0688785	-2.40096	down
HAPLN3	0.650866	8.38883	0.00610607	0.0688814	-2.40156	up
RBM18	-0.581001	8.55639	0.00610882	0.0688814	-2.40196	down
CFAP90	-1.39473	4.59767	0.0061292	0.0689764	-2.40495	down
VAT1	0.688802	10.049	0.00613127	0.0689764	-2.40525	up
GABRA4	-1.32383	5.41522	0.00613136	0.0689764	-2.40527	down
DDX60	-1.142	11.0851	0.00613362	0.0689764	-2.4056	down
VMO1	1.88791	5.07472	0.00613381	0.0689764	-2.40563	up
SCN1B	-0.596182	8.02079	0.00616581	0.0692988	-2.41029	down
COMMD5	0.512795	9.30487	0.006171	0.06931	-2.41105	up
ATF7IP	0.73046	7.25794	0.00617561	0.06931	-2.41172	up
STX6	0.885489	8.10913	0.0061782	0.06931	-2.41209	up
LINC02809	0.791757	4.54239	0.00618012	0.06931	-2.41237	up
KLHL7	0.887642	7.29489	0.00618779	0.0693586	-2.41349	up
FXYD4	-1.97758	6.79363	0.00619235	0.0693723	-2.41414	down
FAM120B	-0.512932	8.96443	0.00620189	0.0694419	-2.41553	down
DNAJC22	-0.641511	9.27058	0.00620879	0.0694817	-2.41652	down
CHAD	-1.44331	5.3611	0.00621776	0.0695446	-2.41782	down
TICAM1	-0.59718	8.40249	0.00622679	0.0696083	-2.41912	down
MTERF2	-0.498153	9.18893	0.00623146	0.0696231	-2.41979	down
POLR2G	0.4181	11.5505	0.00624691	0.0696782	-2.42201	up
ISOC1	-0.620917	10.9725	0.00624809	0.0696782	-2.42218	down
GREM1	1.18248	11.3518	0.00625369	0.0696782	-2.42298	up
SLC26A10P	1.36549	6.00322	0.00625563	0.0696782	-2.42326	up
COX6A2	-0.501043	6.95606	0.00625699	0.0696782	-2.42346	down
PRKCSH	0.464544	10.2048	0.00625949	0.0696782	-2.42381	up
ARHGAP23	0.694357	8.5196	0.00625982	0.0696782	-2.42386	up
ABCB1	1.34889	7.3528	0.00626567	0.0696982	-2.4247	up
NME7	0.751287	9.30533	0.0062693	0.0696982	-2.42522	up
SLC35B3	-0.342397	11.397	0.00627166	0.0696982	-2.42556	down
FKBP8	-0.493002	8.45799	0.00628131	0.0697681	-2.42693	down
LILRB2	0.644741	8.65725	0.00628636	0.0697869	-2.42765	up
FOXC1	1.5678	7.64707	0.00629611	0.0698409	-2.42905	up
CAPN8	-1.56181	11.7973	0.00629793	0.0698409	-2.4293	down
SMIM10L2A	-1.59768	5.2233	0.00631896	0.0699852	-2.43229	down
NABP2	0.83059	8.74335	0.00632278	0.0699852	-2.43283	up
THOC1	0.39196	10.6003	0.00632736	0.0699852	-2.43348	up
LOC105377323	-1.46098	3.49567	0.00632744	0.0699852	-2.43349	down
NUDT18	-0.495349	8.23317	0.00632775	0.0699852	-2.43354	down
SEL1L3	-0.539318	11.4581	0.0063552	0.070218	-2.43742	down
SOX11	1.64649	4.01953	0.00635555	0.070218	-2.43747	up
PTPN6	0.631191	9.86361	0.00636218	0.0702485	-2.4384	up
DBNL	0.800968	8.89093	0.00636506	0.0702485	-2.43881	up
SCFD1	-0.372772	10.9161	0.00637575	0.0703292	-2.44031	down
HILPDA	0.587315	9.5665	0.00638703	0.0704163	-2.4419	up
CCDC61	1.06456	6.8558	0.0063958	0.0704757	-2.44313	up
RARRES2	0.775833	11.0144	0.00640308	0.0705186	-2.44415	up
IFI27L1	-0.509821	9.51941	0.00641168	0.0705585	-2.44535	down
FES	1.23086	7.32733	0.00641633	0.0705585	-2.446	up
MSL3	0.451137	9.71396	0.00642186	0.0705585	-2.44677	up
RPL35	0.476375	14.5227	0.00642298	0.0705585	-2.44693	up
TBC1D30	-0.786548	8.04152	0.00642366	0.0705585	-2.44702	down
WNT2	1.50725	6.40645	0.0064292	0.070582	-2.44779	up
MOXD1	0.610332	8.62876	0.00643308	0.070582	-2.44834	up
IGLV4-3	-0.849659	8.66926	0.00643597	0.070582	-2.44874	down
TAC4	1.23698	3.51091	0.00645565	0.0707606	-2.45147	up
TRIM68	-0.419358	9.57285	0.00647157	0.0708585	-2.45368	down
LINC01648	1.16618	5.68632	0.00647227	0.0708585	-2.45378	up
MTCH2	0.545073	11.098	0.00647479	0.0708585	-2.45413	up
TAF10	-0.421881	11.8831	0.00649529	0.071011	-2.45696	down
DENND4C	-0.470274	10.5372	0.00649882	0.071011	-2.45745	down
RAB11FIP4	1.55179	3.39249	0.00649896	0.071011	-2.45747	up
SCIN	-1.21709	8.19304	0.00650742	0.071066	-2.45863	down
ZBTB7C	-1.24991	3.6713	0.00652068	0.0711554	-2.46045	down
CCNE1	1.51744	8.07867	0.00652243	0.0711554	-2.4607	up
RUBCNL	1.47501	7.50814	0.00655623	0.0714682	-2.46533	up
FRK	-0.605681	7.3565	0.00655797	0.0714682	-2.46556	down
MRPL54	-0.412568	10.8713	0.00656526	0.0715102	-2.46656	down
MAZ	1.17007	6.64288	0.00659369	0.0717819	-2.47043	up
VIL1	1.39903	7.51514	0.0065971	0.0717819	-2.47089	up
PRSS21	1.8352	6.28918	0.00660418	0.0718213	-2.47185	up
PCDHGA8	1.45179	6.92485	0.00662716	0.0719756	-2.47497	up
LSM7	0.588734	11.9932	0.00662846	0.0719756	-2.47514	up
LOC107984974	1.74673	3.61905	0.00662874	0.0719756	-2.47518	up
PHB1P19	0.533168	8.56466	0.00663753	0.0720226	-2.47637	up
LINC01649	-1.4149	4.38754	0.00663999	0.0720226	-2.4767	down
LCN10	-0.850529	7.80474	0.00664345	0.0720226	-2.47716	down
PIK3C2G	-2.2717	9.23101	0.00665374	0.0720966	-2.47855	down
CPTP	-0.653694	9.2288	0.00665771	0.0721021	-2.47908	down
ERLEC1	-0.357412	12.3638	0.00667317	0.072232	-2.48116	down
PPT2	-0.606605	8.63571	0.00667906	0.0722321	-2.48195	down
BUB1	1.55831	7.9278	0.00668012	0.0722321	-2.48209	up
ZFP1	0.391416	8.4679	0.00669894	0.072398	-2.48461	up
DIPK1C	-1.41913	5.56507	0.00671047	0.0724732	-2.48615	down
HTRA4	1.57381	6.51935	0.00671287	0.0724732	-2.48647	up
SULT1C2	-1.64295	12.3061	0.00673593	0.072605	-2.48955	down
RNF157-AS1	1.58936	4.5123	0.00673722	0.072605	-2.48972	up
SYTL5	-1.69709	5.7839	0.00673837	0.072605	-2.48987	down
DOCK11	0.72871	9.69898	0.00674163	0.072605	-2.4903	up
HDGF	0.586567	12.1457	0.00674252	0.072605	-2.49042	up
NTM	1.30629	6.55927	0.00675269	0.0726769	-2.49177	up
MAST2	0.857031	9.04061	0.00679536	0.0730933	-2.49741	up
BRMS1	0.422967	9.70976	0.00680134	0.0730933	-2.4982	up
CPQ	-0.770536	10.0667	0.00680296	0.0730933	-2.49841	down
RBP4	1.36101	8.57058	0.00680542	0.0730933	-2.49874	up
DNAJC3	-0.587028	10.8384	0.00681191	0.0731253	-2.49959	down
MALL	1.43139	9.67111	0.00682632	0.073234	-2.50148	up
SNX9	-0.412375	10.9823	0.00682908	0.073234	-2.50184	down
VOPP1	0.595919	11.4936	0.00683958	0.0732897	-2.50322	up
RSPH9	1.15022	4.8073	0.00684131	0.0732897	-2.50344	up
CGNL1	-1.15951	7.01044	0.00685479	0.0733963	-2.50521	down
C2CD2	-0.390527	10.3326	0.00687083	0.0735191	-2.5073	down
CYTH2	1.03003	8.04897	0.00687332	0.0735191	-2.50762	up
CD2BP2-DT	1.08435	4.8461	0.00689223	0.0736835	-2.51008	up
SLAIN1	-0.783038	8.22193	0.00690677	0.0738011	-2.51197	down
RD3	1.16166	4.24206	0.00691232	0.0738225	-2.51269	up
GEMIN2	0.483147	8.22882	0.00693768	0.0740553	-2.51597	up
ATP6V0E2-AS1	-1.37393	4.52321	0.00694638	0.0741102	-2.51709	down
CERT1	-0.379796	10.2947	0.00695653	0.0741804	-2.51839	down
BCAN	-1.37278	5.37352	0.00696422	0.0742244	-2.51938	down
TFRC	0.711148	12.3172	0.00699856	0.0745522	-2.52378	up
GOLPH3L	-0.504886	11.1262	0.0070036	0.0745677	-2.52443	down
CAPN2	-0.745756	13.9092	0.00703196	0.0748071	-2.52804	down
FAHD2A	-0.521411	9.65363	0.00703327	0.0748071	-2.52821	down
VWA5A	-0.665527	9.96552	0.00704267	0.0748689	-2.52941	down
GRB14	1.47116	6.46738	0.00704961	0.0749044	-2.53029	up
NVL	1.06945	8.06153	0.0070549	0.0749223	-2.53096	up
NR1H3	0.5449	9.19669	0.00706124	0.0749514	-2.53176	up
EPHA3	1.03841	8.49644	0.00706871	0.0749924	-2.53271	up
OR1E1	-0.719983	6.21529	0.00707578	0.0750292	-2.5336	down
DMXL1	-0.559638	10.49	0.00709142	0.0751568	-2.53558	down
PRNP	0.513895	12.0779	0.00711615	0.0753452	-2.53869	up
KIF20B	0.731841	8.26227	0.00711643	0.0753452	-2.53873	up
C5	-1.07306	8.97734	0.0071245	0.0753923	-2.53974	down
LINC00910	1.06893	5.64732	0.00712975	0.0754094	-2.5404	up
SURF4	-0.386545	10.9644	0.00713409	0.075417	-2.54094	down
FAM110A	1.51297	7.30239	0.00713828	0.075423	-2.54147	up
RNA45SN5	-0.552387	8.14906	0.00714705	0.0754773	-2.54257	down
KLHDC8B	0.641351	9.05096	0.00715917	0.075567	-2.54408	up
MEDAG	1.43163	6.83938	0.00716985	0.0756413	-2.54542	up
ACTL7A	0.868505	3.91356	0.0071784	0.0756932	-2.54648	up
NQO1	-0.889532	10.7307	0.00718215	0.0756944	-2.54695	down
SVBP	0.482211	9.31087	0.0071876	0.0757135	-2.54763	up
GARRE1	0.404295	9.75233	0.00719414	0.075744	-2.54844	up
MAGIX	-0.678466	7.5782	0.00719961	0.0757633	-2.54912	down
HAGH	-0.465816	9.72472	0.00720618	0.0757942	-2.54994	down
DTL	1.23168	8.4098	0.00722747	0.0759797	-2.55258	up
PIP5K1B	-0.890696	10.6981	0.00723809	0.0760529	-2.55389	down
POLD1	1.00592	8.00819	0.00724502	0.0760763	-2.55474	up
NUAK1	0.608011	9.38672	0.00725115	0.0760763	-2.5555	up
NUF2	1.45383	7.93804	0.00725128	0.0760763	-2.55552	up
EMX2OS	-0.667376	4.0058	0.0072572	0.0761001	-2.55625	down
PCDHB13	1.45348	4.96222	0.0072675	0.0761441	-2.55752	up
CBX3	0.568111	7.97588	0.00726938	0.0761441	-2.55775	up
KRBOX1	-0.773441	7.30945	0.00727237	0.0761441	-2.55812	down
COX7A2P2	-0.584579	11.3518	0.00727635	0.0761474	-2.5586	down
LINC00900	1.21155	5.5498	0.00729922	0.0763484	-2.56141	up
LAMC1	0.607348	10.0733	0.00730892	0.0764115	-2.5626	up
FBXO32	1.02679	9.05256	0.007336	0.0766136	-2.5659	up
KLHDC10	-0.578898	10.4329	0.00733667	0.0766136	-2.56599	down
GINS2	-0.806746	6.91508	0.00733929	0.0766136	-2.56631	down
HMCN1	1.0194	7.32905	0.00734302	0.076614	-2.56676	up
ACADS	-0.557021	8.95107	0.00734802	0.0766254	-2.56737	down
KLC1	0.602493	7.97817	0.00735596	0.0766254	-2.56833	up
PIM3	-0.523677	11.7555	0.00735684	0.0766254	-2.56844	down
[truncated: 2,742 more rows]

## Sheet:  Table S4
Supplementary table 4: Venn diagram
GSE79973	GSE19826	GSE79973|GSE19826
ALDOB	RILPL1	GKN1
C8orf34	LIFR	ATP4A
SLC2A2	PCOLCE	GKN2
SPRR1A	UBE3C	KCNJ16
MSMB	ASB11	FUT9
NKX2-2	PIERCE2	CWH43
S100G	MDK	CBLIF
GC	MARVELD3	TRIM50
CARD11-AS1	HYAL1	ETNPPL
HAPLN4	LOC105378604	CHIA
SLC28A2	ACSM3	MUCL3
EXD1	RND1	LGI1
CPB1	GATA4	KCNJ13
LINC02844	IL11	CAPN13
LHFPL3-AS1	METTL8	FBP2
BRS3	ADAM17	SOSTDC1
CSHL1	KIR2DS4	VSTM2A
HMGCS2	SLC25A5	FGA
LY9	ANKS6	SH3GL2
HSD17B4	REEP6	LIPF
UBE2U	TMEM275	VSIG1
ADIPOQ	GALNT5	KCNE2
SMC1B	RCN1	LOC101926959
LOC400541	PGF	PIAS2
LOC339593	OR2C3	LOC105372793
LEPROT	CD59	PSAPL1
BPIFB1	BEX5	CCKBR
FAM240C	PPP1R7	ADH7
LINC02753	LOC101928335	SPINK2
PRSS1	CLCNKB	GRIA3
RELL1	MIR181A2HG	PHKG2
SLC51A	ENTREP1	CKM
FGG	CPT2	ZNF385B
AXDND1	BMS1	ADGRG2
LOC101929621	LBR	DCAF12L1
LINC00619	JPH2	KAZALD1
BTNL8	MAP4K4	PLA2G1B
TMEM95	MRM2	OTC
JAKMIP2-AS1	PDIA5	CXCL17
EPHA5	CACNA1E	MT1M
RPTN	SLC44A2	CNTD1
THEG5	LRFN4	PNLIPRP2
WFDC11	ATG4A	COL2A1
LOC100506236	CHRDL2	FAM167A-AS1
LINC01720	C1orf54	PDILT
PLD5	PDLIM2	MAP7D2
LOC105376100	CNGB3	CLUL1
HFM1	MIIP	SCGB2A1
SAXO2	GRASLND	MFSD4A-AS1
LINC02888	HTRA3	MUC5AC
LOC100506016	ARHGAP25	RFX6
PLIN1	C3	MUC6
WWTR1-AS1	RBM28	CAPN9
ISM1	FLNA	MAL
TRIQK	FHDC1	NRG4
LOC101928535	DDX56	SCNN1B
FOXG1	PRSS16	CHGA
CCL16	SCML1	GHRL
DAB1-AS1	EDEM3	SLC26A9
LARGE1	GABARAPL1	LINC01127
ATP8B5P	BHLHE22	LTF
C12orf50	AIFM1	KRT20
TMEM238L	NFIC	PGC
METTL14-DT	CASZ1	SULT2A1
CALR3	CYP27A1	ESRRG
GPX5	RNASET2	LINC00261
EQTN	SH2D6	RDH12
SARDH	LOC105372766	PIK3C2G
SLC5A9	PAPSS1	ALDH3A1
FGB	CFC1	GUCA2B
GNAT3	HMOX2	RAB27B
SCGB3A1	CCPG1	SPINK7
MLLT1	NUCB2	C16orf89
LOC101930149	DOCK8-AS1	CCDC169
PRKN	AGT	C6orf58
NKX6-2	FAAP100	SEPTIN4
OR10D3	SCARB1	PACRG
GCNT4	TWIST1	ENPP6
NTN1	TMBIM6	DPEP3
TMIE	TPD52L1	ANGPTL3
FGF10-AS1	WBP4	WIF1
DNAI1	TRIP10	CA9
HEPACAM2	PLD4	PRDM16-DT
IL17RE	PLPP6	DGKK
BANF2	SAR1B	EDDM3A
PRRG3	BANP	SYTL5
STK32A	PNPLA6	CPA2
JARID2-AS1	OSBPL9	UNC5B-AS1
LINC01350	MXRA8	ATP13A4
DDX59-AS1	NOTCH2NLA	ALKAL2
NPBWR2	BTBD3	PSCA
GCM1	PRR34-AS1	HAPLN1
BPIFC	FUNDC1	KCNQ1DN
LINC00836	LMBRD2	ESRRB
PCK1	FTH1	CKMT2
NRAD1	SSR4	ACADL
IL23R	ME2	DNER
RBP2	RARS1	CLIC6
DSG4	CCBE1	TSHR
SNORA17B	MRPL12	KCNJ15
LINC01013	SLC20A1	SLC13A3
LINC02833	RALGAPA2	AKR1B10
LINC01949	TNFSF9	MYF6
ANKFN1	PI4K2B	CARNS1
TREH	SCYL1	LOC105376301
SLC44A5	EGR2	FMO6P
LOC151760	HOOK1	CHAD
C20orf173	AQP4	SCNN1A
PDE6B-AS1	PIDD1	LINC01917
GAB4	SUCLG2	ADH1C
DTNB-AS1	TMEM171	LOC102724859
MGAM	SEC11C	CNTN3
LOC102724542	TIFA	PCAT18
TIAM1-AS1	NUBP1	TFF1
NFE4	LRRC69	SIGLEC11
LSAMP	KIAA1191	SST
LOC101928107	FAM220A	VSIG2
CRNN	COLGALT1	PNPLA1
EMX1	PMPCA	AMPD1
LOC102723701	SLC22A5	TMED6
ELL2	RAB11FIP2	CELA3B
LOC105375582	LRIG1	LOC729296
CADM4	SNRPE	MFSD4A
CPNE4	TRMT10A	SPINK13
TMPRSS15	SLC41A1	VSTM2A-OT1
ADCY6-DT	WDR59	IFNL2
FABP6	DGKZ	ZNF169
MS4A8	DLG3-AS1	FGF4
LOC105371703	OSCAR	GATA6-AS1
C16orf95	MS4A14	CYP2C19
LINC00682	OSGEP	GSTA3
TM4SF4	GNL1	APOBEC2
NBEAL2	TCN1	SH3RF2
GPR26	LINC02910	APLP1
CCL25	IER3IP1	AZGP1
AGBL1	ANO5	BAALC
EGFEM1P	U2SURP	CCKAR
ACE2	LINC01333	BHMT
SYT16	RNF149	GATA5
SLC16A9	NOTCH2	ADH1B
FIGN	MRPL45P2	MAST4
HDAC2-AS2	EVX1	LYPD6B
UNC79	MID1IP1	PDIA2
FAM30A	EIF3B	EMID1
ZBTB8B	PHLDB3	CSMD3
UCP3	MMEL1	PDE8B
ZNF497	NEB	ATP4B
SULT1E1	FAM3C	PWWP3B
LINC01838	SYNJ2BP	LDHD
MAGEB1	CCT6A	PLCXD3
LINC00557	XBP1	SMIM5
LINC00317	BSG	BRINP2
HAO2	PCED1B	LOC100505851
MEP1B	ENPP4	PTPRZ1
C5orf64	GLUL	SULT1B1
ZBTB47-AS1	KIF12	LRRC31
BMP3	FUT11	HPGD
TNFRSF17	FAM222A-AS1	LOC105378146
NOVA2	MTUS1	CYP2C8
IGLV3-10	CCT3	ADTRP
LOC100499194	CLSTN3	FOLR1
FGF23	LOC283194	DRD5
LOC105369341	IGDCC4	ELAPOR1
BEND4	ABHD4	MYRIP
IDUA	PHYHD1	MESP2
CLDN4	CPSF3	FAM3B
FCGBP	ADISSP	ASB3
ZNF554	NECAP1	SSTR1
RERGL	ATIC	SMIM6
PROKR2	ITGA7	HDC
GPHA2	BBS1	SCGN
WDR35-DT	MRPS10	BCAS1
KRT2	ARHGAP18	LINC02363
CFAP53	KLHDC2	FAM43A
GPR176-DT	RNF7	PKIB
FSD2	UPRT	CLDN18
LINC01122	EZR	IL19
CYP2T1P	SLC6A1	ACER2
ENPP7	SNX8	CYP2C18
ERC2-IT1	SNRPD1	HRC
ADH1A	CA4	UGT2B15
PRORY	SPCS3	LRRC37A7P
NOL4	OCLN	LINC01467
GTF2IP20	TMT1A	CSPG4P5
COL23A1	DDB2	AADAC
GSTCD-AS1	AP1M1	IGFALS
LINC01996	EFCAB14	KCNAB1
ITGAX	HOXC5	CCL28
GPM6A	MRGPRG-AS1	ENHO
RNF213-AS1	PLIN3	TMPRSS2
LOC101928797	ZNF783	HSD11B1L
TCF4-AS1	CLOCK	KCNMB2
TRPM2-AS	AFTPH	TMEM38A
TRIM36	HEXB	FBXL13
C6	BTBD1	SCN3A
IL17A	SEPTIN11	LRRC66
GRAMD4	MRPS5	AKR1C2
LINC00269	SIPA1	CAPN8
FARP2	RBFOX2	UPK1B
MAP1LC3B2	MAN1B1	SMIM24
KRT24	IL12A-AS1	SULT1C2
LOC643201	LSM8	GPR155
PLIN5	NAB2	STX19
SIGLEC17P	SLC37A2	SUSD4
CCDC160	CENPF	SERTM1
NAT8	KLF16	GAMT
KLB	IL21R	MEGF10
LINC02042	NOSIP	LOC285847
LINC02620	SH3KBP1	ADHFE1
THSD4	KCNH7-AS1	ITPKA
IFNLR1	ZFY	CYP4F12
IRX5	LIMCH1	B4GALNT2
CFC1B	SLC2A10	DIPK1C
NOBOX	OBI1	PRSS54
HTR4	MYT1L	SPDYA
SILC1	PDHX	DUOX2
LINC01252	WDPCP	KCNA3
KDM4B	MAGI1	PDGFRA
IGHM	L3MBTL4-AS1	APOBEC1
LOC101929208	TCTA	PBLD
RGMB-AS1	RAB11A	KCND3
STYK1	LINC02875	ADRB2
CCDC154	RAB33B	IRX3
TMEM221	CBLC	COL6A5
C20orf141	CCDC196	CTSE
WWC2-AS2	MRPS21	PDK4
MYL2	NBDY	LINC00520
PBXIP1	AHSA1	LIPH
LINC01992	L3MBTL3	PLLP
FBXO39	PABPC4	NR0B2
CIDEA	SPIC	IL1R2
HPCAL4	LINC02995	DEFA4
FAM3D	ATP1B1	KRTAP11-1
SCN4A	AMZ1	DUOXA2
LOC100505985	FNDC5	NKX2-3
C2orf16	CTTNBP2NL	LCN1
NEURL1	SNRPG	MYRF
LINC02112	SLC16A10	CA2
CHRM5	PCDHB8	TIMM17B
PNOC	AVP	IGHV3-47
LINC01565	C10orf62	CD209
ENPP3	NHERF1	SCIN
MYRF-AS1	AEN	VILL
PCCB	CLRN3	SLC9A1
LINC02091	SCP2	PFKFB2
LINC00899	SLC7A13	ST6GALNAC1
LINC01530	ARHGDIG	LSMEM1
ARHGAP36	ASB8	BHLHA15
DGCR12	VGLL1	MT1F
LOC158434	ZBED3	SLC2A12
SLC18A1	NR2C1	RPRM
LINC00113	GALM	FA2H
LINC00536	BACE1	C14orf180
LRRC38	EPCAM	ACKR4
C3orf56	GPX1	POU2AF1
CYGB	PPM1G	GCKR
CELSR1	RGN	PNPLA7
LOC101928462	SESTD1	OASL
SLC6A5	NPY	ADAM28
GHRH	SH2B3	MYOC
ST6GALNAC5	THOC6	UBE2QL1
OR1E3	MDH1	XK
THRSP	ERP44	GPER1
LOC105378130	DCP2	TMEM100
LINC00391	MSRA	TMEM266
ASPA	PLA2G4C	SYTL2
LINC01187	DOC2B	GRIP2
LCN8	IFFO1	CYP3A43
LINC01933	UQCRC2	FMO5
IFITM10	CLEC4G	IRS4
TMEM262	ARK2C	MT1G
MROH7	FLJ33534	S100A1
FOXD4	LOC105373334	RUNX2
CRISPLD2	ANKMY2	EPN3
LOC100506406	ZP1	MAMDC2
PROM2	NGRN	HMX1
FAM153A	MPHOSPH10	KLF4
GABBR2	LUZP4	MITF
CCDC27	TFF2	ASMT
CACNA1B	TENT4A	AVPR1B
PLA2G2F	CCDC102A	PAIP2B
CELA1	SEL1L	JCHAIN
RCE1	DNAJC5G	EPOR
DYRK3	TTL	SLC14A1
LOC254028	SHC3	RNASE1
CTNND2	LINC01343	SCUBE2
PROZ	RHBDD3	ANG
TACC2	TMC6	RAB26
GPAT3	IDNK	NFE2L2
CYTH1	GABRB3	AKR7A3
MYH7	ATP1B3	KLK11
ADGRL3	LAT	SYCP1
CBLN4	TCF20	SPTSSB
KNG1	COLCA1	PRLR
IGKV1-17	ZBED5-AS1	IGLV4-3
TIMP4	DMTN	CKB
ERLNC1	CD9	PM20D1
TAAR5	SPTAN1	BRSK1
SMOC1	DANCR	CLTRN
MZB1	UAP1	GNG7
PNMA3	UQCRB	FRMD1
ZNF414	GGCT	NEUROD1
KLHDC7A	SMC6	BCL2L15
PDXK	LOC101928957	LOC101927253
ZNF107	RAB4A	SLC16A7
HERPUD1	ASXL3	IGFBP2
BFSP2	CLDN15	TMEM92
LOC285766	CD300LF	ZNF793-AS1
GLIS3-AS1	DNMT1	LINC02381
P2RX3	GBP2	ADCYAP1R1
AJM1	SUPT16H	CYP2S1
SPHKAP	PANK2	RASSF6
IGLL3P	ZFAS1	PPP1R36
F2RL1	ACAD10	CIDEC
HGC6.3	LDHB	BMP2
DAPK2	C12orf54	HOMER2
HBG2	EEIG1	SLC26A4
LANCL3	GALNS	CYP2C9
IGLV@	MAP1A	CYP3A5
MIR4755	LINGO2	ADAMTS17
NMRAL2P	DNAH17	FAM20A
GH1	SPCS1	ACP4
LOC100505664	PALM3	SIRT4
H2BC13	CLNK	SELENBP1
TCP10L3	TMEM128	LOC101927263
NIPAL4-DT	DDX18	ANKRD36BP2
HGD	EPN1	CDHR3
LINC00567	FAU	FXYD4
EPHX2	SBSPON	NR3C2
WFDC3	SPRNP1	TRAV13-2
SIGLEC15	RAB18	MT1H
APOA1	LMBRD1	MAOA
CLEC2L	MIEF2	GPX3
TPSG1	PPP1R15B	ODAM
CACFD1	ZNF682	MRAP2
IGLV3-25	MGAT4C	ONECUT1
NOX5	APOO	LNX1
FOXD2-AS1	GHR	AMHR2
INA	PLPP3	DDX60
LOC100507403	THAP10	RNF212B
CTB-49A3.2	RAP1GAP	CTXND1
MAGEC1	PNMA1	GPRC5C
IGLV2-14	TSPAN4	FGD4
C14orf178	PLEKHA7	MIR29B2CHG
LOC101928682	GPR108	RAB27A
SLC6A18	ATPAF1	MT1E
CDHR2	SECISBP2L	SMPD3
PNPLA2	ZNF358	ALDH1A1
LOC105374258	DCXR	KIT
CHRNB3	TTC17	STS
SLC22A8	TPD52L2	CLC
DOK4	FMOD	MIOS-DT
CBARP	LOC100129034	ASPHD2
FAM189A2	SLC38A5	ERO1B
LOC105374690	PPP1R18	TFCP2L1
FXYD1	ABITRAM	MACIR
SLC1A1	MMUT	SLC9A2
IGKV1OR2-108	NDUFB10	ZBTB16
SPATA16	KPTN	C1orf116
PWWP2A	TCOF1	ANKRD29
PCDH20	PTS	ZNF710-AS1
TMC2	DNAI2	WIPF3
LOC389199	UPB1	TLR3
TRIM7	CHGB	SH3BGRL2
CD160	FAM238B	GDPD1
LOC105369890	CCDC159	PTPRH
PLA2G10	COQ9	SLC5A5
LOC101928087	IL34	PDGFD
PRSS37	KRT7	BPIFA2
HYDIN2	MOAP1	GCNT2
ZNF91	GRK7	PLAC8
ABCC6P1	MAST1	NTN4
RHEX	RPS21	STUB1-DT
EPHB6	TRIM65	ARHGEF37
C20orf181	C17orf75	REC8
BAIAP2L1	ITPK1	PIGR
TAS2R4	KBTBD2	SLC13A5
LINC01842	FAM120C	FAM174B
MS4A15	ATR	DISP1
PKD1	DAP3	MYZAP
TINCR	DUSP19	MAP3K10
VGLL2	CX3CL1	MT1HL1
SYT13	AGXT	C5
ARHGEF38	CXADR	BMP6
LEXM	BPIFA3	HPCAL1
MADCAM1	PWP1	SLC28A1
LOC100505501	KRTAP2-1	DGKD
LINC02622	MLLT6	NOSTRIN
C6orf141	SHISA5	SLC7A8
GPHB5	RNF113A	GATA6
TDRD9	MYL1	EP300-AS1
EPHA2-AS1	CD81	FMO4
PLAAT2	PCDHB1	SIDT2
PRSS50	GULP1	FOSL2
TRIM44	IL18BP	UBL3
CNR1	TUBB3	ADA
RTL9	OSBPL10	ADGRF3
H1-7	CNGA1	FOXA1
CYP3A4	NDUFA1	COL4A5
DTNB	ALG9	HPN
C10orf95-AS1	PTPRS	S100P
CFAP91	ZNF652	LINC02615
LINC02372	CTSD	RASSF10
PGAM5	IL18	KBTBD12
LINC00671	TRMT12	C1orf210
SLC18A2	FMO1	RAB30
MYO1A	ID4	PXMP2
CXCL14	HDHD2	LOC100419741
KLRB1	CCNL2	PNPLA4
BEND5	YIPF1	FHIT
FAM71D	SPATA31E1	AHCYL2
PRR22	REPIN1	TENT5C
CNR2	GPT	LINC02905
LINC00163	NCOR1	IQGAP2
HTR3C	TMEM170A	NECTIN3
TSPAN1	ZMYM5	RGMB
HBBP1	EXT1	EPB41L4B
VIPR1	SEMA3F	CYFIP2
NUTM2F	ARHGAP4	KCNQ1
CYP3A7-CYP3A51P	BTN2A1	MS4A2
GALNT6	GGT5	ZNF57
SLC30A2	LOC101928525	CDC14A
RAB37	MED26	TMEM116
CYP4F3	CITED2	ALCAM
LOC100507477	ATP5F1C	IDH2
LOC105376717	EP400	MAGI3
GGT6	PTPN3	C3orf52
FABP4	RORC	PTGER2
DEGS2	INSIG1	ACVR1C
NSG1	MID2	CYSTM1
CNGA4	PRR11	ANKRD22
PIM2	SMDT1	DNMBP
CCDC153	NRG1	SAMD13
FER1L4	SNF8	HMGN2P46
METTL7A	DPYSL2	TMEM220
WBP2NL	RPRD2	OXCT1
HHIP	SPATA9	MT1X
ERVW-1	CEP164	TMEM161B
ATP1A1-AS1	GALNT12	FBP1
LOC100288798	ACAA2	RNASE4
CCDC105	ALG14	ETFDH
IL1RL1	MOCS2	TENT5A
DHRS9	CCL22	CBR1
HSD17B2	TOB1	CSTA
SLFN13	CHRNA4	RIPK4
IGKV1D-13	CYP4X1	SERPINA4
SYT4	POLR3C	PELI2
LOC100996583	ACTR5	F13A1
ERCC4	KDF1	MST1L
CD27	TAOK1	SGK2
LOC202181	MMP14	GOT1
SAPCD1-AS1	KAT2A	CADM2
KLRF1	TRIO	LINC02873
XAGE-4	BCKDHB	USP53
PPARG	CCNG1	C4orf19
DNAJB13	ZNF251	PPFIBP2
CHRM3-AS2	AHCYL1	ZSCAN31
ACSF2	RMI1	RFESD
CDYL2	ECHDC3	FLRT3
LBP	TBC1D2	PTGR1
PDE6G	SPMIP10	LOC100240734
IHH	PSMD11	CPA3
AK7	DEPTOR	LINC00342
TNFRSF13C	RNPS1	VLDLR
LIN28B-AS1	XKR8	DCTN1-AS1
CDH1	FBXO8	SPINK1
TM4SF5	FBXO45	ETNK1
ZNF540	PAPLN	MEI1
INSC	IP6K3	ACO2
ATP1B2	ANAPC13	RHBDL2
HABP2	ARMH1	CCDC68
SPATA18	RANGAP1	KL
KCNAB3	NUP85	PRSS12
ESAM-AS1	SYBU	FOXA3
PWP2	ARHGAP45	CYTIP
LOC102723409	ENTR1	TRG-AS1
C11orf1	PDHA1	LOC101928881
CCNP	PES1	GRAMD1C
LPCAT3	ADGRE1	PEX11A
PAQR8	HOMER3	ACOX3
LINC02209	TPBGL	SLAMF7
TOX3	PPP2R3A	COBLL1
GOLGA2P10	PADI1	GCNT1
RASAL1	TMED10	GAS2
ARHGEF28	ST3GAL6	TCEA3
PLCXD1	TMSB10	LOC101929718
TST	LTB4R2	IRAK3
NAPSA	TREML4	ATG10
ZMAT1	PMPCB	HADH
GFRA2	KLHDC9	STIM1
NAV2	NMI	LINC02419
VPS37C	TMEM97	MUC1
POM121	GREB1	NR2F2
CHPT1	CTBP1-DT	NEDD4L
RIMBP2	PAK1IP1	LINC01520
TDH	GPR153	ARRDC4
EDA	KLHDC8A	EPHX1
CD163L1	CCNDBP1	ASAH2B
CMTM4	ACOT7	GDPD3
LOC100507513	CNTNAP4	LOC102724638
CPAMD8	CTAGE9	FOXQ1
EMILIN3	TBC1D9	TOX
GAS2L1	ATXN7L3B	NIPAL1
IRF4	FCRLB	SYTL1
CAPN5	GEMIN5	PLEKHH1
DOP1B	SNHG6	TSPAN12
SECTM1	ANPEP	FAM107B
MROCKI	ZNF341	TMEM30B
SYCP3	UBA5	MT2A
SMIM22	BANF1	CCNO
UNC5CL	MALT1	DHRS7
DSC2	CTSA	GPT2
LILRP2	GRM5	SGSM3
CDS1	ACSL3	PTGDR2
C2orf88	ARFIP1	CRYL1
HPCA	TBXAS1	GAREM1
FAM71A	HSP90AA1	SGK1
CCDC89	KPNB1	CPEB3
OLIG1	PLD1	ABHD6
RBMY2FP	B4GALT7	C4orf33
MST1	WDR6	SHROOM3
TDRD10	PLCB2	OR7E14P
LGALS9	SNHG9	ERP27
SLC12A6	FXYD3	PYROXD1
C1QL1	CSKMT	AKR1C3
SCART1	NAA60	HDGFL1
LAX1	INTS15	LINC02352
GSN	CMTM5	DUSP4
DIAPH1	ARFGEF3	TMEM125
ELOVL6	PSMA7	ZPBP
HSH2D	RDH8	PRR15L
LINC01184	SMIM19	CA14
ADAMTS9-AS2	B3GAT1	ABLIM1
GRK5	FUOM	ISG20
BCAS4	LCN6	BLNK
POU5F1P3	GTPBP3	ADIPOR2
LINC00244	MATCAP2	FAM83F
KRTAP4-8	BFSP2-AS1	ZNF626
PKHD1	CEACAM6	ACSS2
TMC4	ADAMTS14	FAM107A
PWAR6	HNRNPM	MTARC2
LTK	ATXN3	MAP3K21
IGSF9	KCTD3	FICD
HBEGF	SOWAHA	LERFS
PRKCD	WAC-AS1	PIP5K1B
TMEM54	FABP3	PDCD4
HOMEZ	VWA8	GPD1L
PAK1	SSBP3	KIAA1958
FOS	STAM	C9orf152
MUL1	CARD6	ACADS
WFDC1	NHSL3	ZNF630
NDRG2	TNFRSF25	CHP1
C1orf115	ENSA	PTER
NFYC	WDR44	ALAD
FAM102A	PKNOX2	CD36
SLC7A11	PPCS	PUDP
FCN1	TMEM178B	TRPV1
CACNA2D2	RPL26L1	TTC39A
GUSBP11	TMEM131	SLC25A4
ODAD3	GPI	TDH-AS1
ESRP2	ACO1	BIRC3
FRG1JP	TFPT	CDNF
RETSAT	AOX3P-AOX2P	TC2N
MIR22HG	GADD45B	PPP3CB-AS1
AMT	ATP6V1G1	PRELID2
ANKRD9	AHR	ACSS1
DIP2C-AS1	TMEM214	ZMYND12
ID1	AP5Z1	ABCA5
NMRK1	TMEM167B	FAM120AOS
BTG2	WASF3	FAM241A
BCAR3	ZFP3	PLCH1
GPR6	ELFN2	GPRC5D-AS1
LOC389831	ZBTB37	NECAB3
COX4I2	UQCR10	RNF128
PRSS8	NUDT4	RAP1GAP2
LINC00572	LOC105372394	SLC41A2
KLF2	NCBP2	CYB5A
FRMD3	AGAP2-AS1	KLHDC1
FAM47E	CSH1	SEL1L3
ABCG1	CDA	PGRMC2
SLC25A34	LOC105371485	LINC01193
ERN2	RUNX1-IT1	STARD10
TEX26-AS1	DYRK2	BCL2L10
SLC9A3R1	SNX20	GSTA4
GRIN2C	FBXL2	UMAD1
TAPBPL	ADAP2	DERL3
MOCS2-DT	KDM5C	TMEM37
KCNK5	PCED1A	STRIT1
ELMO3	ANP32A	EIF2AK3
KRT9	LIPJ	PGAP4
NGEF	PKP1	EXOC6B
MGC16275	PRAG1	BICDL2
C15orf65	PLCG1	TESK2
LINC02481	NDUFC1	RAB11B-AS1
FKBP15	VRTN	AMN1
BTG1	PRR7	NAPEPLD
KCNJ14	NUP43	VWA5A
ATP8B1	PLPP5	TXNDC11
CACNG7	RNF167	SLC25A20
PLCE1	LINC00161	SERPINI1
MACROD2	KCNJ5	MLYCD
TCF7L2	LOC101927829	HIP1R
PARD6G-AS1	SLC5A12	ZNF552
LRRC2	PLPP7	SGPP2
OR1I1	OTOF	CTH
ACADVL	ITGBL1	CCM2L
HOOK3	TRIM29	ABCC5
MYCL	FAM169A	ZNF253
WDR37	MAJIN	BAHCC1
OTUD1	NUS1	SPATA6
EXOC3L4	COL21A1	DBT
LEAP2	TMEM181	ECI2
NDUFS4	IFRD2	RAPGEF4
POM121L2	NIPSNAP3A	KCNK17
ALMS1P1	PRKACB	CEP85L
KDM7A-DT	TMBIM1	AUH
TBC1D22A	MPND	NQO1
PHETA1	MYH7B	SMAD7
PER1	YBX3	HMGCL
CHCHD10	MAGT1	MTURN
NAT1	WDTC1	CPEB2
PLXNA2	SLC6A13	MTERF2
CASP7	CDKL2	RHOU
LPCAT4	SNRPD2	CDC14B
C7orf31	SFXN4	DNAJC22
ITFG2	OSTM1-AS1	SIMC1
MACC1-DT	PRKAG2-AS2	SOCS2
USP27X	PBDC1	TMTC2
MYL4	GNA12	RBM47
CFAP99	ZNF766	EHHADH
RMND5B	DPYS	SEPT5-GP1BB
RPL13AP17	GPR160	ALDH3A2
LINC02043	GRSF1	GADD45A
HOXC12	WIPI2	RELCH
CMPK2	TSPYL4	INSL3
CLPS	CHRM4	BCKDHA
PMM1	PRPF19	ECHDC2
KDM7A	CALU	SPINT1-AS1
RAB11FIP1	SLC35B1	CPEB4
RASA4	ZBTB8A	CAMSAP3
LOC730101	SIVA1	ALDH2
IL18RAP	LUC7L	PIGN
LIAS	RSPH6A	TBC1D14
ILVBL	ADIPOR1	LINC00865
LOC101927770	NCOA2	ETFRF1
NYX	SMS	STX12
CCDC25	TYMP	RAB17
MX2	DLEU2	REPS2
SMAP2	TEX2	PLCL2
MINDY1	LGI2	RCAN2
SLC16A11	CHI3L1	CBX7
SLC12A2	TMEM9B	TOM1L1
CBLL1-AS1	SHMT2	SNX24
KIAA1522	CILP	RPH3AL
DNAJC28	DUSP21	MYO5C
FBXW7	KAZN	LPAR5
USP54	ENPEP	BDH2
OGFOD2	TLCD4	CREB3L1
SPAG9	ENC1	TLX1NB
LOC100507389	RC3H1	TESC
TMEM53	LINC01304	FAM185A
PHYH	LOC100287808	PAFAH2
NSD3	HIF1A	FUT2
SH2D4A	RPL28	SIK2
PKN3	HINT1	GRAMD1B
ATG7	CNP	ECSIT
CD14	SNX2	UGCG
KCNAB2	ING2	HIPK2
PCDH12	CIRBP-AS1	ATP5F1D
EIF4G3	ONECUT3	BSPRY
DCAF7	PTGIR	TMEM98
PAPOLG	DELE1	MPC1
ADGRA2	NDUFA6	PPM1K
CRTAP	PCNX1	ZC3H6
AGTRAP	GNG5	FAM174A
PNO1	RRS1-DT	MARVELD2
ASF1B	KIF5C	MXI1
TAF13	WRAP73	OR7E104P
NDC1	PRSS58	SLC25A46
PAGR1	PEX7	CTBS
MS4A4A	PSPC1	GBGT1
RECQL4	HINT2	AQP11
PRCC	KBTBD11	PRDM5
TRIM47	CADPS2	NNT
PARP1	ANO4	KIF13B
DNAJB6	RFFL	MCEE
LINC01704	ISCU	STARD4
MSI2	FAM50A	SMAD6
MOSPD1	TMEM192	DHCR24
RFC3	CCAR1	CYB5D2
DEDD	DMD	TTC39B
TPBG	LURAP1	COL9A2
ZNF521	XRCC6	TRIM68
EPB41L2	PTPRT	PER2
NPEPL1	NUP37	SIRT7
BBLN	PRPF39-DT	GLOD4
SCRN1	PXK	ARAF
SEC23A	PON3	KAT2B
NME1	HOXB-AS1	RSRC1
ATF6	HSPA4L	PLOD1
SURF2	TNNI3K	LAMB1
OLFML2A	LINC01821	SERPING1
CD44	PRLH	RCC1
WDR90	ING1	SSB
STEAP1	SEMA3B	PAFAH1B3
TTC5	MFHAS1	ECM1
SPC24	YWHAB	LBH
FMNL2	FBXL6	BHLHE41
PRPF3	ACVR2B-AS1	NINL
RAB8B	MCF2L2	PPP1R14B
BMPR2	UTY	DOCK11
HMOX1	EBLN3P	MYOF
VKORC1L1	SCARF2	GNA15
FAM241B	RHOBTB1	OSBPL5
HAUS8	MLN	SAMD4A
RAB3GAP1	CERS5	MED30
SHC4	REG1A	HOXA4
USP31	NUDT10	CEP250
AUNIP	LINGO1-AS1	SPSB1
ALOX5AP	CEBPZ	PSMC4
NUSAP1	INTS4	DCBLD1
H4C3	OTUD3	MAP3K8
AKT3	PP12613	COL15A1
ST3GAL4	FASTKD1	ACP5
IDS	LRMDA	GJA1
SOGA1	LINC03026	AP1S2
PLCD1	ACRBP	FERMT1
CC2D1B	ACYP1	ADAM19
TEKT2	LRRC20	PYGB
MASTL	HID1	SEM1
INSIG1-DT	MPV17L2	INTS2
N6AMT1	NBN	CENPQ
ZNF79	NOXA1	FIBIN
CMSS1	HSPE1	HENMT1
SPIN4	COL16A1	ZFTA
PRRT3-AS1	SLC35A4	PLBD2
EHMT1	LIG1	SVIL
SOX7	MRPL20-AS1	DENND5A
TGFB1I1	ANXA10	NABP2
CSF2RA	NDUFS1	MORC4
SNORA72	SURF1	PFDN2
HCG11	ITGB1BP1	TWNK
SORCS2	ANAPC2	TGIF1
USP35	HADHB	PIAS4
ITGB1	SRD5A1	HMGA1
FPR3	BOK	COMMD5
SDC2	APBA2	DAXX
CSTF2	HTR2A	LDLRAD3
POLR2D	GUCD1	CDKN2D
ICAM1	ENPP5	C19orf12
ASS1	UNC119	GSDME
TEX30	LMX1A-AS2	CD248
GPALPP1	DTNBP1	KPNA2
ZWILCH	KDM2B	PLEKHG4
NRP2	DNAJC19	IAH1
FIP1L1	CCDC110	NAT10
DHCR7	NUP62	SDSL
PLA2G4A	DOK2	COL1A1
DYNC2LI1	TRAPPC8	BARD1
SHFL	TRIP11	UBAP2L
PANX1	CRADD	TUT1
SMC4	GNAQ	LINC00205
UBFD1	TRIP6	BRCA1
SQLE	ERGIC1	CSGALNACT2
HECW2	NME3	GTF2IRD1
UCK2	STEAP1B	LMNB1
CYB5R2	ADIRF-AS1	GEM
SMOC2	LYPD5	VAMP5
DNAJC10	SNRPD3	HSPA6
RAB28	CTSZ	CCDC167
FERMT2	PRKDC	EOGT
KIF11	SUN2	CLEC7A
ATL3	PROSER2-AS1	TRPC1
FANCI	UBAC2	MYO1B
EID2B	MYO1G	TSHZ3
ATF1	HDDC2	ZFP1
CXorf65	ITGA3	ANXA6
SIAH1	ATAD3A	RAB34
TYMS	GBA1LP	PODXL
NPM3	PDZD2	KIF18B
NFE2L3	RDH16	PTTG1
CYBB	BLVRB	METTL13
TMEM177	NDUFAF1	TGFBI
MAP1B	PPFIA1	EFEMP2
PUS7	SLC38A6	ZNF286A
KCTD20	RPS16	LAPTM5
CD1A	ATP1A1	RASAL2
MLLT10P1	GPC6	DERL1
FLNC	PICSAR	PACS1
RPP40	NEO1	RAE1
KBTBD6	FAM149A	HILPDA
POLR3G	RAB5C	GLA
PDCD2L	ROR1	CD200
NAP1L3	NUDC	DNLZ
TECR	COG8	ADGRL4
MCPH1-DT	NPHP3	ZYX
BRD3OS	SERPINA2	CCDC142
XRN2	AMDHD2	ARPC1B
GPC4	USP46	GAS7
CCDC8	ERICH1	WDR43
TNFRSF9	AGPAT2	GLT8D2
PTHLH	SIAH3	SASS6
PRPS1	ACTB	PXDN
VDAC3	GSDMD	RCC2
SPTSSA	NPEPPS	HSPB1
PLA2R1	PFN1	DNAAF11
PTTG3P	SNAP25	RARRES2
C1orf198	CCS	CENPK
NEIL2	CHMP6	DDAH2
BRMS1L	UBAC1	S100A10
HAVCR2	TWF2	TFPI
CLCN4	SNX17	TYROBP
CDK20	INPP5K	TBCB
ZNF239	EZH2	NTHL1
ZNF318	ADI1	PHLDA3
PABPC1L	CCDC92	VCAM1
ENO3	AP1M2	LOXL3
MCM8	DAP	PTPN12
FAM229B	HTR1E	RAB23
GMPPA	SLC13A4	PCDHB9
SLC39A6	LRG1	NEURL1B
PAK2	MTG2	C1R
DNMT3B	RAP1B	HPSE
C4orf46	TFAP2B	PTGFRN
NUDCD1	SGMS1	TRPV2
SNCA	CYB561D2	PRKX
ASAP1	GUCA1C	TM6SF1
CASS4	DRAM2	LYAR
EXOC5	NR2F1	PPIL1
EPDR1	RNF214	LUM
RARS2	ROMO1	TGIF2
ZNF547	COX6A1	GSDMC
HES6	APOF	NRBP1
TTC21B	CLEC12A	HOTAIRM1
LOC101927151	INSIG2	RRAS
SYT6	OCIAD1	STING1
HIKESHI	APAF1	KLHDC8B
GTF2F2	HBE1	CLPB
ZNF277	CABP1	AGPAT4-IT1
TPRA1	ERICH2-DT	LPCAT1
SLC38A1	AFG3L1P	SAPCD2
RIF1	NFKBIL1	CKS1B
ARRDC1-AS1	HR	TTYH3
SKA3	MTMR11	SATB2
CARD9	MTA3	LAMA4
IPO4	FUCA1	CPNE1
DNAAF5	ARV1	CTSK
HOXA5	RNF44	MMD
PDE10A	BLMH	TRPC4
DLGAP1-AS1	PLIN2	LINC01138
DUBR	ESF1	CCND2
CCNA2	LEPR	NCF2
TBC1D12	TCEAL2	CEBPB
UBE2E2	LINC00658	GNAI2
ATP8B3	LINC01927	PELP1
TRIM37	TAS2R38	ENO1
MELTF	PLEKHO2	RAI14
PTAFR	EVA1B	ROBO1
OXER1	KDM4A	ZNF792
SLC8A1	BRAF	HCK
POLR1F	ZBTB3	EHD3
TSN	OLFM4	UBE2D1
CKAP2L	NAGS	CEP170
RPL39L	TMEM52	WNT5A
RASSF8	SUGT1P1	AJUBA
TBC1D19	FAM83H	TMEM250
CRYZL2P	TBC1D26	CTSB
NAT14	TRIM66	NINJ2
THRAP3	DTD1-AS1	CRIP1
RABEPK	RBMS2	RRAGD
DNAAF4	UBE3D	PGM2
SENP1	CEP20	BCL2A1
TIAF1	MAP3K5	GPX7
SLC2A6	SGTB	CTSV
ATAD2	VWF	STK3
NLN	LOC100420872	MRTO4
GGH	FAM161A	MNDA
CENPE	RAD18	SLC12A8
SLC35F5	ZNF267	GAS2L3
C1orf112	SELENOO	SNHG15
CENPL	NOC3L	PIP4K2A
ALPK2	DLG5	MCRIP1
TXNDC9	BCAP31	RSKR
LOC105376204	LARP4	INTS10
SHARPIN	USP15	EFNA4
NRP1	ALDH6A1	TUBA1A
SMIM13	GUCY2D	MCM2
MRGPRF	INTS8	LGALS1
DXO	ASGR2	SPAG5
PRAF2	POC5	WWTR1
POLR1B	LOC401442	MXRA5
VGLL3	XPO1	KCNJ8
MEIS1	CHERP	ELFN1
TAGLN	ZNF836	LPGAT1
CFAP119	ARHGEF33	LCA5
H2AW	KIAA0930	PVT1
GLB1L	LINC02762	COL3A1
SLC7A6	CDH2	TIMELESS
ARL13B	SLC66A2	POLQ
DNAJC12	KAT14	ELOVL4
KLHL21	ZBTB43	L3HYPDH
LINC01341	KYAT3	IL17C
RECK	STK16	HIVEP2
H4C4	PSTPIP1	THBS3
ERV3-1	YARS1	MSH2
HEY2	PINK1	ACTN1
HDGFL3	PABPC4L	GJB2
STIP1	TFR2	MN1
CYP26B1	FGR	CENPW
LOC105377134	PSMD7-DT	HAUS6
CRIP2	PHLDB1	MEX3A
LILRA2	SH3GL1	MRE11
ZNF579	C3orf18	SAC3D1
STX17-DT	ZNF503-AS1	TCFL5
MND1	KRT10	ENTPD1
MCM4	CMC4	CORO1C
FCHSD2	ANXA2	RNF24
HEG1	DLD	GINS1
CTSLP8	FARSA	STON1
CEP19	ACTC1	PUSL1
DLGAP5	COQ7	IGFBP7
UBE2T	SMAP1	ZHX1-C8orf76
KLHL35	IQCK	NABP1
SPRED3	GLMP	VWA1
C5orf34	CAMK2D	PIP4P2
GNE	TMEM121B	CPNE2
NPM2	RNF8	FADS1
INMT	L3MBTL4	XPR1
MRPL4	TSPAN31	CTPS1
ABL2	PPP1R3E	UBE2S
SNHG7	PGAP6	PKD1P6-NPIPP1
BUB1B	MYH9	CSE1L
TWSG1	LINC00566	KNL1
MFSD13A	DRAP1	SERPINF1
LMF2	RIMS3	TYMSOS
DDIT4L	RASL10A	FBXO5
ADAMTS3	GRN	CDK1
CCNB1	SDHAP1	UACA
NUP188	EEF2K	TMEM45A
VCPIP1	RIPK3	CDCA5
MELK	EIF5A2	SHCBP1
NEMP1	TOP3B	TRIM59
SPIRE1	LINC02189	SH3RF3
TMEM121	DDX49	P3H1
GPS1	CAMK2G	CPVL
ARHGEF19	JUP	LIF
SLC9B2	MICALL1	RELL2
NMNAT2	INO80E	PHTF2
CELF1	CLDN3	KLHL5
DDX11L2	BPIFB2	NME7
TMEM237	MIR3681HG	KIF20B
FBXO41	KAT5	CDCA7
SMKR1	MYO1H	FSTL1
PTPRU	JAG2	DACT1
OIP5	IL17D	OSGIN2
FBLN2	TAFA2	ALDH1A3
LINC01968	SIMC1P1	POLR1G
PRSS30P	ZDHHC1	GFPT2
SGPL1	ZNF532	TMEM185B
LINC00638	MOB1B	TLR2
TMEM123-DT	MEIOB	CXCL9
B4GALNT4	RPL4	CEP55
ANXA8	LRRC3	ARMC8
PPP5C	DNAJC6	CEP78
IPO8	OIT3	CFAP92
NETO2	TNFRSF10A	THSD7A
SEPTIN7	FREM2	COL1A2
MSC-AS1	RNF14	HOMER1
RNASEH1-DT	BCAT2	C1orf216
SLAMF8	HHEX	COPZ2
ROR2	LINC01718	KCTD10
C1S	UNC80	PFN2
LOC100506691	TCN2	ANGPTL2
PHKA2	TIMM23	CALD1
LINC00963	LOC101927790	LTBP2
GFOD1	VGLL4	PSRC1
CKAP2	ICOS	FANCB
LINC02861	ZNF204P	STX6
CXCL1	VCF2	KIF18A
ZMIZ1-AS1	ARL14	PLEC
PLK4	PIGP	DUSP14
CD300C	CEMIP	SGO2
ZNF543	ATG9A	SLC10A3
TIAM2	CWC22	TBX19
CLBA1	TM9SF1	ZNF469
TUBGCP3	CLCN3	CLEC4A
NCAPH	GALNT3	PDCD5
MAD2L1	ASNS	MEDAG
PEAK1	TMEM39B	KPNA5
PTK7	EFCAB12	IFFO2
MAP3K20	KCNA1	CHST1
MAX	PPP1R9B	PCSK5
FCGR1B	SH3YL1	AMIGO2
SPATS2L	PRB3	CD109
TSPAN18	LOC101928012	NOTCH1
CDC25C	WDR87	HEY1
SLN	BRWD3	NUAK1
COL22A1	NDUFV2	SACS
H4C2	ZNF121	COL7A1
DCBLD2	NXPH3	TLN1
PTCHD4	RFWD3	GMEB1
NEK5	EPHA1	KIF20A
DUS3L	DPF2	PDLIM3
LIF-AS2	MYMX	COL4A2
LPAR4	RAB3A	MNS1
CUEDC1	RBM18	SELENOM
PRKCZ-AS1	CFAP90	BICD1
OSMR	VAT1	KIF15
BBOX1-AS1	GABRA4	FZD7
NKAPL	SCN1B	CAVIN1
LAMA5	ATF7IP	AIG1
ARHGEF4	LINC02809	PRC1
DENND1A	FAM120B	COL4A1
LINC00968	TICAM1	AURKB
PIK3AP1	POLR2G	CCNB2
MAP6D1	ISOC1	TIMP2
ATN1	SLC26A10P	GAREM2
RERE	COX6A2	LMNA
PAXX	PRKCSH	PLXDC1
HOXB9	ABCB1	EPPK1
ARRB1	SLC35B3	LINC00260
GTSE1	FKBP8	DUSP10
RNF175	LILRB2	SLC4A11
ARHGDIA	SMIM10L2A	ANKRD52
NREP	THOC1	IER5L
CACNG4	LOC105377323	AGPS
ZNF530	NUDT18	ANP32E
KDM1B	SOX11	CENPN
FILIP1	PTPN6	GUCY1B1
CD33	DBNL	ZEB1
CCDC148	SCFD1	MFSD10
PTGS2	CCDC61	S100A4
IL12A	IFI27L1	LOXL1
DEPP1	FES	LIPG
B9D1	MSL3	KLHL41
LOC102723665	RPL35	DEPDC1
SDCBP2-AS1	TBC1D30	FGD6
CCDC198	TAC4	HAPLN3
SLC36A4	LINC01648	SULF2
NLRP3	MTCH2	CDC25B
HEYL	TAF10	SPON2
TAF1C	DENND4C	SERPINE2
ABCC9	RAB11FIP4	PLA2G7
GPATCH11	ZBTB7C	RUVBL1
CDCA3	RUBCNL	IGFBP4
SLC35E4	FRK	TIMP3
TNNI3	MRPL54	HRH1
C3orf80	MAZ	ITGA2
SEMA3A	PRSS21	ZNF462
LINC01656	PCDHGA8	PROS1
FBF1	LSM7	DDR2
HCAR3	LOC107984974	PDGFRB
JMJD1C-AS1	PHB1P19	FCER1G
NPTX2	LINC01649	ECT2
CNIH2	LCN10	MOXD1
CITED4	CPTP	HTRA1
H2AC13	ERLEC1	MTFR2
CIP2A	PPT2	GET4
PPP1R14A	HDGF	FRMD6
NUP62CL	MAST2	VCAN
CHEK1	BRMS1	TRIP13
HUNK	CPQ	POGLUT2
RGS4	DNAJC3	ABCC4
DOCK4	MALL	RAB31
ARHGAP11A	SNX9	ODF2L
ZNF484	VOPP1	TUBB6
NLRX1	RSPH9	HSD11B1
ZNF174	CGNL1	AFAP1
NUDT11	C2CD2	CDKN3
PRKAA1	CYTH2	GAL3ST4
ABHD11	CD2BP2-DT	OTULIN
MIF-AS1	SLAIN1	DTL
VSNL1	RD3	DIP2B
ARHGAP27	GEMIN2	SYNC
GPR78	ATP6V0E2-AS1	NCAPG
EXO1	CERT1	STIL
UPK3A	BCAN	PLA2G15
CATSPER1	TFRC	PIMREG
LOC105376486	GOLPH3L	OSR2
PARVB	CAPN2	GPSM2
LINC01806	FAHD2A	NDC80
PACSIN3	NVL	MYH10
NF2	NR1H3	DOK1
GNB4	OR1E1	TGM2
CCDC81	DMXL1	KRI1
PCDHB5	PRNP	HMGB3
ARHGEF17	SURF4	BTBD19
LINC02577	RNA45SN5	COL18A1
LINC00158	ACTL7A	ADAMTS6
UBTF	SVBP	MSX1
TENT5B	GARRE1	PARPBP
TP73-AS1	MAGIX	CHST13
DPYSL5	HAGH	GREM1
RHCG	POLD1	TPM2
IL10RB-DT	EMX2OS	BLVRA
CDH6	CBX3	CAMK2N1
ACTL8	KRBOX1	FAM110A
ROBO3	COX7A2P2	JCAD
IL20	LINC00900	EPHA3
PCDHB2	LAMC1	SMIM29
LINC00951	KLHDC10	HMGB3P1
AMOT	GINS2	TTC21A
TEDC1	KLC1	APOE
TBC1D31	PIM3	LTBP3
LINC01094	BCL6	KLHL7
INE1	TFF3	RPGRIP1L
PLK1	AP2A1	HJURP
ESPNL	NBEAL1	CTSL
STRIP2	PTPN13	NAP1L4
DVL2	ABCD3	GXYLT2
OTUD7A	ZBTB47	NRXN2
BMP1	SLC35D1	CBR3
PAX9	BRCA2	HSD3B7
OR2B6	NUFIP1	AFAP1L2
TRIM62	SKI	ASPM
JAKMIP1	CDH5	COL5A1
FLT3LG	IFT88	NEIL3
STOML1	PYCARD	FXYD5
MYBL2	CHST8	ECSCR
ADAM7	RCN3	LMNB2
NTF4	TEX47	P3H4
OR3A1	ARAP1	IL17RD
GM2A	IL4I1	IL21R-AS1
PCDHAC1	ANAPC15	PLAU
LINC02487	STRC	TRIM6
ALOX5	STX8	DIO2
ETV4	RBP1	LOC646903
UPK2	ZNF25	TROAP
LOC100287387	WDR5	TOP2A
BAIAP2L2	AP2S1	RTKN
PLK5	KMT5C	NNMT
DNAJA4	PRR29	ZNF423
ACOX1	DBH-AS1	PRRG1
MAEL	LY6G6E	ANLN
CATSPERE	ARPC3	KIF2C
RDM1	MEOX1	NUDT1
NLGN3	TSPYL5	NES
APLN	ANKRD13C-DT	MLLT11
TFPI2	CRIM1	DGKH
STMN1	LINC02086	TPX2
KATNAL1	DGAT1	CAVIN3
CHRNA5	PPP1R13B	SPC25
SORCS3-AS1	CAPZA1	PCDHB14
PTDSS2	STK4-DT	SKAP2
TMEM217	FUT8	TCP11L1
PTPN2	PLA2G5	LRRC32
THORLNC	EXPH5	TSPAN2
LOC105377663	FAAH2	UBE2C
LOC102724030	SF3B2	SIGLEC7
TMPRSS5	NANS	FBN1
C2	RASL12	DDIAS
SELE	ZNF793	DNM3OS
PCP4	IMPDH2	CENPA
EXOSC3	LOC100128653	MARVELD1
CAVIN4	HCAR1	BOP1
TIAM1	PSMC1	CMTM1
KRT19P2	FIRRM	MCM10
HIC2	DPEP1	TNC
EP400P1	TPTE	KIF4A
PRPH	ITIH4	TFAP2A
RANBP1	LINC01514	NDUFB2-AS1
ZFAND2A-DT	MIR210HG	KIF14
PSEN2	RAI2	LINC00920
LAIR2	JTB	EPHB2
NCR1	GSTO2	DCAF15
HOXC8	SREK1	BAG2
SMIM10	COA3	GPX8
EFNA3	TRIM2	FER
MFN2	AKR1A1	UPP1
ZNF8-DT	SCO2	KLHL36
ATP6V1FNB	WDR82	MEST
ARHGDIB	ZNF492	SLC39A10
MED15P9	CD2BP2	MIR100HG
GRAMD2A	ATOSA	TMSB15A
LINC00460	DEGS1	BICC1
HUS1B	PROCR	HAUS5
PAK6-AS1	FOXP4	ARL11
RUNDC3A	SCARB2	BUB1
LOC400627	CLN5	RIPK2
RTBDN	CDH26	FAM83D
MYNN	SPATA21	SYT11
LHX2	DTX3L	ARHGAP23
H4C1	MICAL3	GLI2
PHAF1	CSK	SLC16A4
GTSE1-DT	ADRM1	COL6A2
TNFAIP8L3	GLRX3	SYNDIG1
ZACN	ACVRL1	COL5A2
RAD51	SLC25A36	KIAA1586
GRM2	FBXW11	CDH11
TCF15	LHFPL6	NUF2
SYCN	ZNF582	PKM
SLC17A2	VSIG10L	COL6A3
H4C5	XIRP1	GPR83
ARFGEF2	NOD1	GRINA
KRT36	UQCRQ	QPCT
SH3PXD2B	OOEP	FBXO32
LINC02401	THAP12	CDC20
CCIN	LIMK1	PCDHB13
SYCE3	LINC02551	P2RY6
PLEKHS1	PRDX4	SPARC
ALPG	PSMD2	FZD2
APOL4	SMCO4	ODF2
SLC38A3	NAXD	FLRT2
TRAF2	KRT75	TMEM158
DENND10	VAMP8	TMEM119
TPTE2P2	NBL1	ATP11A
KRTAP9-4	SMARCAL1	SNX10
ERVH48-1	FOXN4	KIF23
GAL3ST2	PLPBP	PRRX1
LOC105378138	PATZ1	GUCY1A1
AVPR2	ERI2	H4C13
CDC45	CIBAR1	NCAPH2
DIAPH3-AS1	COX7B	TSPAN9
LOC105375427	TNFSF14	CRYBG2
MDS2	GNPDA1	STK32C
LINC00839	PTPN9	RRBP1
VAMP1	NAGK	RRP1B
SLC6A6	ANKRD37	MYL9
LINC01798	NMB	FJX1
HOXC11	S100A6	H1-3
LINC02502	ELOVL3	CHN1
ZNF496	SPATA19	USH1G
FLJ20712	CBFA2T2	TDO2
LINC02532	KIFC2	PCDHB10
KCNA5	GOLIM4	MDC1
PTPN14	PDE4A	ANXA2P1
BMP8A	DELEC1	TIMP1
EFTUD2	CIMIP4	PALD1
TAFA1	SLC44A4	CERCAM
LINC01936	TMX4	DNM1
CCL18	CYP2U1	FAM124B
AHNAK2	RTEL1-TNFRSF6B	VEGFC
KLF8	MICAL1	KLHL23
ORC1	TTF1	POC1A
MYO7A	CCDC125	NEK2
PRR14	KRIT1	ZNF335
INPP5B	CLIP4	CCNE1
DRC1	LOC105374937	SGSH
TP73	GREM2	HOXB7
DDI1	BLM	OLR1
H1-6	SRSF9	XRCC4
PRR5-ARHGAP8	FLJ32255	PLEKHO1
C12orf42	POU5F1P4	DEPDC1B
GK3P	UGP2	RGS16
LOC101928255	MCEMP1	WASIR2
LOC100287290	CUL7	ADAMTS2
PURG	ZFP64	AEBP1
SV2A	MTFR1L	PLEKHF1
CCL26	BCAS3	PTGES3L
ACOD1	MTCP1	ITGB1BP2
IL17B	GLCCI1	KIF21B
KLK8	SEZ6L2	TREM1
HSPB3	GALNT10	ETV6
FAXC	LOC101927495	PDPN
ART3	PGBD2	RTN2
CNBD2	PHKB	SMG9
DDHD1-DT	HSF1	MATN3
IL3RA	PCCA	ANGPT2
MAMDC2-AS1	VPS16	SERPINE1
CLSTN2	PCM1	ISLR
WNT11	ZC3H8	GPR84
BOLA3-DT	CSNK1D	MMP7
DDO	DMRTA2	FOXD1
ANKLE1	ARHGEF10L	C5AR1
ZNF704	XYLB	VIL1
EDRF1	YIPF6	PLEKHG5
SPANXA2-OT1	PLEKHA8P1	ASGR1
PRRX2	EIF6	HES4
LRRN2	SCML2	SLC5A6
CTU2	PICK1	EMILIN1
TTC23	TDRD6-AS1	LOX
DGKI	GHDC	HS3ST3A1
HMCN2	SUSD6	KLHL25
RNF185-AS1	NAXE	FOXC1
PRR19	SDCBP	TNFAIP6
ZNF81	CXorf38	CCDC80
LOC728743	FAM117A	SMG6
LORICRIN	RBM38	FSCN1
LUZP2	ATP5MC3	LTB4R
PAX6	MGP	ITGA5
PIWIL1	C11orf54	ZNF703
LINC00310	LYRM9	CST4
DCLK2	C22orf15	SPACA6
PCSK6	ENDOG	NTM
TMC1	NCALD	PDE4DIP
UTF1	LINC00543	FN1
OPRD1	SRCIN1	EDNRA
MLF1	RAD17	SFRP2
ZMYND11	EPOP	TRABD2A
DIPK2B	POU5F1B	PCDHB16
CSDC2	LINC00265	TENM4
CCDC78	TOP3A	IL24
HDAC4	NEK6	PCDHB7
LINC02085	CCN3	TEAD4
LINC00327	LOC101928277	C10orf90
PAEP	RFX2	WASF1
SUGCT	CDYL	NKILA
LOC340357	LYRM7	ESM1
LOC100506472	ESPL1	TFEB
MSANTD4	LOC102723678	TPRXL
KCNJ6	EDNRB-AS1	PKDCC
DOK5	MBIP	FHL3
IGSF21	SLC38A4-AS1	PPEF1
FANCM	G6PD	MDFI
DCAF4L1	ZNF746	TNFSF4
PLPP4	KASH5	PRAM1
CSPG4	SACM1L	CXCL8
LIN7A	SLC15A4	OLFML2B
LOC105371967	ARL2	CDK11B
NOS3	TJP2	TNFSF12
INHBA	TBXA2R	GPNMB
C10orf71-AS1	CDK10	PMEPA1
ATP5MC2	TONSL-AS1	CPT1C
ANKRD45	CCDC137	LINC01116
ECI2-DT	LAMB2	EGFL7
CPO	MYH15	RBP4
EREG	IVNS1ABP	KRT33B
RHEBL1	FUT1	SMYD5
LOC101928697	GPR137C	COL12A1
CORIN	COMMD10	TAFAZZIN
DGKG	ADAMTS9	LINC00910
CABP7	BTBD9	ECM2
ZNF749	SLCO1B3	ANXA13
SLC19A3	FAM217B	ASPN
NXPH4	BUD13	ADORA2B
EPB41L4A	B3GNTL1	GSEC
TEAD1	HDLBP	AGPAT4
SH3RF3-AS1	DDX20	LCAT
LINC02880	AK3	KLK6
TNRC6B-DT	PEPD	LINC02361
ZNF883	EYA2	F12
TFAP2C	OR7E12P	BYSL
ZNF343	SFRP5	CHSY3
G6PC3	ACSM1	LRRN3
NDUFAF5	PHF13	HTRA4
AGO2	FAM13A	HOXA1
LINC00242	API5	ANOS1
STK35	COMMD4	NID2
PDE6H	RPA3	FSTL3
CFHR3	GJD3	ALDH1A2-AS1
CDKN2A-DT	OR10A4	APOC1
LINC01257	TDRP	C1QTNF6
EYA1	NMD3	LINC02273
PPFIA4	SPCS2	PCGF2
FAM167B	C16orf86	PIGG
PYY	MSN	LRP8
BMP8B	GHITM	TNFRSF12A
NEFH	NDUFB11	RTKN2
SUCNR1	LOC338963	CLEC11A
CHRNA3	VPS9D1	PLXNC1
GAPLINC	C3P1	DPYSL3
RAB3B	EFCC1	CTHRC1
RUSC2	DUSP6	SLCO4A1-AS1
MIR4435-2HG	ZNF467	RAD54L
KRT23	ATP13A2	TREM2
RHOJ	COX4I1	CALHM2
TRPC2	CA5BP1	BGN
DTWD1	COA5	VASH1
CHST6	DHX8	PLPPR4
CDH13	TMEM61	HMCN1
CREG2	PATE2	SERPINH1
GARNL3	NCAM2	PDGFRL
H3C8	CCDC136	MEOX2
C1GALT1C1L	NAA10	BHLHE40
TERB2	ARFGAP1	SLC27A5
RBM12B-AS1	LOC105370569	TNFSF11
TPRG1	SOX18	MEIS3
GCSAML-AS1	SLC16A3	DCHS1
BCAT1	GMPR	SRPX2
ARSI	LOC729870	ITIH3
FKBP7	TSPOAP1	THBS1
ABCB11	C19orf48P	PML
GABPB1-AS1	ETFBKMT	COL5A3
RHOC	MOV10	ARL9
LOC101928409	FMC1	PPM1J
ZNF483	LOC100127955	GNB5
HOXD10	HIGD1A	PRR16
SCRT1	ETV2	CLDN7
SPAG17	ZNF668	TMEM52B
CCL7	COX7A2	YBX2
TRDN-AS1	COA1	THBS4
CNFN	TMED4	P3H3
RDM1P5	UNC5A	RNF157-AS1
CLDN16	GPRC5B	RRP9
TNK2	PLA2G2A	GASK1B
LINC02071	CRYBG3	GRB14
SCGB1D2	MIF4GD	THY1
HAND2	CMC2	TBRG4
HOXB13	LDC1P	LINC00858
PRELID3A	MXD3	LILRB1
MSR1	ZNF805	RBMXL2
TRPM3	LOC101928386	ZMYND15
SHOX2	SLC35A3	PRPF31
H2AP	MPRIP	SPOCK1
ACOT6	IL13	KIAA1755
ZIC2	CCT7	PENK
TNS1	USO1	BST1
LINC01854	LINC01226	IL32
DLK1	TXNL1	MFAP2
LOC100288966	COX18	PLEKHA4
DLX6-AS1	MRPL48	LOC441179
PADI2	NAALADL2	LOC100421171
PEX6	GOLGA4	COL6A1
CFAP52	COQ8A	DCST1-AS1
TLR4	DZIP1	S100A3
DPPA3	INTS12	LINGO1
ADORA2A-AS1	RAB4B	EHMT2
ADAM32	RAB3D	SH3PXD2A-AS1
CFHR4	ERVK13-1	DLGAP1-AS2
MAGEA6	CYP8B1	VMO1
CYP1B1-AS1	MLH3	ANTXR1
C10orf99	MAP2K5	POFUT1
MGA	ALKBH8	COL8A2
SERPINB2	ZNF346	LEF1-AS1
LINC02402	ATP2C2	CAP2
KERA	PELO	SPHK1
ARNTL2-AS1	ABHD15	LINC01943
CLCA2	PHRF1	FAM43B
LINC00648	EBLN2	ELOVL2
NKX3-2	RFLNB	TDRD5
CLCA4	TCEAL3	CPLX1
MTBP	ENY2	RENBP
COL25A1	P2RY14	RIPOR1
GIHCG	LIX1L	CRISPLD1
MAGEA3	WDFY3-AS2	RARRES1
SUGT1P3	PIKFYVE	WT1-AS
MPP4	GAS6	HSPG2
MEG8	LINC01828	CDK19
EPYC	ZNF219	PDLIM7
HOXC9	SNAPC4	PMCH
CEP72-DT	SERP1	S100A2
CT83	RETREG1	LINC01711
ERVMER61-1	A2M	RMND5A
HTN1	WDFY4	SIGLEC9
TCF24	SMARCA5	HCFC1R1
IL13RA2	POU3F3	DUXAP8
GRIK2	SLU7	NRK
	CACYBP	PDLIM4
	PPM1L	GDPD5
	MORC2	CELSR3
	ORC3	C1orf53
	LOC105372217	THBS2
	BLOC1S1	ANXA9
	ABCB8	SNORC
	ERAP1	ZNF22-AS1
	SLC25A40	KRT17
	C3orf20	HOXA10
	TULP3	CST2
	SLC25A3	XXYLT1
	ARMCX3	LINC01503
	OXLD1	TRIB3
	SEC23B	SFRP4
	RAD51B	HKDC1
	ITGB2	LOC107986876
	GNMT	CPXM1
	IRF3	PCDHB3
	SSTR3	NR5A2
	PPP1R21	NOP14-AS1
	DNPH1	FKBP10
	LEFTY1	TAFA5
	TSPAN13	CCN4
	MTX3	LY6E
	OPHN1	CFAP20DC
	ACD	CLDN2
	TAF1D	SULF1
	PRKAG1	ADAM12
	TMEM132C	HOXC10
	SMPDL3B	TNFRSF11B
	NAALADL1	SYT1
	IGLV1-44	STC2
	CBFB	FOXS1
	LONRF2	CNTNAP2
	TEKT5	DOCK3
	GGTLC1	MAP3K20-AS1
	MAPK3	LYPD1
	RHBDD1	COL8A1
	ANXA2R-OT1	DKK2
	LNP1	WNT2
	GABRE	LINC02537
	FLJ42627	HOXA-AS2
	OMA1	MROH1
	LINC00556	PMFBP1
	PLD2	EGOT
	ATP5PB	CDH3
	CCDC66	DRAXIN
	MYL6	TPM4
	RALY	KRT80
	CKS2	TMOD2
	MLPH	SPP1
	ME1	CST6
	EPS15	CLEC5A
	ARID5B	FNDC1-AS1
	LINC01224	HOXC6
	ABCB4	BLACAT1
	CLPTM1L	CLDN1
	ANKLE2	SPATA17
	ABCF2	FAP
	CEACAM5	FNDC1
	CLPP	SLC4A8
	ZNF275	EPHX4
	PIN1	SALL4
	NUP210	COL10A1
	LOC102724551	COMP
	INPP5D	KLK10
	TBC1D15	COL11A1
	MRPS18A	CST1
	COX20	NOX4
	LOC283045	CCN6
	SS18L2	LINC01614
	CCR8	GAD1
	DIS3	HOXA13
	ARHGAP5-AS1
	LHB
	ILK
	CD1C
	GNAI1
	CRNDE
	SPECC1L
	CEP135
	AURKAIP1
	RGS8
	NTRK2
	TLCD3B
	MIR34AHG
	ZNF587
	PSMG3
	CHID1
	COG6
	EGR4
	TOX-DT
	SMIM15
	CELP
	ARL16
	IFNGR2
	WDR7
	CST9L
	RPS2P45
	SKP1
	BRAP
	MMACHC
	CLIP1
	CAVIN2
	GOLM1
	MSRB2
	PGS1
	KCND1
	PLCB4
	APOOL
	PAIP2
	KRTCAP3
	FAM98A
	TUBA1C
	LOC105375038
	PXYLP1
	LOC101927709
	UBR5-DT
	RCBTB1
	CIMAP3
	APTR
	WIPI1
	BAIAP2-DT
	ANXA3
	SLC25A12
	LMAN1
	FAM216A
	NDUFA4
	AIF1L
	NKD1
	AHDC1
	GABRB1
	RBM10
	HSPH1
	ZNF281
	PRINS
	CCDC62
	PSEN1
	NLK
	IL36G
	C8orf76
	MRPL16
	RNF185
	UBE2Z
	PSMB3
	ABRACL
	HMGB1
	FAM86C1P
	PCBD2
	SNAPC1
	AGBL3
	GDAP2
	OR2S2
	FAXDC2
	PRR14L
	KRT15
	VAV1
	KHDRBS1
	MMP20
	FBL
	ACADM
	KRT82
	URGCP
	CAAP1
	CHMP1A
	CDH17
	ZNF689
	GJB5
	MON2
	MIR200CHG
	STN1
	IKBIP
	C2orf74-DT
	NEK7
	TNNC1
	CYP27B1
	ZNF296
	UBP1
	AMOTL1
	CCDC22
	MRPS18C
	ACSL1
	CDX1
	TMOD1
	TM7SF2
	RBPMS2
	ACTN4
	TBC1D2B
	UGDH
	RIMS4
	GLG1
	TMEM242
	NMT1
	LINC00494
	COL24A1
	LEF1
	HK1
	SLC1A3
	ICMT
	PPP1R12A
	MAP7D1
	HOXB3
	BMT2
	ITSN2
	SPNS3
	TIPARP
	LOC100507351
	IPPK
	PTGER3
	DZANK1
	SLC52A2
	MICB
	NCF1
	CACNA1F
	LBX1-AS1
	S100A13
	MAP4K3
	MTFR1
	ZNF408
	GNRH1
	PER3
	SYT8
	BEX2
	PSD3
	CLIP1-AS1
	PRPS2
	GOT1L1
	TCIRG1
	SURF6
	BEGAIN
	PUS1
	CALM1
	STX18
	PLA2G12A
	CXCL16
	AOX1
	JMJD8
	SLC12A2-DT
	RPS3
	ADGRB2
	TMEM126A
	PYCR3
	PTPN4
	LSAMP-AS1
	IMPG2
	MRPL28
	ATG16L2
	CNPY3
	OR6W1P
	COMMD7
	BID
	RAB29
	AGO4
	BCLAF3
	NAV1
	RAVER1
	LMOD3
	ACTR3C
	LOC101929279
	TSPAN11
	SHANK3
	LYZL4
	STAB2
	TARBP1
	AGFG2
	SPRY4
	ANKRD10-IT1
	NSUN2
	PRAP1
	ADCY6
	THAP4
	SPOCK2
	LOC105372695
	UNC45A
	CYBA
	HYI
	MAT2B
	RGL4
	CENPM
	BNIP3
	GOLGB1
	LOC102723364
	SERPINA5
	LOC105371763
	SCAND1
	AP5S1
	CREB3L4
	TAF9B
	OR5J2
	MIP
	EBAG9
	LOC102725228
	ROGDI
	KCNIP4
	HSPA12B
	LINC02941
	NCKAP5L
	RIBC1
	KCNK6
	TRIM9
	SPRYD3
	GAS8-AS1
	ADAMTSL2
	AOC1
	PPP4R2
	APOBEC3B
	CHSY1
	ADCK5
	KCTD21
	PRDM6
	CHRM3
	P2RY4
	APOBR
	SLC24A3
	ILRUN-AS1
	SETDB1
	PSMC3
	SSU72
	ATP10D
	CCNT1
	GAB2
	RHOF
	ALDH1B1
	CDK18
	ZSWIM6
	RXRG
	SLC7A7
	RAB38
	NCKAP1L
	MCM5
	MUTYH
	IFI16
	CRTAM
	GAS5-AS1
	FEN1
	ATP6
	RPUSD1
	PTCRA
	CDCA4
	CAPN3
	OTUD4
	PLD3
	ERCC6L2-AS1
	WDHD1
	GPX4
	IFT46
	PFKM
	CPN2
	C2orf74
	MSLN
	MYO15A
	LINC02984
	CYCS
	PTPRA
	LINC01208
	ADAM5
	P4HTM
	CACNG6
	DIO1
	MAFB
	NOC4L
	PPIA
	SLC10A4
	SELENOK
	TMT1B
	SLC23A3
	SLC12A4
	SLC27A2
	CBX1
	IL31RA
	NDST3
	GSTM2
	ISG15
	ZNF324
	WFDC10A
	TCEAL9
	ZNRF1
	MOCS1
	HSPA12A
	HNRNPUL2
	SLC22A23
	IFNAR1
	PCDHGB8P
	GTF2E1
	OR5I1
	DEAF1
	PHB1
	TMED7
	TRAF1
	DOCK6
	LRP10
	PSIP1
	ZNF519
	STK32B
	VDAC2
	IMPDH1
	TRMT61A
	LOC101927609
	TPD52
	ZNF300
	ZSCAN32
	FAM162A
	SEC14L5
	SVIP
	LETMD1
	DHRS12
	FCHO1
	HOXB6
	FILIP1L
	MCCC1
	XPA
	SOX2-OT
	ZNF280B
	CD83
	SLC7A3
	GPR137B
	PRDX5
	ADAM20
	SYVN1
	MEIS3P1
	ANO7L1
	CRLS1
	PARP14
	TNNI2
	SLC36A1
	ANXA1
	SPACA3
	GSE1
	ANKRD30B
	DIRC3
	SEC14L1
	UTP18
	CP
	JADE1
	LTN1
	PTCD3
	MRPL39
	TRAV34
	RPS16P5
	FAM162B
	RNASEL
	VPS35L
	PRXL2A
	CA11
	SNRNP48
	ATOH1
	GMPR2
	AP3M1
	PRPF18
	GTF2A1
	ANKRD23
	CD68
	PDE4D
	VSIG10
	NAA38
	LINC02400
	SLC43A2
	ZNF511
	TIGIT
	ARPC2
	MRGPRF-AS1
	UBR4
	FEV
	HYLS1
	CLCF1
	GSDMB
	LINC02606
	USP37
	RBM42
	LYZL6
	IGKC
	CAT
	LINC02504
	NR2F2-AS1
	LINC01419
	LINC00954
	KRAS
	PLCG2
	RRP36
	FANCA
	B4GAT1-DT
	LKAAEAR1
	VPS11
	SRPRA
	WASHC4
	LINC02709
	SP8
	IGHD
	DNAJC25
	LAP3
	SH3BP5
	LINC01679
	IGFBP5
	MED15
	ZMYM1
	TBX2
	TFEC
	JMJD4
	SMO
	FAH
	H3-4
	PLEKHA1
	LHPP
	DOCK9
	ATP7B
	PCF11-AS1
	ELN
	ALKBH1
	AOC4P
	GALNT2
	SYTL4
	ORMDL1
	CHMP7
	POGLUT3
	PI4K2A
	CDK5RAP3
	C1orf56
	BUD23
	TMEM91
	TUBB4B
	GATD1
	FAM53B-AS1
	VPS29
	UVRAG
	LOC105371401
	PEF1
	ISY1
	MMD2
	CKMT2-AS1
	EFCAB13
	TTTY11
	TP53I13
	TUBB2B
	BCL9
	CPNE9
	PSMC5
	PPM1A
	TSC22D3
	CENPH
	PCGEM1
	ZFP69
	MTSS2
	MME
	VPS28
	MTMR12
	EGR3
	RBM11
	HOXA10-AS
	YY1AP1
	HSD11B2
	MMP9
	MRAS
	ORC4
	TBC1D29P
	PPFIA3
	PSMB6
	PLBD1
	SLC30A9
	FAM81B
	SEPSECS-AS1
[truncated: 1,231 more rows]

## Sheet:  Table S5
Supplementary table 5: KEGG Pathway Analysis of Shared DEGs in RNA-seq Datasets GSE19826 and GSE79973
	category	subcategory	ID	Description	GeneRatio	BgRatio	pvalue	p.adjust	qvalue	geneID	Count	geneSymbol
hsa04974	Organismal Systems	Digestive system	hsa04974	Protein digestion and absorption	29/659	105/8842	3.11383e-10	7.3326e-08	6.73573e-08	3769/1280/1358/23436/256076/23428/1287/3784/1359/1298/1306/1277/1281/1278/1294/1284/1282/80781/1289/1292/1290/1293/1303/50509/1291/1296/1295/1300/1301	29	KCNJ13/COL2A1/CPA2/CELA3B/COL6A5/SLC7A8/COL4A5/KCNQ1/CPA3/COL9A2/COL15A1/COL1A1/COL3A1/COL1A2/COL7A1/COL4A2/COL4A1/COL18A1/COL5A1/COL6A2/COL5A2/COL6A3/COL12A1/COL5A3/COL6A1/COL8A2/COL8A1/COL10A1/COL11A1
hsa04820	NA	NA	hsa04820	Cytoskeleton in muscle cells	46/659	232/8842	5.35194e-10	7.3326e-08	6.73573e-08	1158/270/256076/1287/1298/1277/4001/7791/2023/1281/7059/1278/5339/7094/27295/1284/1282/4000/3673/1462/4628/7169/1289/84823/2200/1292/1290/1293/10398/3678/2335/2275/22795/633/7057/50509/7060/1291/3339/9260/8572/7058/7171/29767/1311/1301	46	CKM/AMPD1/COL6A5/COL4A5/COL9A2/COL1A1/LMNB1/ZYX/ENO1/COL3A1/THBS3/COL1A2/PLEC/TLN1/PDLIM3/COL4A2/COL4A1/LMNA/ITGA2/VCAN/MYH10/TPM2/COL5A1/LMNB2/FBN1/COL6A2/COL5A2/COL6A3/MYL9/ITGA5/FN1/FHL3/NID2/BGN/THBS1/COL5A3/THBS4/COL6A1/HSPG2/PDLIM7/PDLIM4/THBS2/TPM4/TMOD2/COMP/COL11A1
hsa04512	Environmental Information Processing	Signaling molecules and interaction	hsa04512	ECM-receptor interaction	26/659	89/8842	6.83161e-10	7.3326e-08	6.73573e-08	1280/1101/256076/1287/948/1298/3912/1277/3910/7059/1278/1284/1282/3673/3371/1292/1293/3678/2335/7057/7060/1291/3339/7058/6696/1311	26	COL2A1/CHAD/COL6A5/COL4A5/CD36/COL9A2/LAMB1/COL1A1/LAMA4/THBS3/COL1A2/COL4A2/COL4A1/ITGA2/TNC/COL6A2/COL6A3/ITGA5/FN1/THBS1/THBS4/COL6A1/HSPG2/THBS2/SPP1/COMP
hsa04510	Cellular Processes	Cellular community - eukaryotes	hsa04510	Focal adhesion	35/659	203/8842	2.15983e-06	0.000173866	0.000159713	1280/1101/5156/256076/80310/1287/8395/330/1298/3912/1277/7791/3910/894/7059/87/1278/7094/1284/1282/3673/5159/3371/1292/1293/10398/7424/3678/2335/7057/7060/1291/7058/6696/1311	35	COL2A1/CHAD/PDGFRA/COL6A5/PDGFD/COL4A5/PIP5K1B/BIRC3/COL9A2/LAMB1/COL1A1/ZYX/LAMA4/CCND2/THBS3/ACTN1/COL1A2/TLN1/COL4A2/COL4A1/ITGA2/PDGFRB/TNC/COL6A2/COL6A3/MYL9/VEGFC/ITGA5/FN1/THBS1/THBS4/COL6A1/THBS2/SPP1/COMP
hsa00071	Metabolism	Lipid metabolism	hsa00071	Fatty acid degradation	12/659	43/8842	4.74085e-05	0.00296141	0.00272036	131/33/126/125/8310/3033/35/10455/1962/224/217/126129	12	ADH7/ACADL/ADH1C/ADH1B/ACOX3/HADH/ACADS/ECI2/EHHADH/ALDH3A2/ALDH2/CPT1C
hsa00980	Metabolism	Xenobiotics biodegradation and metabolism	hsa00980	Metabolism of xenobiotics by cytochrome P450	17/659	79/8842	5.51816e-05	0.00296141	0.00272036	131/6822/218/126/2940/125/7366/374875/22977/29785/1559/1577/873/2052/2941/3290/874	17	ADH7/SULT2A1/ALDH3A1/ADH1C/GSTA3/ADH1B/UGT2B15/HSD11B1L/AKR7A3/CYP2S1/CYP2C9/CYP3A5/CBR1/EPHX1/GSTA4/HSD11B1/CBR3
hsa05204	Human Diseases	Cancer: overview	hsa05204	Chemical carcinogenesis - DNA adducts	15/659	71/8842	0.0001862	0.00856519	0.00786799	6822/1557/2940/1558/1562/7366/374875/1646/64816/1559/1577/873/2052/2941/3290	15	SULT2A1/CYP2C19/GSTA3/CYP2C8/CYP2C18/UGT2B15/HSD11B1L/AKR1C2/CYP3A43/CYP2C9/CYP3A5/CBR1/EPHX1/GSTA4/HSD11B1
hsa00410	Metabolism	Metabolism of other amino acids	hsa00410	beta-Alanine metabolism	9/659	31/8842	0.00030444	0.0122281	0.0112328	218/57571/8310/35/23417/1962/224/217/2571	9	ALDH3A1/CARNS1/ACOX3/ACADS/MLYCD/EHHADH/ALDH3A2/ALDH2/GAD1
hsa00010	Metabolism	Carbohydrate metabolism	hsa00010	Glycolysis / Gluconeogenesis	14/659	67/8842	0.000341779	0.0122281	0.0112328	8789/131/218/126/125/2203/55902/84532/224/217/2023/55276/5315/80201	14	FBP2/ADH7/ALDH3A1/ADH1C/ADH1B/FBP1/ACSS2/ACSS1/ALDH3A2/ALDH2/ENO1/PGM2/PKM/HKDC1
hsa00640	Metabolism	Carbohydrate metabolism	hsa00640	Propanoate metabolism	9/659	32/8842	0.000395951	0.0127496	0.0117118	8310/55902/35/84532/23417/1629/1962/593/84693	9	ACOX3/ACSS2/ACADS/ACSS1/MLYCD/DBT/EHHADH/BCKDHA/MCEE
hsa00280	Metabolism	Amino acid metabolism	hsa00280	Valine, leucine and isoleucine degradation	11/659	48/8842	0.000640827	0.0187588	0.0172318	5019/3033/35/1629/549/3155/1962/224/593/217/84693	11	OXCT1/HADH/ACADS/DBT/AUH/HMGCL/EHHADH/ALDH3A2/BCKDHA/ALDH2/MCEE
hsa04151	Environmental Information Processing	Signal transduction	hsa04151	PI3K-Akt signaling pathway	44/659	362/8842	0.000797394	0.0210962	0.019379	1280/1101/2249/5156/256076/2057/5618/2788/3815/80310/1287/10110/6446/57121/90993/1298/3912/1277/672/3910/894/1945/7059/7097/1278/1284/1282/3673/5159/3371/1292/1293/7424/898/285/3678/2335/7057/10681/7060/1291/7058/6696/1311	44	COL2A1/CHAD/FGF4/PDGFRA/COL6A5/EPOR/PRLR/GNG7/KIT/PDGFD/COL4A5/SGK2/SGK1/LPAR5/CREB3L1/COL9A2/LAMB1/COL1A1/BRCA1/LAMA4/CCND2/EFNA4/THBS3/TLR2/COL1A2/COL4A2/COL4A1/ITGA2/PDGFRB/TNC/COL6A2/COL6A3/VEGFC/CCNE1/ANGPT2/ITGA5/FN1/THBS1/GNB5/THBS4/COL6A1/THBS2/SPP1/COMP
hsa00982	Metabolism	Xenobiotics biodegradation and metabolism	hsa00982	Drug metabolism - cytochrome P450	14/659	73/8842	0.000851712	0.0210962	0.019379	131/218/126/1557/2940/125/1558/7366/2330/1559/1577/4128/2329/2941	14	ADH7/ALDH3A1/ADH1C/CYP2C19/GSTA3/ADH1B/CYP2C8/UGT2B15/FMO5/CYP2C9/CYP3A5/MAOA/FMO4/GSTA4
hsa04392	Environmental Information Processing	Signal transduction	hsa04392	Hippo signaling pathway - multiple species	8/659	29/8842	0.000958774	0.0220518	0.0202568	79981/166824/84962/6788/25937/122786/7004/8642	8	FRMD1/RASSF6/AJUBA/STK3/WWTR1/FRMD6/TEAD4/DCHS1
hsa00830	Metabolism	Metabolism of cofactors and vitamins	hsa00830	Retinol metabolism	13/659	68/8842	0.00133095	0.0285711	0.0262454	131/145226/126/125/1558/1562/7366/29785/1559/1577/216/8228/220	13	ADH7/RDH12/ADH1C/ADH1B/CYP2C8/CYP2C18/UGT2B15/CYP2S1/CYP2C9/CYP3A5/ALDH1A1/PNPLA4/ALDH1A3
hsa00330	Metabolism	Amino acid metabolism	hsa00330	Arginine and proline metabolism	10/659	50/8842	0.00331484	0.0667112	0.0612809	1158/1160/57571/2593/1152/4128/2805/224/217/112849	10	CKM/CKMT2/CARNS1/GAMT/CKB/MAOA/GOT1/ALDH3A2/ALDH2/L3HYPDH
hsa00340	Metabolism	Amino acid metabolism	hsa00340	Histidine metabolism	6/659	22/8842	0.0044448	0.0841898	0.0773368	218/57571/3067/4128/224/217	6	ALDH3A1/CARNS1/HDC/MAOA/ALDH3A2/ALDH2
hsa05165	Human Diseases	Infectious disease: viral	hsa05165	Human papillomavirus infection	38/659	333/8842	0.00531076	0.0950035	0.0872703	1280/1101/256076/8638/7098/1287/90993/1298/3912/1277/3910/894/7474/7059/1278/4851/23462/1284/8324/1282/3673/5159/3371/1292/5315/1293/2535/898/57801/3678/2335/7057/7060/1291/7058/7472/6696/1311	38	COL2A1/CHAD/COL6A5/OASL/TLR3/COL4A5/CREB3L1/COL9A2/LAMB1/COL1A1/LAMA4/CCND2/WNT5A/THBS3/COL1A2/NOTCH1/HEY1/COL4A2/FZD7/COL4A1/ITGA2/PDGFRB/TNC/COL6A2/PKM/COL6A3/FZD2/CCNE1/HES4/ITGA5/FN1/THBS1/THBS4/COL6A1/THBS2/WNT2/SPP1/COMP
hsa00620	Metabolism	Carbohydrate metabolism	hsa00620	Pyruvate metabolism	9/659	47/8842	0.00704769	0.11944	0.109718	131/126/125/197257/55902/84532/224/217/5315	9	ADH7/ADH1C/ADH1B/LDHD/ACSS2/ACSS1/ALDH3A2/ALDH2/PKM
hsa00561	Metabolism	Lipid metabolism	hsa00561	Glycerolipid metabolism	11/659	65/8842	0.00800278	0.128845	0.118357	8513/5408/139189/57016/8527/224/217/2717/9388/160851/56895	11	LIPF/PNLIPRP2/DGKK/AKR1B10/DGKD/ALDH3A2/ALDH2/GLA/LIPG/DGKH/AGPAT4
hsa05146	Human Diseases	Infectious disease: parasitic	hsa05146	Amoebiasis	15/659	103/8842	0.00904164	0.138638	0.127353	7850/1287/3912/2769/1277/3315/3910/1281/87/7097/1278/1284/1282/2335/3576	15	IL1R2/COL4A5/LAMB1/GNA15/COL1A1/HSPB1/LAMA4/COL3A1/ACTN1/TLR2/COL1A2/COL4A2/COL4A1/FN1/CXCL8
hsa00565	Metabolism	Lipid metabolism	hsa00565	Ether lipid metabolism	9/659	50/8842	0.0106195	0.142621	0.131012	5319/133121/284161/79153/5051/5050/79888/8540/7941	9	PLA2G1B/ENPP6/GDPD1/GDPD3/PAFAH2/PAFAH1B3/LPCAT1/AGPS/PLA2G7
hsa05144	Human Diseases	Infectious disease: parasitic	hsa05144	Malaria	9/659	50/8842	0.0106195	0.142621	0.131012	948/7412/7059/7097/3576/7057/7060/7058/1311	9	CD36/VCAM1/THBS3/TLR2/CXCL8/THBS1/THBS4/THBS2/COMP
hsa04950	Human Diseases	Endocrine and metabolic disease	hsa04950	Maturity onset diabetes of the young	6/659	26/8842	0.0106302	0.142621	0.131012	222546/168620/4760/3175/3171/2494	6	RFX6/BHLHA15/NEUROD1/ONECUT1/FOXA3/NR5A2
hsa00650	Metabolism	Carbohydrate metabolism	hsa00650	Butanoate metabolism	6/659	27/8842	0.0128275	0.165218	0.15177	5019/3033/35/3155/1962/2571	6	OXCT1/HADH/ACADS/HMGCL/EHHADH/GAD1
hsa00564	Metabolism	Lipid metabolism	hsa00564	Glycerophospholipid metabolism	14/659	100/8842	0.0158949	0.196852	0.180828	64850/5319/139189/375775/8527/55500/23171/79888/9926/23659/160851/6901/56895/3931	14	ETNPPL/PLA2G1B/DGKK/PNPLA7/DGKD/ETNK1/GPD1L/LPCAT1/LPGAT1/PLA2G15/DGKH/TAFAZZIN/AGPAT4/LCAT
hsa01212	Metabolism	Global and overview maps	hsa01212	Fatty acid metabolism	9/659	57/8842	0.0240277	0.27469	0.252331	33/8310/3033/35/1962/6785/3992/126129/54898	9	ACADL/ACOX3/HADH/ACADS/EHHADH/ELOVL4/FADS1/CPT1C/ELOVL2
hsa04971	Organismal Systems	Digestive system	hsa04971	Gastric acid secretion	11/659	76/8842	0.0244632	0.27469	0.252331	495/3773/9992/887/3772/6750/496/760/6548/3784/2771	11	ATP4A/KCNJ16/KCNE2/CCKBR/KCNJ15/SST/ATP4B/CA2/SLC9A1/KCNQ1/GNAI2
hsa01200	Metabolism	Global and overview maps	hsa01200	Carbon metabolism	15/659	116/8842	0.0250111	0.27469	0.252331	8789/3418/2203/2805/50/8310/84706/55902/35/84532/84693/113675/2023/5315/80201	15	FBP2/IDH2/FBP1/GOT1/ACO2/ACOX3/GPT2/ACSS2/ACADS/ACSS1/MCEE/SDSL/ENO1/PKM/HKDC1
hsa04110	Cellular Processes	Cell growth and death	hsa04110	Cell cycle	19/659	158/8842	0.0255923	0.27469	0.252331	8556/8555/1647/1032/9232/894/4171/57082/26271/983/113130/9212/9133/994/9319/10403/699/991/898	19	CDC14A/CDC14B/GADD45A/CDKN2D/PTTG1/CCND2/MCM2/KNL1/FBXO5/CDK1/CDCA5/AURKB/CCNB2/CDC25B/TRIP13/NDC80/BUB1/CDC20/CCNE1
hsa00603	Metabolism	Glycan biosynthesis and metabolism	hsa00603	Glycosphingolipid biosynthesis - globo and isoglobo series	4/659	16/8842	0.0270402	0.280869	0.258007	10690/2524/26301/2717	4	FUT9/FUT2/GBGT1/GLA
hsa04072	Environmental Information Processing	Signal transduction	hsa04072	Phospholipase D signaling pathway	18/659	149/8842	0.028098	0.282736	0.259721	139189/5156/553/3815/80310/8527/2206/8395/11069/57121/6237/5159/2207/160851/1759/3576/56895/8877	18	DGKK/PDGFRA/AVPR1B/KIT/PDGFD/DGKD/MS4A2/PIP5K1B/RAPGEF4/LPAR5/RRAS/PDGFRB/FCER1G/DGKH/DNM1/CXCL8/AGPAT4/SPHK1
hsa04610	Organismal Systems	Immune system	hsa04610	Complement and coagulation cascades	12/659	88/8842	0.0294471	0.287332	0.263943	2243/727/2162/710/7035/715/5270/5627/5328/5054/728/2161	12	FGA/C5/F13A1/SERPING1/TFPI/C1R/SERPINE2/PROS1/PLAU/SERPINE1/C5AR1/F12
hsa01210	Metabolism	Global and overview maps	hsa01210	2-Oxocarboxylic acid metabolism	6/659	33/8842	0.0328874	0.310103	0.284861	3418/2805/50/84706/1629/593	6	IDH2/GOT1/ACO2/GPT2/DBT/BCKDHA
hsa00380	Metabolism	Amino acid metabolism	hsa00380	Tryptophan metabolism	7/659	42/8842	0.033924	0.310103	0.284861	438/4128/3033/1962/224/217/6999	7	ASMT/MAOA/HADH/EHHADH/ALDH3A2/ALDH2/TDO2
hsa00590	Metabolism	Lipid metabolism	hsa00590	Arachidonic acid metabolism	9/659	61/8842	0.0356329	0.310103	0.284861	5319/1557/3248/1558/1559/873/22949/8644/874	9	PLA2G1B/CYP2C19/HPGD/CYP2C8/CYP2C9/CBR1/PTGR1/AKR1C3/CBR3
hsa04978	Organismal Systems	Digestive system	hsa04978	Mineral absorption	9/659	61/8842	0.0356329	0.310103	0.284861	4499/115019/4494/4495/4496/4493/645745/4501/4502	9	MT1M/SLC26A9/MT1F/MT1G/MT1H/MT1E/MT1HL1/MT1X/MT2A
hsa05222	Human Diseases	Cancer: specific types	hsa05222	Small cell lung cancer	12/659	93/8842	0.0427304	0.354006	0.32519	1287/2272/330/1647/3912/1163/3910/1284/1282/3673/898/2335	12	COL4A5/FHIT/BIRC3/GADD45A/LAMB1/CKS1B/LAMA4/COL4A2/COL4A1/ITGA2/CCNE1/FN1
hsa04145	Cellular Processes	Transport and catabolism	hsa04145	Phagosome	18/659	157/8842	0.0439759	0.354006	0.32519	30835/948/23673/64581/715/4688/7846/7059/7097/3673/84617/1514/4973/3678/7057/7060/7058/1311	18	CD209/CD36/STX12/CLEC7A/C1R/NCF2/TUBA1A/THBS3/TLR2/ITGA2/TUBB6/CTSL/OLR1/ITGA5/THBS1/THBS4/THBS2/COMP
hsa04390	Environmental Information Processing	Signal transduction	hsa04390	Hippo signaling pathway	18/659	157/8842	0.0439759	0.354006	0.32519	79981/166824/650/654/330/4092/894/7474/84962/6788/25937/8324/122786/2736/2535/5054/7004/7472	18	FRMD1/RASSF6/BMP2/BMP6/BIRC3/SMAD7/CCND2/WNT5A/AJUBA/STK3/WWTR1/FZD7/FRMD6/GLI2/FZD2/SERPINE1/TEAD4/WNT2
hsa00350	Metabolism	Amino acid metabolism	hsa00350	Tyrosine metabolism	6/659	36/8842	0.0479554	0.376625	0.345968	131/218/126/125/4128/2805	6	ADH7/ALDH3A1/ADH1C/ADH1B/MAOA/GOT1
hsa04918	Organismal Systems	Endocrine system	hsa04918	Thyroid hormone synthesis	10/659	75/8842	0.0506571	0.388371	0.356758	7253/50506/405753/5172/2878/6528/90993/2882/493869/432	10	TSHR/DUOX2/DUOXA2/SLC26A4/GPX3/SLC5A5/CREB3L1/GPX7/GPX8/ASGR1
hsa04350	Environmental Information Processing	Signal transduction	hsa04350	TGF-beta signaling pathway	13/659	108/8842	0.0575948	0.431291	0.396185	650/269/654/285704/130399/4092/4091/7050/60436/26585/2615/2200/7057	13	BMP2/AMHR2/BMP6/RGMB/ACVR1C/SMAD7/SMAD6/TGIF1/TGIF2/GREM1/LRRC32/FBN1/THBS1
hsa04960	Organismal Systems	Excretory system	hsa04960	Aldosterone-regulated sodium reabsorption	6/659	38/8842	0.0600273	0.43929	0.403533	6338/6337/53828/4306/23327/6446	6	SCNN1B/SCNN1A/FXYD4/NR3C2/NEDD4L/SGK1
hsa04933	Human Diseases	Endocrine and metabolic disease	hsa04933	AGE-RAGE signaling pathway in diabetic complications	12/659	101/8842	0.0717775	0.513608	0.471801	1287/1277/7412/1281/1278/1284/1282/7424/5054/2335/3576/50507	12	COL4A5/COL1A1/VCAM1/COL3A1/COL1A2/COL4A2/COL4A1/VEGFC/SERPINE1/FN1/CXCL8/NOX4
hsa05205	Human Diseases	Cancer: overview	hsa05205	Proteoglycans in cancer	21/659	204/8842	0.0811054	0.554746	0.50959	6548/27250/369/1277/10855/4060/6237/7474/7097/1278/8324/7078/3673/1514/5328/2535/3678/2335/7057/3339/7472	21	SLC9A1/PDCD4/ARAF/COL1A1/HPSE/LUM/RRAS/WNT5A/TLR2/COL1A2/FZD7/TIMP3/ITGA2/CTSL/PLAU/FZD2/ITGA5/FN1/THBS1/HSPG2/WNT2
hsa04979	Organismal Systems	Digestive system	hsa04979	Cholesterol metabolism	7/659	51/8842	0.0823727	0.554746	0.50959	27329/948/114879/9388/348/3931/341	7	ANGPTL3/CD36/OSBPL5/LIPG/APOE/LCAT/APOC1
hsa05202	Human Diseases	Cancer: overview	hsa05202	Transcriptional misregulation in cancer	20/659	193/8842	0.0826951	0.554746	0.50959	2892/3248/7113/7850/1669/860/4286/7704/330/1647/8864/894/1051/597/6935/5328/2120/3576/5371/3206	20	GRIA3/HPGD/TMPRSS2/IL1R2/DEFA4/RUNX2/MITF/ZBTB16/BIRC3/GADD45A/PER2/CCND2/CEBPB/BCL2A1/ZEB1/PLAU/ETV6/CXCL8/PML/HOXA10
hsa04810	Cellular Processes	Cell motility	hsa04810	Regulation of actin cytoskeleton	23/659	230/8842	0.0902499	0.59307	0.544795	2249/5156/85477/6548/80310/727/10788/26999/8395/57121/369/10095/6237/5305/87/5217/3673/5159/4628/10398/3678/2335/8936	23	FGF4/PDGFRA/SCIN/SLC9A1/PDGFD/C5/IQGAP2/CYFIP2/PIP5K1B/LPAR5/ARAF/ARPC1B/RRAS/PIP4K2A/ACTN1/PFN2/ITGA2/PDGFRB/MYH10/MYL9/ITGA5/FN1/WASF1
hsa04972	Organismal Systems	Digestive system	hsa04972	Pancreatic secretion	12/659	106/8842	0.0951949	0.611492	0.561717	5319/5408/5874/1358/23436/886/760/6548/3784/1359/7220/683	12	PLA2G1B/PNLIPRP2/RAB27B/CPA2/CELA3B/CCKAR/CA2/SLC9A1/KCNQ1/CPA3/TRPC1/BST1
hsa04814	Cellular Processes	Cell motility	hsa04814	Motor proteins	20/659	197/8842	0.0968512	0.611492	0.561717	146439/55930/23303/4430/146909/7846/9585/81930/10112/56992/84617/4628/7169/11004/24137/9928/9493/10398/23046/7171	20	BICDL2/MYO5C/KIF13B/MYO1B/KIF18B/TUBA1A/KIF20B/KIF18A/KIF20A/KIF15/TUBB6/MYH10/TPM2/KIF2C/KIF4A/KIF14/KIF23/MYL9/KIF21B/TPM4
hsa01230	Metabolism	Global and overview maps	hsa01230	Biosynthesis of amino acids	9/659	75/8842	0.104187	0.626858	0.575832	5009/3418/2805/50/84706/1491/113675/2023/5315	9	OTC/IDH2/GOT1/ACO2/GPT2/CTH/SDSL/ENO1/PKM
hsa00600	Metabolism	Lipid metabolism	hsa00600	Sphingolipid metabolism	7/659	54/8842	0.104437	0.626858	0.575832	768239/340485/55512/130367/7357/2717/8877	7	PSAPL1/ACER2/SMPD3/SGPP2/UGCG/GLA/SPHK1
hsa00051	Metabolism	Carbohydrate metabolism	hsa00051	Fructose and mannose metabolism	5/659	34/8842	0.105125	0.626858	0.575832	8789/57016/5208/2203/80201	5	FBP2/AKR1B10/PFKFB2/FBP1/HKDC1
hsa00360	Metabolism	Amino acid metabolism	hsa00360	Phenylalanine metabolism	3/659	16/8842	0.1117	0.642273	0.589992	218/4128/2805	3	ALDH3A1/MAOA/GOT1
hsa00430	Metabolism	Metabolism of other amino acids	hsa00430	Taurine and hypotaurine metabolism	3/659	16/8842	0.1117	0.642273	0.589992	2330/2329/2571	3	FMO5/FMO4/GAD1
hsa00910	Metabolism	Energy metabolism	hsa00910	Nitrogen metabolism	3/659	17/8842	0.128493	0.72587	0.666785	768/760/23632	3	CA9/CA2/CA14
hsa04210	Cellular Processes	Cell growth and death	hsa04210	Apoptosis	14/659	136/8842	0.13544	0.750152	0.68909	5414/330/9451/1647/1616/4001/1513/1508/597/1515/7846/4000/1514/84823	14	SEPTIN4/BIRC3/EIF2AK3/GADD45A/DAXX/LMNB1/CTSK/CTSB/BCL2A1/CTSV/TUBA1A/LMNA/CTSL/LMNB2
hsa01040	Metabolism	Lipid metabolism	hsa01040	Biosynthesis of unsaturated fatty acids	4/659	27/8842	0.137642	0.750152	0.68909	8310/6785/3992/54898	4	ACOX3/ELOVL4/FADS1/ELOVL2
hsa04924	Organismal Systems	Endocrine system	hsa04924	Renin secretion	8/659	69/8842	0.13978	0.750152	0.68909	154/117/5732/2771/1508/2983/2982/1909	8	ADRB2/ADCYAP1R1/PTGER2/GNAI2/CTSB/GUCY1B1/GUCY1A1/EDNRA
hsa04540	Cellular Processes	Cellular community - eukaryotes	hsa04540	Gap junction	10/659	92/8842	0.145967	0.770515	0.707796	5156/80310/2697/2771/7846/983/2983/5159/84617/2982	10	PDGFRA/PDGFD/GJA1/GNAI2/TUBA1A/CDK1/GUCY1B1/PDGFRB/TUBB6/GUCY1A1
hsa00760	Metabolism	Metabolism of cofactors and vitamins	hsa00760	Nicotinate and nicotinamide metabolism	5/659	38/8842	0.149603	0.775388	0.712272	23409/23530/51547/4837/683	5	SIRT4/NNT/SIRT7/NNMT/BST1
hsa00601	Metabolism	Glycan biosynthesis and metabolism	hsa00601	Glycosphingolipid biosynthesis - lacto and neolacto series	4/659	28/8842	0.151706	0.775388	0.712272	10690/124872/2651/2524	4	FUT9/B4GALNT2/GCNT2/FUT2
hsa04146	Cellular Processes	Transport and catabolism	hsa04146	Peroxisome	9/659	83/8842	0.163732	0.823777	0.756722	5827/3418/8800/8310/23417/10455/3155/1962/8540	9	PXMP2/IDH2/PEX11A/ACOX3/MLYCD/ECI2/HMGCL/EHHADH/AGPS
hsa04926	Organismal Systems	Endocrine system	hsa04926	Relaxin signaling pathway	13/659	130/8842	0.170282	0.837706	0.769517	2788/1287/3640/90993/2769/1277/2771/1281/1278/1284/1282/7424/10681	13	GNG7/COL4A5/INSL3/CREB3L1/GNA15/COL1A1/GNAI2/COL3A1/COL1A2/COL4A2/COL4A1/VEGFC/GNB5
hsa00140	Metabolism	Lipid metabolism	hsa00140	Steroid hormone biosynthesis	7/659	62/8842	0.176766	0.837706	0.769517	7366/374875/1646/1577/412/8644/3290	7	UGT2B15/HSD11B1L/AKR1C2/CYP3A5/STS/AKR1C3/HSD11B1
hsa00053	Metabolism	Carbohydrate metabolism	hsa00053	Ascorbate and aldarate metabolism	4/659	30/8842	0.181343	0.837706	0.769517	7366/9365/224/217	4	UGT2B15/KL/ALDH3A2/ALDH2
hsa00591	Metabolism	Lipid metabolism	hsa00591	Linoleic acid metabolism	4/659	30/8842	0.181343	0.837706	0.769517	5319/1557/1558/1559	4	PLA2G1B/CYP2C19/CYP2C8/CYP2C9
hsa04148	Cellular Processes	Transport and catabolism	hsa04148	Efferocytosis	15/659	156/8842	0.185542	0.837706	0.769517	84466/2057/5732/6446/1846/948/64284/1051/5627/23659/5031/23250/126129/7057/8877	15	MEGF10/EPOR/PTGER2/SGK1/DUSP4/CD36/RAB17/CEBPB/PROS1/PLA2G15/P2RY6/ATP11A/CPT1C/THBS1/SPHK1
hsa05217	Human Diseases	Cancer: specific types	hsa05217	Basal cell carcinoma	7/659	63/8842	0.187038	0.837706	0.769517	650/1647/7474/8324/2736/2535/7472	7	BMP2/GADD45A/WNT5A/FZD7/GLI2/FZD2/WNT2
hsa00260	Metabolism	Amino acid metabolism	hsa00260	Glycine, serine and threonine metabolism	5/659	41/8842	0.187313	0.837706	0.769517	635/2593/4128/1491/113675	5	BHMT/GAMT/MAOA/CTH/SDSL
hsa03440	Genetic Information Processing	Replication and repair	hsa03440	Homologous recombination	5/659	41/8842	0.187313	0.837706	0.769517	7979/580/672/4361/8438	5	SEM1/BARD1/BRCA1/MRE11/RAD54L
hsa05215	Human Diseases	Cancer: specific types	hsa05215	Prostate cancer	10/659	98/8842	0.193152	0.843476	0.774818	7113/5156/7850/80310/90993/369/6935/5159/5328/898	10	TMPRSS2/PDGFRA/IL1R2/PDGFD/CREB3L1/ARAF/ZEB1/PDGFRB/PLAU/CCNE1
hsa04115	Cellular Processes	Cell growth and death	hsa04115	p53 signaling pathway	8/659	75/8842	0.193842	0.843476	0.774818	56475/1647/894/983/9133/898/5054/7057	8	RPRM/GADD45A/CCND2/CDK1/CCNB2/CCNE1/SERPINE1/THBS1
hsa00630	Metabolism	Carbohydrate metabolism	hsa00630	Glyoxylate and dicarboxylate metabolism	4/659	31/8842	0.196827	0.845045	0.776259	50/55902/84532/84693	4	ACO2/ACSS2/ACSS1/MCEE
hsa00532	Metabolism	Glycan biosynthesis and metabolism	hsa00532	Glycosaminoglycan biosynthesis - chondroitin sulfate / dermatan sulfate	3/659	21/8842	0.202956	0.859894	0.789899	55454/166012/337876	3	CSGALNACT2/CHST13/CHSY3
hsa00052	Metabolism	Carbohydrate metabolism	hsa00052	Galactose metabolism	4/659	32/8842	0.212696	0.889458	0.817057	57016/2717/55276/80201	4	AKR1B10/GLA/PGM2/HKDC1
hsa03265	Genetic Information Processing	Information processing in viruses	hsa03265	Virion - Ebolavirus, Lyssavirus and Morbillivirus	2/659	12/8842	0.22368	0.923396	0.848233	30835/432	2	CD209/ASGR1
hsa00220	Metabolism	Amino acid metabolism	hsa00220	Arginine biosynthesis	3/659	23/8842	0.243261	0.988998	0.908495	5009/2805/84706	3	OTC/GOT1/GPT2
hsa04670	Organismal Systems	Immune system	hsa04670	Leukocyte transendothelial migration	11/659	116/8842	0.245714	0.988998	0.908495	51208/11069/7412/4688/2771/87/10398/1366/7070/9075/9076	11	CLDN18/RAPGEF4/VCAM1/NCF2/GNAI2/ACTN1/MYL9/CLDN7/THY1/CLDN2/CLDN1
hsa03450	Genetic Information Processing	Replication and repair	hsa03450	Non-homologous end-joining	2/659	13/8842	0.25213	1	0.918601	4361/7518	2	MRE11/XRCC4
hsa04020	Environmental Information Processing	Signal transduction	hsa04020	Calcium signaling pathway	22/659	254/8842	0.260221	1	0.918601	887/5261/2249/886/1816/100130933/3270/3706/5156/154/553/80310/6786/291/2769/3269/5159/7424/1909/7942/136/8877	22	CCKBR/PHKG2/FGF4/CCKAR/DRD5/SMIM6/HRC/ITPKA/PDGFRA/ADRB2/AVPR1B/PDGFD/STIM1/SLC25A4/GNA15/HRH1/PDGFRB/VEGFC/EDNRA/TFEB/ADORA2B/SPHK1
hsa00480	Metabolism	Metabolism of other amino acids	hsa00480	Glutathione metabolism	6/659	58/8842	0.262152	1	0.918601	2940/2878/3418/2941/2882/493869	6	GSTA3/GPX3/IDH2/GSTA4/GPX7/GPX8
hsa04936	Human Diseases	Endocrine and metabolic disease	hsa04936	Alcoholic liver disease	13/659	144/8842	0.275823	1	0.918601	131/126/125/727/8310/79602/23417/224/217/728/3576/126129/50507	13	ADH7/ADH1C/ADH1B/C5/ACOX3/ADIPOR2/MLYCD/ALDH3A2/ALDH2/C5AR1/CXCL8/CPT1C/NOX4
hsa04142	Cellular Processes	Transport and catabolism	hsa04142	Lysosome	12/659	132/8842	0.278707	1	0.918601	768239/1510/54/8905/7805/2717/1513/1508/1515/23659/1514/6448	12	PSAPL1/CTSE/ACP5/AP1S2/LAPTM5/GLA/CTSK/CTSB/CTSV/PLA2G15/CTSL/SGSH
hsa00040	Metabolism	Carbohydrate metabolism	hsa00040	Pentose and glucuronate interconversions	4/659	36/8842	0.279127	1	0.918601	57016/7366/9365/51084	4	AKR1B10/UGT2B15/KL/CRYL1
hsa00250	Metabolism	Amino acid metabolism	hsa00250	Alanine, aspartate and glutamate metabolism	4/659	37/8842	0.296256	1	0.918601	2805/84706/9945/2571	4	GOT1/GPT2/GFPT2/GAD1
hsa04970	Organismal Systems	Digestive system	hsa04970	Salivary secretion	9/659	97/8842	0.296479	1	0.918601	4586/154/6548/2983/2982/1472/683/1470/1469	9	MUC5AC/ADRB2/SLC9A1/GUCY1B1/GUCY1A1/CST4/BST1/CST2/CST1
hsa05218	Human Diseases	Cancer: specific types	hsa05218	Melanoma	7/659	73/8842	0.300719	1	0.918601	2249/5156/4286/80310/1647/369/5159	7	FGF4/PDGFRA/MITF/PDGFD/GADD45A/ARAF/PDGFRB
hsa04914	Organismal Systems	Endocrine system	hsa04914	Progesterone-mediated oocyte maturation	10/659	111/8842	0.313355	1	0.918601	245711/22849/132864/80315/369/2771/983/9133/994/699	10	SPDYA/CPEB3/CPEB2/CPEB4/ARAF/GNAI2/CDK1/CCNB2/CDC25B/BUB1
hsa00520	Metabolism	Carbohydrate metabolism	hsa00520	Amino sugar and nucleotide sugar metabolism	5/659	50/8842	0.315517	1	0.918601	27159/55276/9945/5973/80201	5	CHIA/PGM2/GFPT2/RENBP/HKDC1
hsa00062	Metabolism	Lipid metabolism	hsa00062	Fatty acid elongation	3/659	27/8842	0.326631	1	0.918601	3033/6785/54898	3	HADH/ELOVL4/ELOVL2
hsa00790	Metabolism	Metabolism of cofactors and vitamins	hsa00790	Folate biosynthesis	3/659	27/8842	0.326631	1	0.918601	57016/873/8644	3	AKR1B10/CBR1/AKR1C3
hsa04611	Organismal Systems	Immune system	hsa04611	Platelet activation	11/659	125/8842	0.328066	1	0.918601	2243/6786/1277/2771/1281/1278/7094/2983/3673/2207/2982	11	FGA/STIM1/COL1A1/GNAI2/COL3A1/COL1A2/TLN1/GUCY1B1/ITGA2/FCER1G/GUCY1A1
hsa00310	Metabolism	Amino acid metabolism	hsa00310	Lysine degradation	6/659	63/8842	0.32834	1	0.918601	3033/1962/224/217/5351/10919	6	HADH/EHHADH/ALDH3A2/ALDH2/PLOD1/EHMT2
hsa03320	Organismal Systems	Endocrine system	hsa03320	PPAR signaling pathway	7/659	76/8842	0.337468	1	0.918601	33/8310/948/1962/4973/126129/10998	7	ACADL/ACOX3/CD36/EHHADH/OLR1/CPT1C/SLC27A5
hsa04114	Cellular Processes	Cell growth and death	hsa04114	Oocyte meiosis	12/659	139/8842	0.341076	1	0.918601	245711/9985/22849/132864/80315/9232/26271/983/9133/699/991/898	12	SPDYA/REC8/CPEB3/CPEB2/CPEB4/PTTG1/FBXO5/CDK1/CCNB2/BUB1/CDC20/CCNE1
hsa00270	Metabolism	Amino acid metabolism	hsa00270	Cysteine and methionine metabolism	5/659	52/8842	0.345696	1	0.918601	635/23382/2805/1491/113675	5	BHMT/AHCYL2/GOT1/CTH/SDSL
hsa04966	Organismal Systems	Excretory system	hsa04966	Collecting duct acid secretion	3/659	28/8842	0.347621	1	0.918601	495/496/760	3	ATP4A/ATP4B/CA2
hsa04726	Organismal Systems	Nervous system	hsa04726	Serotonergic synapse	10/659	115/8842	0.353543	1	0.918601	1557/1558/1562/2788/1559/4128/369/7220/2771/10681	10	CYP2C19/CYP2C8/CYP2C18/GNG7/CYP2C9/MAOA/ARAF/TRPC1/GNAI2/GNB5
hsa04976	Organismal Systems	Digestive system	hsa04976	Bile secretion	8/659	90/8842	0.355756	1	0.918601	6822/7366/8431/760/6548/2052/10257/10998	8	SULT2A1/UGT2B15/NR0B2/CA2/SLC9A1/EPHX1/ABCC4/SLC27A5
hsa00120	Metabolism	Lipid metabolism	hsa00120	Primary bile acid biosynthesis	2/659	17/8842	0.365132	1	0.918601	80270/10998	2	HSD3B7/SLC27A5
hsa04060	Environmental Information Processing	Signaling molecules and interaction	hsa04060	Cytokine-cytokine receptor interaction	24/659	298/8842	0.375818	1	0.918601	284340/282616/29949/56477/7850/51554/2057/5618/650/269/654/130399/27189/3976/285613/4283/11009/7292/3576/8742/51330/8600/9235/4982	24	CXCL17/IFNL2/IL19/CCL28/IL1R2/ACKR4/EPOR/PRLR/BMP2/AMHR2/BMP6/ACVR1C/IL17C/LIF/RELL2/CXCL9/IL24/TNFSF4/CXCL8/TNFSF12/TNFRSF12A/TNFSF11/IL32/TNFRSF11B
hsa04064	Environmental Information Processing	Signal transduction	hsa04064	NF-kappa B signaling pathway	9/659	105/8842	0.381894	1	0.918601	29760/330/1647/51588/7412/597/5328/3576/8600	9	BLNK/BIRC3/GADD45A/PIAS4/VCAM1/BCL2A1/PLAU/CXCL8/TNFSF11
hsa01523	Human Diseases	Drug resistance: antineoplastic	hsa01523	Antifolate resistance	3/659	30/8842	0.389345	1	0.918601	2348/10057/10257	3	FOLR1/ABCC5/ABCC4
hsa05221	Human Diseases	Cancer: specific types	hsa05221	Acute myeloid leukemia	6/659	68/8842	0.396364	1	0.918601	3815/7704/8864/369/597/5371	6	KIT/ZBTB16/PER2/ARAF/BCL2A1/PML
hsa04975	Organismal Systems	Digestive system	hsa04975	Fat digestion and absorption	4/659	43/8842	0.400321	1	0.918601	8513/5319/5408/948	4	LIPF/PLA2G1B/PNLIPRP2/CD36
hsa04068	Environmental Information Processing	Signal transduction	hsa04068	FoxO signaling pathway	11/659	133/8842	0.405367	1	0.918601	8471/9455/10110/6446/1647/369/1032/894/9456/9133/114907	11	IRS4/HOMER2/SGK2/SGK1/GADD45A/ARAF/CDKN2D/CCND2/HOMER1/CCNB2/FBXO32
hsa00030	Metabolism	Carbohydrate metabolism	hsa00030	Pentose phosphate pathway	3/659	31/8842	0.409972	1	0.918601	8789/2203/55276	3	FBP2/FBP1/PGM2
hsa04015	Environmental Information Processing	Signal transduction	hsa04015	Rap1 signaling pathway	17/659	212/8842	0.413072	1	0.918601	2249/5156/3815/80310/260425/11069/57121/6237/2771/1945/5217/7094/5159/7424/285/136/7057	17	FGF4/PDGFRA/KIT/PDGFD/MAGI3/RAPGEF4/LPAR5/RRAS/GNAI2/EFNA4/PFN2/TLN1/PDGFRB/VEGFC/ANGPT2/ADORA2B/THBS1
hsa04270	Organismal Systems	Circulatory system	hsa04270	Vascular smooth muscle contraction	11/659	134/8842	0.415132	1	0.918601	5319/10242/553/369/800/2983/4628/2982/10398/1909/136	11	PLA2G1B/KCNMB2/AVPR1B/ARAF/CALD1/GUCY1B1/MYH10/GUCY1A1/MYL9/EDNRA/ADORA2B
hsa00531	Metabolism	Glycan biosynthesis and metabolism	hsa00531	Glycosaminoglycan degradation	2/659	19/8842	0.41934	1	0.918601	10855/6448	2	HPSE/SGSH
hsa04024	Environmental Information Processing	Signal transduction	hsa04024	cAMP signaling pathway	18/659	226/8842	0.420007	1	0.918601	2892/51738/7253/6750/1816/6751/154/6548/117/5732/8310/11069/90993/6237/2771/10257/10398/1909	18	GRIA3/GHRL/TSHR/SST/DRD5/SSTR1/ADRB2/SLC9A1/ADCYAP1R1/PTGER2/ACOX3/RAPGEF4/CREB3L1/RRAS/GNAI2/ABCC4/MYL9/EDNRA
hsa05224	Human Diseases	Cancer: specific types	hsa05224	Breast cancer	12/659	148/8842	0.424414	1	0.918601	2249/3815/1647/369/672/7474/4851/23462/8324/2535/8600/7472	12	FGF4/KIT/GADD45A/ARAF/BRCA1/WNT5A/NOTCH1/HEY1/FZD7/FZD2/TNFSF11/WNT2
hsa04713	Organismal Systems	Environmental adaptation	hsa04713	Circadian entrainment	8/659	97/8842	0.43684	1	0.918601	2892/2788/117/8864/2771/2983/2982/10681	8	GRIA3/GNG7/ADCYAP1R1/PER2/GNAI2/GUCY1B1/GUCY1A1/GNB5
hsa05230	Human Diseases	Cancer: overview	hsa05230	Central carbon metabolism in cancer	6/659	71/8842	0.437157	1	0.918601	5156/3815/3418/5159/5315/80201	6	PDGFRA/KIT/IDH2/PDGFRB/PKM/HKDC1
hsa00785	Metabolism	Metabolism of cofactors and vitamins	hsa00785	Lipoic acid metabolism	2/659	20/8842	0.445552	1	0.918601	1629/593	2	DBT/BCKDHA
hsa04070	Environmental Information Processing	Signal transduction	hsa04070	Phosphatidylinositol signaling system	8/659	98/8842	0.448388	1	0.918601	5288/139189/3706/8527/8395/5305/55529/160851	8	PIK3C2G/DGKK/ITPKA/DGKD/PIP5K1B/PIP4K2A/PIP4P2/DGKH
hsa04130	Genetic Information Processing	Folding, sorting and degradation	hsa04130	SNARE interactions in vesicular transport	3/659	33/8842	0.450527	1	0.918601	415117/10791/10228	3	STX19/VAMP5/STX6
hsa04923	Organismal Systems	Endocrine system	hsa04923	Regulation of lipolysis in adipocytes	5/659	59/8842	0.451434	1	0.918601	7253/154/8471/63924/2771	5	TSHR/ADRB2/IRS4/CIDEC/GNAI2
hsa05231	Human Diseases	Cancer: overview	hsa05231	Choline metabolism in cancer	8/659	99/8842	0.459898	1	0.918601	139189/5156/80310/8527/8395/5159/160851/8936	8	DGKK/PDGFRA/PDGFD/DGKD/PIP5K1B/PDGFRB/DGKH/WASF1
hsa04730	Organismal Systems	Nervous system	hsa04730	Long-term depression	5/659	60/8842	0.466268	1	0.918601	2892/369/2771/2983/2982	5	GRIA3/ARAF/GNAI2/GUCY1B1/GUCY1A1
hsa00514	Metabolism	Glycan biosynthesis and metabolism	hsa00514	Other types of O-glycan biosynthesis	4/659	47/8842	0.46844	1	0.918601	285203/727936/23509/152002	4	EOGT/GXYLT2/POFUT1/XXYLT1
hsa04930	Human Diseases	Endocrine and metabolic disease	hsa04930	Type II diabetes mellitus	4/659	47/8842	0.46844	1	0.918601	8471/8835/5315/80201	4	IRS4/SOCS2/PKM/HKDC1
hsa04710	Organismal Systems	Environmental adaptation	hsa04710	Circadian rhythm	3/659	34/8842	0.470377	1	0.918601	8864/79365/8553	3	PER2/BHLHE41/BHLHE40
hsa00770	Metabolism	Metabolism of cofactors and vitamins	hsa00770	Pantothenate and CoA biosynthesis	2/659	21/8842	0.471088	1	0.918601	224/217	2	ALDH3A2/ALDH2
hsa04916	Organismal Systems	Endocrine system	hsa04916	Melanogenesis	8/659	101/8842	0.48277	1	0.918601	4286/3815/90993/2771/7474/8324/2535/7472	8	MITF/KIT/CREB3L1/GNAI2/WNT5A/FZD7/FZD2/WNT2
hsa01524	Human Diseases	Drug resistance: antineoplastic	hsa01524	Platinum drug resistance	6/659	75/8842	0.490669	1	0.918601	2940/330/2941/672/4436/7153	6	GSTA3/BIRC3/GSTA4/BRCA1/MSH2/TOP2A
hsa04120	Genetic Information Processing	Folding, sorting and degradation	hsa04120	Ubiquitin mediated proteolysis	11/659	142/8842	0.492845	1	0.918601	9063/134111/23327/330/51588/672/7321/27338/11065/991/5371	11	PIAS2/UBE2QL1/NEDD4L/BIRC3/PIAS4/BRCA1/UBE2D1/UBE2S/UBE2C/CDC20/PML
hsa04380	Organismal Systems	Development and regeneration	hsa04380	Osteoclast differentiation	11/659	142/8842	0.492845	1	0.918601	4286/2355/29760/54/7305/1513/4688/54209/8600/10859/4982	11	MITF/FOSL2/BLNK/ACP5/TYROBP/CTSK/NCF2/TREM2/TNFSF11/LILRB1/TNFRSF11B
hsa04550	Cellular Processes	Cellular community - eukaryotes	hsa04550	Signaling pathways regulating pluripotency of stem cells	11/659	144/8842	0.511959	1	0.918601	2103/9314/3175/130399/7474/3976/8324/2535/3198/7703/7472	11	ESRRB/KLF4/ONECUT1/ACVR1C/WNT5A/LIF/FZD7/FZD2/HOXA1/PCGF2/WNT2
hsa01250	Metabolism	Global and overview maps	hsa01250	Biosynthesis of nucleotide sugars	3/659	37/8842	0.527834	1	0.918601	55276/9945/80201	3	PGM2/GFPT2/HKDC1
hsa05133	Human Diseases	Infectious disease: bacterial	hsa05133	Pertussis	6/659	78/8842	0.529685	1	0.918601	727/710/715/2771/3678/3576	6	C5/SERPING1/C1R/GNAI2/ITGA5/CXCL8
hsa04310	Environmental Information Processing	Signal transduction	hsa04310	Wnt signaling pathway	13/659	174/8842	0.538584	1	0.918601	11197/894/7474/5176/8324/8607/2535/4316/6423/6424/8840/27123/7472	13	WIF1/CCND2/WNT5A/SERPINF1/FZD7/RUVBL1/FZD2/MMP7/SFRP2/SFRP4/CCN4/DKK2/WNT2
hsa00920	Metabolism	Energy metabolism	hsa00920	Sulfur metabolism	1/659	10/8842	0.539274	1	0.918601	8991	1	SELENBP1
hsa04922	Organismal Systems	Endocrine system	hsa04922	Glucagon signaling pathway	8/659	107/8842	0.549623	1	0.918601	8789/5261/2203/90993/23235/5834/5315/126129	8	FBP2/PHKG2/FBP1/CREB3L1/SIK2/PYGB/PKM/CPT1C
hsa05130	Human Diseases	Infectious disease: bacterial	hsa05130	Pathogenic Escherichia coli infection	15/659	203/8842	0.553341	1	0.918601	51208/644150/26999/55930/57121/4430/10095/7846/84617/4628/8936/3576/1366/9075/9076	15	CLDN18/WIPF3/CYFIP2/MYO5C/LPAR5/MYO1B/ARPC1B/TUBA1A/TUBB6/MYH10/WASF1/CXCL8/CLDN7/CLDN2/CLDN1
hsa04152	Environmental Information Processing	Signal transduction	hsa04152	AMPK signaling pathway	9/659	122/8842	0.563009	1	0.918601	8789/5208/8471/2203/79602/948/23417/90993/126129	9	FBP2/PFKFB2/IRS4/FBP1/ADIPOR2/CD36/MLYCD/CREB3L1/CPT1C
hsa04935	Organismal Systems	Endocrine system	hsa04935	Growth hormone synthesis, secretion and action	9/659	122/8842	0.563009	1	0.918601	51738/6750/6751/3483/8471/112609/8835/90993/2771	9	GHRL/SST/SSTR1/IGFALS/IRS4/MRAP2/SOCS2/CREB3L1/GNAI2
hsa04080	Environmental Information Processing	Signaling molecules and interaction	hsa04080	Neuroactive ligand-receptor interaction	27/659	368/8842	0.564453	1	0.918601	887/2892/51738/7253/6750/886/130576/1816/6751/154/553/5618/117/727/5732/7442/10424/3640/3269/10888/5031/728/1241/1909/136/5179/5367	27	CCKBR/GRIA3/GHRL/TSHR/SST/CCKAR/LYPD6B/DRD5/SSTR1/ADRB2/AVPR1B/PRLR/ADCYAP1R1/C5/PTGER2/TRPV1/PGRMC2/INSL3/HRH1/GPR83/P2RY6/C5AR1/LTB4R/EDNRA/ADORA2B/PENK/PMCH
hsa04010	Environmental Information Processing	Signal transduction	hsa04010	MAPK signaling pathway	22/659	300/8842	0.564855	1	0.918601	2249/5156/3815/80310/4294/1846/84451/1647/51295/369/1326/1616/3310/3315/6237/6788/1945/11221/994/5159/7424/285	22	FGF4/PDGFRA/KIT/PDGFD/MAP3K10/DUSP4/MAP3K21/GADD45A/ECSIT/ARAF/MAP3K8/DAXX/HSPA6/HSPB1/RRAS/STK3/EFNA4/DUSP10/CDC25B/PDGFRB/VEGFC/ANGPT2
hsa00130	Metabolism	Metabolism of cofactors and vitamins	hsa00130	Ubiquinone and other terpenoid-quinone biosynthesis	1/659	11/8842	0.573652	1	0.918601	1728	1	NQO1
hsa00500	Metabolism	Carbohydrate metabolism	hsa00500	Starch and sucrose metabolism	3/659	40/8842	0.581658	1	0.918601	5834/55276/80201	3	PYGB/PGM2/HKDC1
hsa00563	Metabolism	Glycan biosynthesis and metabolism	hsa00563	Glycosylphosphatidylinositol (GPI)-anchor biosynthesis	2/659	26/8842	0.587405	1	0.918601	23556/54872	2	PIGN/PIGG
hsa00592	Metabolism	Lipid metabolism	hsa00592	alpha-Linolenic acid metabolism	2/659	26/8842	0.587405	1	0.918601	5319/8310	2	PLA2G1B/ACOX3
hsa04977	Organismal Systems	Digestive system	hsa04977	Vitamin digestion and absorption	2/659	26/8842	0.587405	1	0.918601	2694/8884	2	CBLIF/SLC5A6
hsa05219	Human Diseases	Cancer: specific types	hsa05219	Bladder cancer	3/659	41/8842	0.598713	1	0.918601	369/3576/7057	3	ARAF/CXCL8/THBS1
hsa04630	Environmental Information Processing	Signal transduction	hsa04630	JAK-STAT signaling pathway	12/659	168/8842	0.604533	1	0.918601	9063/282616/29949/5156/2057/5618/8835/51588/894/3976/5159/11009	12	PIAS2/IFNL2/IL19/PDGFRA/EPOR/PRLR/SOCS2/PIAS4/CCND2/LIF/PDGFRB/IL24
hsa04340	Environmental Information Processing	Signal transduction	hsa04340	Hedgehog signaling pathway	4/659	56/8842	0.608895	1	0.918601	57758/84976/894/2736	4	SCUBE2/DISP1/CCND2/GLI2
hsa01232	Metabolism	Global and overview maps	hsa01232	Nucleotide metabolism	6/659	85/8842	0.615326	1	0.918601	270/100/953/1503/29922/7378	6	AMPD1/ADA/ENTPD1/CTPS1/NME7/UPP1
hsa04530	Cellular Processes	Cellular community - eukaryotes	hsa04530	Tight junction	12/659	170/8842	0.621189	1	0.918601	51208/54566/23327/153562/10095/7846/87/4628/10398/1366/9075/9076	12	CLDN18/EPB41L4B/NEDD4L/MARVELD2/ARPC1B/TUBA1A/ACTN1/MYH10/MYL9/CLDN7/CLDN2/CLDN1
hsa04360	Organismal Systems	Development and regeneration	hsa04360	Axon guidance	13/659	184/8842	0.621469	1	0.918601	59277/3983/7220/6237/7223/2771/6091/7474/1945/2042/2048/10398/10154	13	NTN4/ABLIM1/TRPC1/RRAS/TRPC4/GNAI2/ROBO1/WNT5A/EFNA4/EPHA3/EPHB2/MYL9/PLXNC1
hsa00230	Metabolism	Nucleotide metabolism	hsa00230	Purine metabolism	9/659	128/8842	0.62178	1	0.918601	270/8622/100/2272/55276/953/29922/2983/2982	9	AMPD1/PDE8B/ADA/FHIT/PGM2/ENTPD1/NME7/GUCY1B1/GUCY1A1
hsa05150	Human Diseases	Infectious disease: bacterial	hsa05150	Staphylococcus aureus infection	7/659	100/8842	0.624328	1	0.918601	54474/1669/727/715/728/3884/3872	7	KRT20/DEFA4/C5/C1R/C5AR1/KRT33B/KRT17
hsa04218	Cellular Processes	Cell growth and death	hsa04218	Cellular senescence	11/659	157/8842	0.629648	1	0.918601	291/1647/28996/6237/894/4361/983/9133/898/5054/3576	11	SLC25A4/GADD45A/HIPK2/RRAS/CCND2/MRE11/CDK1/CCNB2/CCNE1/SERPINE1/CXCL8
hsa04514	Environmental Information Processing	Signaling molecules and interaction	hsa04514	Cell adhesion molecules	11/659	157/8842	0.629648	1	0.918601	51208/25945/214/7412/1462/9379/1366/9075/26047/1001/9076	11	CLDN18/NECTIN3/ALCAM/VCAM1/VCAN/NRXN2/CLDN7/CLDN2/CNTNAP2/CDH3/CLDN1
hsa00240	Metabolism	Nucleotide metabolism	hsa00240	Pyrimidine metabolism	4/659	58/8842	0.636859	1	0.918601	953/1503/29922/7378	4	ENTPD1/CTPS1/NME7/UPP1
hsa00562	Metabolism	Carbohydrate metabolism	hsa00562	Inositol phosphate metabolism	5/659	73/8842	0.642968	1	0.918601	5288/3706/8395/23007/5305	5	PIK3C2G/ITPKA/PIP5K1B/PLCH1/PIP4K2A
hsa00533	Metabolism	Glycan biosynthesis and metabolism	hsa00533	Glycosaminoglycan biosynthesis - keratan sulfate	1/659	14/8842	0.662162	1	0.918601	8534	1	CHST1
hsa02010	Environmental Information Processing	Membrane transport	hsa02010	ABC transporters	3/659	45/8842	0.662252	1	0.918601	23461/10057/10257	3	ABCA5/ABCC5/ABCC4
hsa00020	Metabolism	Carbohydrate metabolism	hsa00020	Citrate cycle (TCA cycle)	2/659	30/8842	0.666002	1	0.918601	3418/50	2	IDH2/ACO2
hsa00860	Metabolism	Metabolism of cofactors and vitamins	hsa00860	Porphyrin metabolism	3/659	46/8842	0.676947	1	0.918601	7366/210/644	3	UGT2B15/ALAD/BLVRA
hsa05310	Human Diseases	Immune disease	hsa05310	Asthma	2/659	31/8842	0.68366	1	0.918601	2206/2207	2	MS4A2/FCER1G
hsa05100	Human Diseases	Infectious disease: bacterial	hsa05100	Bacterial invasion of epithelial cells	5/659	78/8842	0.700314	1	0.918601	10095/1759/3678/2335/8936	5	ARPC1B/DNM1/ITGA5/FN1/WASF1
hsa04215	Cellular Processes	Cell growth and death	hsa04215	Apoptosis - multiple species	2/659	32/8842	0.700545	1	0.918601	5414/330	2	SEPTIN4/BIRC3
hsa04022	Environmental Information Processing	Signal transduction	hsa04022	cGMP-PKG signaling pathway	11/659	166/8842	0.701787	1	0.918601	10242/154/8471/291/90993/2771/3764/2983/2982/10398/1909	11	KCNMB2/ADRB2/IRS4/SLC25A4/CREB3L1/GNAI2/KCNJ8/GUCY1B1/GUCY1A1/MYL9/EDNRA
hsa05323	Human Diseases	Immune disease	hsa05323	Rheumatoid arthritis	6/659	94/8842	0.711316	1	0.918601	54/1513/7097/1514/3576/8600	6	ACP5/CTSK/TLR2/CTSL/CXCL8/TNFSF11
hsa04620	Organismal Systems	Immune system	hsa04620	Toll-like receptor signaling pathway	7/659	109/8842	0.712817	1	0.918601	7098/1326/1513/7097/4283/3576/6696	7	TLR3/MAP3K8/CTSK/TLR2/CXCL9/CXCL8/SPP1
hsa05030	Human Diseases	Substance dependence	hsa05030	Cocaine addiction	3/659	49/8842	0.718172	1	0.918601	4128/90993/2771	3	MAOA/CREB3L1/GNAI2
hsa05208	Human Diseases	Cancer: overview	hsa05208	Chemical carcinogenesis - reactive oxygen species	15/659	226/8842	0.718638	1	0.918601	115019/2940/1646/4780/873/2052/8644/291/2941/1728/513/369/4688/253152/50507	15	SLC26A9/GSTA3/AKR1C2/NFE2L2/CBR1/EPHX1/AKR1C3/SLC25A4/GSTA4/NQO1/ATP5F1D/ARAF/NCF2/EPHX4/NOX4
hsa04929	Organismal Systems	Endocrine system	hsa04929	GnRH secretion	4/659	65/8842	0.724104	1	0.918601	2852/7220/7223/6696	4	GPER1/TRPC1/TRPC4/SPP1
hsa00983	Metabolism	Xenobiotics biodegradation and metabolism	hsa00983	Drug metabolism - other enzymes	5/659	81/8842	0.731511	1	0.918601	2940/7366/2941/29922/7378	5	GSTA3/UGT2B15/GSTA4/NME7/UPP1
hsa00450	Metabolism	Metabolism of other amino acids	hsa00450	Selenocompound metabolism	1/659	17/8842	0.73232	1	0.918601	1491	1	CTH
hsa05418	Human Diseases	Cardiovascular disease	hsa05418	Fluid shear stress and atherosclerosis	9/659	141/8842	0.7333	1	0.918601	2940/7850/4780/2941/1728/51588/7412/4688/1514	9	GSTA3/IL1R2/NFE2L2/GSTA4/NQO1/PIAS4/VCAM1/NCF2/CTSL
hsa04666	Organismal Systems	Immune system	hsa04666	Fc gamma R-mediated phagocytosis	6/659	98/8842	0.748296	1	0.918601	85477/8395/10095/3055/8936/8877	6	SCIN/PIP5K1B/ARPC1B/HCK/WASF1/SPHK1
hsa04980	NA	NA	hsa04980	Cobalamin transport and metabolism	1/659	18/8842	0.752309	1	0.918601	2694	1	CBLIF
hsa04640	Organismal Systems	Immune system	hsa04640	Hematopoietic cell lineage	6/659	99/8842	0.756985	1	0.918601	7850/2057/3815/948/3673/3678	6	IL1R2/EPOR/KIT/CD36/ITGA2/ITGA5
hsa00512	Metabolism	Glycan biosynthesis and metabolism	hsa00512	Mucin type O-glycan biosynthesis	2/659	36/8842	0.760727	1	0.918601	55808/2650	2	ST6GALNAC1/GCNT1
hsa04724	Organismal Systems	Nervous system	hsa04724	Glutamatergic synapse	7/659	115/8842	0.763429	1	0.918601	2892/2788/9455/7220/2771/9456/10681	7	GRIA3/GNG7/HOMER2/TRPC1/GNAI2/HOMER1/GNB5
hsa04928	Organismal Systems	Endocrine system	hsa04928	Parathyroid hormone synthesis, secretion and action	7/659	115/8842	0.763429	1	0.918601	860/9365/6446/90993/369/2771/8600	7	RUNX2/KL/SGK1/CREB3L1/ARAF/GNAI2/TNFSF11
hsa04061	Environmental Information Processing	Signaling molecules and interaction	hsa04061	Viral protein interaction with cytokine and cytokine receptor	6/659	100/8842	0.765452	1	0.918601	29949/56477/51554/4283/11009/3576	6	IL19/CCL28/ACKR4/CXCL9/IL24/CXCL8
hsa05143	Human Diseases	Infectious disease: parasitic	hsa05143	African trypanosomiasis	2/659	37/8842	0.774036	1	0.918601	7412/3910	2	VCAM1/LAMA4
hsa04920	Organismal Systems	Endocrine system	hsa04920	Adipocytokine signaling pathway	4/659	70/8842	0.776217	1	0.918601	8471/79602/948/126129	4	IRS4/ADIPOR2/CD36/CPT1C
hsa04911	Organismal Systems	Endocrine system	hsa04911	Insulin secretion	5/659	86/8842	0.778145	1	0.918601	886/10242/117/11069/90993	5	CCKAR/KCNMB2/ADCYAP1R1/RAPGEF4/CREB3L1
hsa04917	Organismal Systems	Endocrine system	hsa04917	Prolactin signaling pathway	4/659	71/8842	0.785651	1	0.918601	5618/8835/894/8600	4	PRLR/SOCS2/CCND2/TNFSF11
hsa05340	Human Diseases	Immune disease	hsa05340	Primary immunodeficiency	2/659	38/8842	0.786693	1	0.918601	100/29760	2	ADA/BLNK
hsa00100	Metabolism	Lipid metabolism	hsa00100	Steroid biosynthesis	1/659	20/8842	0.787926	1	0.918601	1718	1	DHCR24
hsa04668	Environmental Information Processing	Signal transduction	hsa04668	TNF signaling pathway	7/659	119/8842	0.793387	1	0.918601	330/90993/1326/7412/1051/3976/7424	7	BIRC3/CREB3L1/MAP3K8/VCAM1/CEBPB/LIF/VEGFC
hsa05134	Human Diseases	Infectious disease: bacterial	hsa05134	Legionellosis	3/659	56/8842	0.798354	1	0.918601	3310/7097/3576	3	HSPA6/TLR2/CXCL8
hsa04211	Organismal Systems	Aging	hsa04211	Longevity regulating pathway	5/659	90/8842	0.810766	1	0.918601	8471/9365/79602/90993/10919	5	IRS4/KL/ADIPOR2/CREB3L1/EHMT2
hsa04071	Environmental Information Processing	Signal transduction	hsa04071	Sphingolipid signaling pathway	7/659	122/8842	0.813913	1	0.918601	340485/165679/2206/130367/2771/2207/8877	7	ACER2/SPTSSB/MS4A2/SGPP2/GNAI2/FCER1G/SPHK1
hsa04919	Organismal Systems	Endocrine system	hsa04919	Thyroid hormone signaling pathway	7/659	122/8842	0.813913	1	0.918601	6548/5208/10231/8850/90390/4851/1734	7	SLC9A1/PFKFB2/RCAN2/KAT2B/MED30/NOTCH1/DIO2
hsa01240	Metabolism	Global and overview maps	hsa01240	Biosynthesis of cofactors	9/659	153/8842	0.814553	1	0.918601	145226/7366/210/1728/224/217/1503/29922/6999	9	RDH12/UGT2B15/ALAD/NQO1/ALDH3A2/ALDH2/CTPS1/NME7/TDO2
hsa04910	Organismal Systems	Endocrine system	hsa04910	Insulin signaling pathway	8/659	138/8842	0.816909	1	0.918601	8789/5261/8471/2203/8835/369/5834/80201	8	FBP2/PHKG2/IRS4/FBP1/SOCS2/ARAF/PYGB/HKDC1
hsa05207	Human Diseases	Cancer: overview	hsa05207	Chemical carcinogenesis - receptor activation	13/659	215/8842	0.82188	1	0.918601	2249/2940/7366/154/9314/2052/2941/90993/3838/2771/3841/8600/253152	13	FGF4/GSTA3/UGT2B15/ADRB2/KLF4/EPHX1/GSTA4/CREB3L1/KPNA2/GNAI2/KPNA5/TNFSF11/EPHX4
hsa04915	Organismal Systems	Endocrine system	hsa04915	Estrogen signaling pathway	8/659	139/8842	0.822968	1	0.918601	54474/7031/2852/90993/3310/2771/3884/3872	8	KRT20/TFF1/GPER1/CREB3L1/HSPA6/GNAI2/KRT33B/KRT17
hsa05225	Human Diseases	Cancer: specific types	hsa05225	Hepatocellular carcinoma	10/659	170/8842	0.824143	1	0.918601	2940/4780/2941/1728/1647/369/7474/8324/2535/7472	10	GSTA3/NFE2L2/GSTA4/NQO1/GADD45A/ARAF/WNT5A/FZD7/FZD2/WNT2
hsa05214	Human Diseases	Cancer: specific types	hsa05214	Glioma	4/659	76/8842	0.828138	1	0.918601	5156/1647/369/5159	4	PDGFRA/GADD45A/ARAF/PDGFRB
hsa04371	Environmental Information Processing	Signal transduction	hsa04371	Apelin signaling pathway	8/659	140/8842	0.828871	1	0.918601	6548/2788/6237/2771/5054/10681/8877/6696	8	SLC9A1/GNG7/RRAS/GNAI2/SERPINE1/GNB5/SPHK1/SPP1
hsa04931	Human Diseases	Endocrine and metabolic disease	hsa04931	Insulin resistance	6/659	109/8842	0.831982	1	0.918601	948/90993/5834/9945/10998/57761	6	CD36/CREB3L1/PYGB/GFPT2/SLC27A5/TRIB3
hsa00515	Metabolism	Glycan biosynthesis and metabolism	hsa00515	Mannose type O-glycan biosynthesis	1/659	23/8842	0.831994	1	0.918601	10690	1	FUT9
hsa03430	Genetic Information Processing	Replication and repair	hsa03430	Mismatch repair	1/659	23/8842	0.831994	1	0.918601	4436	1	MSH2
hsa04614	Organismal Systems	Endocrine system	hsa04614	Renin-angiotensin system	1/659	23/8842	0.831994	1	0.918601	1359	1	CPA3
hsa04964	Organismal Systems	Excretory system	hsa04964	Proximal tubule bicarbonate reclamation	1/659	23/8842	0.831994	1	0.918601	760	1	CA2
hsa04520	Cellular Processes	Cellular community - eukaryotes	hsa04520	Adherens junction	5/659	93/8842	0.832632	1	0.918601	25945/87/2241/10398/8936	5	NECTIN3/ACTN1/FER/MYL9/WASF1
hsa05145	Human Diseases	Infectious disease: parasitic	hsa05145	Toxoplasmosis	6/659	111/8842	0.844508	1	0.918601	330/3912/3310/3910/2771/7097	6	BIRC3/LAMB1/HSPA6/LAMA4/GNAI2/TLR2
hsa00534	Metabolism	Glycan biosynthesis and metabolism	hsa00534	Glycosaminoglycan biosynthesis - heparan sulfate / heparin	1/659	24/8842	0.844548	1	0.918601	9955	1	HS3ST3A1
hsa05132	Human Diseases	Infectious disease: bacterial	hsa05132	Salmonella infection	15/659	251/8842	0.848333	1	0.918601	5288/26999/330/5420/10095/6281/6237/7846/1434/7097/5217/84617/8767/10398/3576	15	PIK3C2G/CYFIP2/BIRC3/PODXL/ARPC1B/S100A10/RRAS/TUBA1A/CSE1L/TLR2/PFN2/TUBB6/RIPK2/MYL9/CXCL8
hsa03410	Genetic Information Processing	Replication and repair	hsa03410	Base excision repair	2/659	44/8842	0.850257	1	0.918601	4913/55247	2	NTHL1/NEIL3
hsa04213	Organismal Systems	Aging	hsa04213	Longevity regulating pathway - multiple species	3/659	62/8842	0.851015	1	0.918601	8471/3310/81570	3	IRS4/HSPA6/CLPB
hsa04330	Environmental Information Processing	Signal transduction	hsa04330	Notch signaling pathway	3/659	62/8842	0.851015	1	0.918601	8850/4851/23462	3	KAT2B/NOTCH1/HEY1
hsa01521	Human Diseases	Drug resistance: antineoplastic	hsa01521	EGFR tyrosine kinase inhibitor resistance	4/659	80/8842	0.856881	1	0.918601	5156/80310/369/5159	4	PDGFRA/PDGFD/ARAF/PDGFRB
hsa03050	Genetic Information Processing	Folding, sorting and degradation	hsa03050	Proteasome	2/659	46/8842	0.867277	1	0.918601	5704/7979	2	PSMC4/SEM1
hsa05410	Human Diseases	Cardiovascular disease	hsa05410	Hypertrophic cardiomyopathy	5/659	99/8842	0.870182	1	0.918601	4000/3673/7169/3678/7171	5	LMNA/ITGA2/TPM2/ITGA5/TPM4
hsa04728	Organismal Systems	Nervous system	hsa04728	Dopaminergic synapse	7/659	132/8842	0.871044	1	0.918601	2892/1816/2788/4128/90993/2771/10681	7	GRIA3/DRD5/GNG7/MAOA/CREB3L1/GNAI2/GNB5
hsa03083	Genetic Information Processing	Chromosome	hsa03083	Polycomb repressive complex	4/659	83/8842	0.875661	1	0.918601	23492/7321/9212/7703	4	CBX7/UBE2D1/AURKB/PCGF2
hsa05226	Human Diseases	Cancer: specific types	hsa05226	Gastric cancer	8/659	150/8842	0.879758	1	0.918601	2249/1647/369/7474/8324/2535/898/7472	8	FGF4/GADD45A/ARAF/WNT5A/FZD7/FZD2/CCNE1/WNT2
hsa04672	Organismal Systems	Immune system	hsa04672	Intestinal immune network for IgA production	2/659	49/8842	0.889497	1	0.918601	56477/5284	2	CCL28/PIGR
hsa05417	Human Diseases	Cardiovascular disease	hsa05417	Lipid and atherosclerosis	12/659	216/8842	0.890096	1	0.918601	1558/4780/1559/7436/948/9451/3310/7412/4688/7097/4973/3576	12	CYP2C8/NFE2L2/CYP2C9/VLDLR/CD36/EIF2AK3/HSPA6/VCAM1/NCF2/TLR2/OLR1/CXCL8
hsa05142	Human Diseases	Infectious disease: parasitic	hsa05142	Chagas disease	5/659	103/8842	0.891051	1	0.918601	2769/2771/7097/5054/3576	5	GNA15/GNAI2/TLR2/SERPINE1/CXCL8
hsa05412	Human Diseases	Cardiovascular disease	hsa05412	Arrhythmogenic right ventricular cardiomyopathy	4/659	86/8842	0.892273	1	0.918601	2697/4000/3673/3678	4	GJA1/LMNA/ITGA2/ITGA5
hsa04141	Genetic Information Processing	Folding, sorting and degradation	hsa04141	Protein processing in endoplasmic reticulum	9/659	170/8842	0.895632	1	0.918601	4780/56605/91319/9451/3310/79139/7321/9532/6238	9	NFE2L2/ERO1B/DERL3/EIF2AK3/HSPA6/DERL1/UBE2D1/BAG2/RRBP1
hsa04261	Organismal Systems	Circulatory system	hsa04261	Adrenergic signaling in cardiomyocytes	8/659	154/8842	0.896287	1	0.918601	154/6548/3784/11069/90993/2771/7169/7171	8	ADRB2/SLC9A1/KCNQ1/RAPGEF4/CREB3L1/GNAI2/TPM2/TPM4
hsa05031	Human Diseases	Substance dependence	hsa05031	Amphetamine addiction	3/659	69/8842	0.896952	1	0.918601	2892/4128/90993	3	GRIA3/MAOA/CREB3L1
hsa04260	Organismal Systems	Circulatory system	hsa04260	Cardiac muscle contraction	4/659	87/8842	0.897361	1	0.918601	3270/6548/7169/7171	4	HRC/SLC9A1/TPM2/TPM4
hsa05135	Human Diseases	Infectious disease: bacterial	hsa05135	Yersinia infection	7/659	138/8842	0.897791	1	0.918601	644150/8395/10095/8935/3678/2335/3576	7	WIPF3/PIP5K1B/ARPC1B/SKAP2/ITGA5/FN1/CXCL8
hsa04934	Human Diseases	Endocrine and metabolic disease	hsa04934	Cushing syndrome	8/659	155/8842	0.900109	1	0.918601	8622/90993/2771/7474/8324/2535/898/7472	8	PDE8B/CREB3L1/GNAI2/WNT5A/FZD7/FZD2/CCNE1/WNT2
hsa05414	Human Diseases	Cardiovascular disease	hsa05414	Dilated cardiomyopathy	5/659	105/8842	0.900358	1	0.918601	4000/3673/7169/3678/7171	5	LMNA/ITGA2/TPM2/ITGA5/TPM4
hsa05206	Human Diseases	Cancer: overview	hsa05206	MicroRNAs in cancer	18/659	312/8842	0.900383	1	0.918601	5156/27250/672/894/1945/113130/4851/6935/994/7078/5159/5328/3371/9493/898/6624/3678/7057	18	PDGFRA/PDCD4/BRCA1/CCND2/EFNA4/CDCA5/NOTCH1/ZEB1/CDC25B/TIMP3/PDGFRB/PLAU/TNC/KIF23/CCNE1/FSCN1/ITGA5/THBS1
hsa04913	Organismal Systems	Endocrine system	hsa04913	Ovarian steroidogenesis	2/659	51/8842	0.902339	1	0.918601	654/8644	2	BMP6/AKR1C3
hsa05203	Human Diseases	Cancer: overview	hsa05203	Viral carcinogenesis	11/659	205/8842	0.905955	1	0.918601	85477/3249/90993/8850/894/87/983/5315/991/8368/898	11	SCIN/HPN/CREB3L1/KAT2B/CCND2/ACTN1/CDK1/PKM/CDC20/H4C13/CCNE1
hsa04727	Organismal Systems	Nervous system	hsa04727	GABAergic synapse	4/659	89/8842	0.906908	1	0.918601	2788/2771/10681/2571	4	GNG7/GNAI2/GNB5/GAD1
hsa03060	Genetic Information Processing	Folding, sorting and degradation	hsa03060	Protein export	1/659	31/8842	0.909764	1	0.918601	51608	1	GET4
hsa04014	Environmental Information Processing	Signal transduction	hsa04014	Ras signaling pathway	13/659	238/8842	0.910005	1	0.918601	5319/2249/5156/2788/3815/80310/9462/6237/1945/5159/7424/285/10681	13	PLA2G1B/FGF4/PDGFRA/GNG7/KIT/PDGFD/RASAL2/RRAS/EFNA4/PDGFRB/VEGFC/ANGPT2/GNB5
hsa05166	Human Diseases	Infectious disease: viral	hsa05166	Human T-cell leukemia virus 1 infection	12/659	223/8842	0.912317	1	0.918601	7850/291/90993/8850/9232/894/7094/9133/4487/991/898/4316	12	IL1R2/SLC25A4/CREB3L1/KAT2B/PTTG1/CCND2/TLN1/CCNB2/MSX1/CDC20/CCNE1/MMP7
hsa04961	Organismal Systems	Excretory system	hsa04961	Endocrine and other factor-regulated calcium reabsorption	2/659	53/8842	0.913777	1	0.918601	9365/1759	2	KL/DNM1
hsa05032	Human Diseases	Substance dependence	hsa05032	Morphine addiction	4/659	91/8842	0.915659	1	0.918601	8622/2788/2771/10681	4	PDE8B/GNG7/GNAI2/GNB5
hsa04136	Cellular Processes	Transport and catabolism	hsa04136	Autophagy - other	1/659	32/8842	0.916513	1	0.918601	83734	1	ATG10
hsa04066	Environmental Information Processing	Signal transduction	hsa04066	HIF-1 signaling pathway	5/659	109/8842	0.916919	1	0.918601	2023/7076/285/5054/80201	5	ENO1/TIMP1/ANGPT2/SERPINE1/HKDC1
hsa05223	Human Diseases	Cancer: specific types	hsa05223	Non-small cell lung cancer	3/659	73/8842	0.917073	1	0.918601	2272/1647/369	3	FHIT/GADD45A/ARAF
hsa05017	Human Diseases	Neurodegenerative disease	hsa05017	Spinocerebellar ataxia	7/659	144/8842	0.919686	1	0.918601	2892/3752/7436/291/5704/7979/56652	7	GRIA3/KCND3/VLDLR/SLC25A4/PSMC4/SEM1/TWNK
hsa03460	Genetic Information Processing	Replication and repair	hsa03460	Fanconi anemia pathway	2/659	55/8842	0.923949	1	0.918601	672/2187	2	BRCA1/FANCB
hsa03020	Genetic Information Processing	Transcription	hsa03020	RNA polymerase	1/659	34/8842	0.928536	1	0.918601	10849	1	POLR1G
hsa04657	Organismal Systems	Immune system	hsa04657	IL-17 signaling pathway	4/659	95/8842	0.93099	1	0.918601	4586/1051/27189/3576	4	MUC5AC/CEBPB/IL17C/CXCL8
hsa05131	Human Diseases	Infectious disease: bacterial	hsa05131	Shigellosis	13/659	249/8842	0.937186	1	0.918601	10095/340061/7321/58528/87/5217/7094/8767/10398/3678/8936/3576/80201	13	ARPC1B/STING1/UBE2D1/RRAGD/ACTN1/PFN2/TLN1/RIPK2/MYL9/ITGA5/WASF1/CXCL8/HKDC1
hsa04725	Organismal Systems	Nervous system	hsa04725	Cholinergic synapse	5/659	115/8842	0.93722	1	0.918601	2788/3784/90993/2771/10681	5	GNG7/KCNQ1/CREB3L1/GNAI2/GNB5
hsa03030	Genetic Information Processing	Replication and repair	hsa03030	DNA replication	1/659	36/8842	0.938831	1	0.918601	4171	1	MCM2
hsa04721	Organismal Systems	Nervous system	hsa04721	Synaptic vesicle cycle	3/659	79/8842	0.940608	1	0.918601	1759/10815/6857	3	DNM1/CPLX1/SYT1
hsa05213	Human Diseases	Cancer: specific types	hsa05213	Endometrial cancer	2/659	59/8842	0.940995	1	0.918601	1647/369	2	GADD45A/ARAF
hsa04144	Cellular Processes	Transport and catabolism	hsa04144	Endocytosis	13/659	252/8842	0.943251	1	0.918601	6456/2348/5156/55040/644150/23327/8395/3310/10095/30845/11031/1759/5371	13	SH3GL2/FOLR1/PDGFRA/EPN3/WIPF3/NEDD4L/PIP5K1B/HSPA6/ARPC1B/EHD3/RAB31/DNM1/PML
hsa05216	Human Diseases	Cancer: specific types	hsa05216	Thyroid cancer	1/659	37/8842	0.943408	1	0.918601	1647	1	GADD45A
hsa04750	Organismal Systems	Sensory system	hsa04750	Inflammatory mediator regulation of TRP channels	4/659	99/8842	0.943758	1	0.918601	5732/7442/51393/3269	4	PTGER2/TRPV1/TRPV2/HRH1
hsa04612	Organismal Systems	Immune system	hsa04612	Antigen processing and presentation	3/659	80/8842	0.94387	1	0.918601	3310/1508/1514	3	HSPA6/CTSB/CTSL
hsa04370	Environmental Information Processing	Signal transduction	hsa04370	VEGF signaling pathway	2/659	60/8842	0.944651	1	0.918601	3315/8877	2	HSPB1/SPHK1
hsa05415	Human Diseases	Cardiovascular disease	hsa05415	Diabetic cardiomyopathy	10/659	205/8842	0.947471	1	0.918601	5166/948/291/513/51660/1277/4688/1281/9945/1278	10	PDK4/CD36/SLC25A4/ATP5F1D/MPC1/COL1A1/NCF2/COL3A1/GFPT2/COL1A2
hsa05164	Human Diseases	Infectious disease: viral	hsa05164	Influenza A	8/659	172/8842	0.948937	1	0.918601	7113/7098/291/3838/8480/3841/3576/5371	8	TMPRSS2/TLR3/SLC25A4/KPNA2/RAE1/KPNA5/CXCL8/PML
hsa05162	Human Diseases	Infectious disease: viral	hsa05162	Measles	6/659	139/8842	0.952888	1	0.918601	30835/9451/3310/894/7097/898	6	CD209/EIF2AK3/HSPA6/CCND2/TLR2/CCNE1
hsa04613	Organismal Systems	Immune system	hsa04613	Neutrophil extracellular trap formation	9/659	192/8842	0.954725	1	0.918601	2243/727/291/64581/4688/7097/8368/728/27180	9	FGA/C5/SLC25A4/CLEC7A/NCF2/TLR2/H4C13/C5AR1/SIGLEC9
hsa03250	Genetic Information Processing	Information processing in viruses	hsa03250	Viral life cycle - HIV-1	2/659	64/8842	0.957231	1	0.918601	8850/636	2	KAT2B/BICD1
hsa05160	Human Diseases	Infectious disease: viral	hsa05160	Hepatitis C	7/659	159/8842	0.95753	1	0.918601	51208/7098/9451/369/1366/9075/9076	7	CLDN18/TLR3/EIF2AK3/ARAF/CLDN7/CLDN2/CLDN1
hsa05033	Human Diseases	Substance dependence	hsa05033	Nicotine addiction	1/659	41/8842	0.958544	1	0.918601	2892	1	GRIA3
hsa04137	Cellular Processes	Transport and catabolism	hsa04137	Mitophagy - animal	4/659	105/8842	0.958907	1	0.918601	4286/9451/6237/7942	4	MITF/EIF2AK3/RRAS/TFEB
hsa04625	Organismal Systems	Immune system	hsa04625	C-type lectin receptor signaling pathway	4/659	105/8842	0.958907	1	0.918601	30835/64581/6237/2207	4	CD209/CLEC7A/RRAS/FCER1G
hsa04927	Organismal Systems	Endocrine system	hsa04927	Cortisol synthesis and secretion	2/659	65/8842	0.959919	1	0.918601	8622/90993	2	PDE8B/CREB3L1
hsa04742	Organismal Systems	Sensory system	hsa04742	Taste transduction	3/659	86/8842	0.960194	1	0.918601	6338/6337/6328	3	SCNN1B/SCNN1A/SCN3A
hsa05210	Human Diseases	Cancer: specific types	hsa05210	Colorectal cancer	3/659	87/8842	0.962438	1	0.918601	1647/369/4436	3	GADD45A/ARAF/MSH2
hsa05161	Human Diseases	Infectious disease: viral	hsa05161	Hepatitis B	7/659	163/8842	0.96444	1	0.918601	7098/90993/369/7097/898/3576/3339	7	TLR3/CREB3L1/ARAF/TLR2/CCNE1/CXCL8/HSPG2
hsa04940	Human Diseases	Endocrine and metabolic disease	hsa04940	Type I diabetes mellitus	1/659	43/8842	0.96452	1	0.918601	2571	1	GAD1
hsa03013	Genetic Information Processing	Translation	hsa03013	Nucleocytoplasmic transport	4/659	108/8842	0.964976	1	0.918601	3838/8480/1434/3841	4	KPNA2/RAE1/CSE1L/KPNA5
hsa04962	Organismal Systems	Excretory system	hsa04962	Vasopressin-regulated water reabsorption	1/659	44/8842	0.967177	1	0.918601	90993	1	CREB3L1
hsa04664	Organismal Systems	Immune system	hsa04664	Fc epsilon RI signaling pathway	2/659	69/8842	0.969139	1	0.918601	2206/2207	2	MS4A2/FCER1G
hsa04723	Organismal Systems	Nervous system	hsa04723	Retrograde endocannabinoid signaling	6/659	149/8842	0.970521	1	0.918601	2892/2788/57406/222236/2771/10681	6	GRIA3/GNG7/ABHD6/NAPEPLD/GNAI2/GNB5
hsa04140	Cellular Processes	Transport and catabolism	hsa04140	Autophagy - animal	7/659	169/8842	0.972906	1	0.918601	8471/83734/9451/6237/1508/58528/1514	7	IRS4/ATG10/EIF2AK3/RRAS/CTSB/RRAGD/CTSL
hsa05120	Human Diseases	Infectious disease: bacterial	hsa05120	Epithelial cell signaling in Helicobacter pylori infection	2/659	71/8842	0.972946	1	0.918601	5803/3576	2	PTPRZ1/CXCL8
hsa05034	Human Diseases	Substance dependence	hsa05034	Alcoholism	8/659	188/8842	0.974205	1	0.918601	2788/4128/90993/369/2771/8368/136/10681	8	GNG7/MAOA/CREB3L1/ARAF/GNAI2/H4C13/ADORA2B/GNB5
hsa04622	Organismal Systems	Immune system	hsa04622	RIG-I-like receptor signaling pathway	2/659	72/8842	0.974676	1	0.918601	340061/3576	2	STING1/CXCL8
hsa04621	Organismal Systems	Immune system	hsa04621	NOD-like receptor signaling pathway	8/659	189/8842	0.97532	1	0.918601	1669/330/51393/340061/1508/8767/3576/84168	8	DEFA4/BIRC3/TRPV2/STING1/CTSB/RIPK2/CXCL8/ANTXR1
hsa05110	Human Diseases	Infectious disease: bacterial	hsa05110	Vibrio cholerae infection	1/659	51/8842	0.980972	1	0.918601	3784	1	KCNQ1
hsa04150	Environmental Information Processing	Signal transduction	hsa04150	mTOR signaling pathway	6/659	158/8842	0.980976	1	0.918601	6446/7474/58528/8324/2535/7472	6	SGK1/WNT5A/RRAGD/FZD7/FZD2/WNT2
hsa05322	Human Diseases	Immune disease	hsa05322	Systemic lupus erythematosus	5/659	139/8842	0.981067	1	0.918601	727/6741/715/87/8368	5	C5/SSB/C1R/ACTN1/H4C13
hsa01522	Human Diseases	Drug resistance: antineoplastic	hsa01522	Endocrine resistance	3/659	99/8842	0.981555	1	0.918601	2852/369/4851	3	GPER1/ARAF/NOTCH1
hsa05140	Human Diseases	Infectious disease: parasitic	hsa05140	Leishmaniasis	2/659	77/8842	0.98184	1	0.918601	4688/7097	2	NCF2/TLR2
hsa05212	Human Diseases	Cancer: specific types	hsa05212	Pancreatic cancer	2/659	77/8842	0.98184	1	0.918601	1647/369	2	GADD45A/ARAF
hsa05220	Human Diseases	Cancer: specific types	hsa05220	Chronic myeloid leukemia	2/659	77/8842	0.98184	1	0.918601	1647/369	2	GADD45A/ARAF
hsa04973	Organismal Systems	Digestive system	hsa04973	Carbohydrate digestion and absorption	1/659	52/8842	0.982398	1	0.918601	80201	1	HKDC1
hsa05320	Human Diseases	Immune disease	hsa05320	Autoimmune thyroid disease	1/659	53/8842	0.983718	1	0.918601	7253	1	TSHR
hsa05152	Human Diseases	Infectious disease: bacterial	hsa05152	Tuberculosis	7/659	180/8842	0.983808	1	0.918601	30835/64581/1051/7097/2207/8767/8877	7	CD209/CLEC7A/CEBPB/TLR2/FCER1G/RIPK2/SPHK1
hsa05012	Human Diseases	Neurodegenerative disease	hsa05012	Parkinson disease	12/659	271/8842	0.985034	1	0.918601	4780/4128/291/9451/513/5704/7979/1616/2771/7846/84617/57181	12	NFE2L2/MAOA/SLC25A4/EIF2AK3/ATP5F1D/PSMC4/SEM1/DAXX/GNAI2/TUBA1A/TUBB6/SLC39A10
hsa05171	Human Diseases	Infectious disease: viral	hsa05171	Coronavirus disease - COVID-19	10/659	238/8842	0.986263	1	0.918601	2243/7113/7098/727/2162/715/340061/7097/728/3576	10	FGA/TMPRSS2/TLR3/C5/F13A1/C1R/STING1/TLR2/C5AR1/CXCL8
hsa05169	Human Diseases	Infectious disease: viral	hsa05169	Epstein-Barr virus infection	8/659	203/8842	0.986927	1	0.918601	29760/1647/5704/7979/894/953/7097/898	8	BLNK/GADD45A/PSMC4/SEM1/CCND2/ENTPD1/TLR2/CCNE1
hsa04623	Organismal Systems	Immune system	hsa04623	Cytosolic DNA-sensing pathway	2/659	83/8842	0.987869	1	0.918601	1687/340061	2	GSDME/STING1
hsa05020	Human Diseases	Neurodegenerative disease	hsa05020	Prion disease	12/659	278/8842	0.988758	1	0.918601	727/291/9451/90993/513/5704/7979/3310/4688/7846/4851/84617	12	C5/SLC25A4/EIF2AK3/CREB3L1/ATP5F1D/PSMC4/SEM1/HSPA6/NCF2/TUBA1A/NOTCH1/TUBB6
hsa04012	Environmental Information Processing	Signal transduction	hsa04012	ErbB signaling pathway	2/659	86/8842	0.990101	1	0.918601	145957/369	2	NRG4/ARAF
hsa04062	Organismal Systems	Immune system	hsa04062	Chemokine signaling pathway	7/659	193/8842	0.991405	1	0.918601	56477/2788/2771/3055/4283/3576/10681	7	CCL28/GNG7/GNAI2/HCK/CXCL9/CXCL8/GNB5
hsa05170	Human Diseases	Infectious disease: viral	hsa05170	Human immunodeficiency virus 1 infection	8/659	213/8842	0.991847	1	0.918601	2788/8905/340061/2771/983/7097/9133/10681	8	GNG7/AP1S2/STING1/GNAI2/CDK1/TLR2/CCNB2/GNB5
hsa04662	Organismal Systems	Immune system	hsa04662	B cell receptor signaling pathway	2/659	91/8842	0.992962	1	0.918601	29760/10859	2	BLNK/LILRB1
hsa05321	Human Diseases	Immune disease	hsa05321	Inflammatory bowel disease	1/659	65/8842	0.993613	1	0.918601	7097	1	TLR2
hsa05016	Human Diseases	Neurodegenerative disease	hsa05016	Huntington disease	13/659	311/8842	0.99409	1	0.918601	2892/2878/4294/291/90993/513/5704/7979/2882/7846/84617/7052/493869	13	GRIA3/GPX3/MAP3K10/SLC25A4/CREB3L1/ATP5F1D/PSMC4/SEM1/GPX7/TUBA1A/TUBB6/TGM2/GPX8
hsa04720	Organismal Systems	Nervous system	hsa04720	Long-term potentiation	1/659	67/8842	0.994537	1	0.918601	369	1	ARAF
hsa05163	Human Diseases	Infectious disease: viral	hsa05163	Human cytomegalovirus infection	8/659	226/8842	0.995677	1	0.918601	5156/2788/5732/90993/340061/2771/3576/10681	8	PDGFRA/GNG7/PTGER2/CREB3L1/STING1/GNAI2/CXCL8/GNB5
hsa05211	Human Diseases	Cancer: specific types	hsa05211	Renal cell carcinoma	1/659	70/8842	0.995677	1	0.918601	369	1	ARAF
hsa05010	Human Diseases	Neurodegenerative disease	hsa05010	Alzheimer disease	17/659	391/8842	0.996077	1	0.918601	8471/291/9451/513/369/5704/7979/7474/7846/8324/84617/348/57181/2535/27123/7472/50507	17	IRS4/SLC25A4/EIF2AK3/ATP5F1D/ARAF/PSMC4/SEM1/WNT5A/TUBA1A/FZD7/TUBB6/APOE/SLC39A10/FZD2/DKK2/WNT2/NOX4
hsa05167	Human Diseases	Infectious disease: viral	hsa05167	Kaposi sarcoma-associated herpesvirus infection	6/659	196/8842	0.997395	1	0.918601	2788/7098/3055/285/3576/10681	6	GNG7/TLR3/HCK/ANGPT2/CXCL8/GNB5
hsa04921	Organismal Systems	Endocrine system	hsa04921	Oxytocin signaling pathway	4/659	154/8842	0.997505	1	0.918601	2771/2983/2982/10398	4	GNAI2/GUCY1B1/GUCY1A1/MYL9
hsa03018	Genetic Information Processing	Folding, sorting and degradation	hsa03018	RNA degradation	1/659	78/8842	0.997686	1	0.918601	2023	1	ENO1
hsa05014	Human Diseases	Neurodegenerative disease	hsa05014	Amyotrophic lateral sclerosis	15/659	371/8842	0.997907	1	0.918601	145957/283/2878/9451/513/5704/7979/1616/79139/8480/2882/7846/5217/84617/493869	15	NRG4/ANG/GPX3/EIF2AK3/ATP5F1D/PSMC4/SEM1/DAXX/DERL1/RAE1/GPX7/TUBA1A/PFN2/TUBB6/GPX8
hsa04650	Organismal Systems	Immune system	hsa04650	Natural killer cell mediated cytotoxicity	3/659	135/8842	0.998079	1	0.918601	369/7305/2207	3	ARAF/TYROBP/FCER1G
hsa04217	Cellular Processes	Cell growth and death	hsa04217	Necroptosis	4/659	159/8842	0.99816	1	0.918601	7098/291/330/5834	4	TLR3/SLC25A4/BIRC3/PYGB
hsa05022	Human Diseases	Neurodegenerative disease	hsa05022	Pathways of neurodegeneration - multiple diseases	21/659	483/8842	0.998415	1	0.918601	2892/2878/4294/291/9451/513/369/5704/7979/1616/79139/7474/2882/7846/8324/84617/493869/2535/27123/7472/50507	21	GRIA3/GPX3/MAP3K10/SLC25A4/EIF2AK3/ATP5F1D/ARAF/PSMC4/SEM1/DAXX/DERL1/WNT5A/GPX7/TUBA1A/FZD7/TUBB6/GPX8/FZD2/DKK2/WNT2/NOX4
hsa00190	Metabolism	Energy metabolism	hsa00190	Oxidative phosphorylation	3/659	138/8842	0.99842	1	0.918601	495/496/513	3	ATP4A/ATP4B/ATP5F1D
hsa04722	Organismal Systems	Nervous system	hsa04722	Neurotrophin signaling pathway	2/659	120/8842	0.99907	1	0.918601	11213/8767	2	IRAK3/RIPK2
hsa05235	Human Diseases	Cancer: overview	hsa05235	PD-L1 expression and PD-1 checkpoint pathway in cancer	1/659	90/8842	0.999095	1	0.918601	7097	1	TLR2
hsa04658	Organismal Systems	Immune system	hsa04658	Th1 and Th2 cell differentiation	1/659	92/8842	0.999226	1	0.918601	4851	1	NOTCH1
hsa04925	Organismal Systems	Endocrine system	hsa04925	Aldosterone synthesis and secretion	1/659	98/8842	0.999516	1	0.918601	90993	1	CREB3L1
hsa04932	Human Diseases	Endocrine and metabolic disease	hsa04932	Non-alcoholic fatty liver disease	3/659	157/8842	0.99955	1	0.918601	79602/9451/3576	3	ADIPOR2/EIF2AK3/CXCL8
hsa03015	Genetic Information Processing	Translation	hsa03015	mRNA surveillance pathway	1/659	103/8842	0.999673	1	0.918601	23293	1	SMG6
hsa03082	Genetic Information Processing	Chromosome	hsa03082	ATP-dependent chromatin remodeling	1/659	117/8842	0.999891	1	0.918601	8607	1	RUVBL1
hsa04660	Organismal Systems	Immune system	hsa04660	T cell receptor signaling pathway	1/659	122/8842	0.999926	1	0.918601	1326	1	MAP3K8
hsa03008	Genetic Information Processing	Translation	hsa03008	Ribosome biogenesis in eukaryotes	2/659	168/8842	0.999971	1	0.918601	55226/23160	2	NAT10/WDR43
hsa04714	Organismal Systems	Environmental adaptation	hsa04714	Thermogenesis	4/659	235/8842	0.999986	1	0.918601	788/90993/513/126129	4	SLC25A20/CREB3L1/ATP5F1D/CPT1C
hsa03040	Genetic Information Processing	Transcription	hsa03040	Spliceosome	3/659	218/8842	0.999993	1	0.918601	3310/51645/26121	3	HSPA6/PPIL1/PRPF31
hsa04740	Organismal Systems	Sensory system	hsa04740	Olfactory transduction	1/659	453/8842	1	1	0.918601	2788	1	GNG7

## Sheet:  Table S6
Supplementary table 6: Distinct Clustering of 373 TCGA-STAD Samples Based on ETS1 and EFNA4 Expression
	Cluster
TCGA.D7.5577.01A	1
TCGA.D7.6818.01A	2
TCGA.BR.4280.01A	1
TCGA.D7.8572.01A	2
TCGA.VQ.A91Z.01A	1
TCGA.HU.A4HD.01A	1
TCGA.D7.8573.01A	1
TCGA.BR.7959.01A	2
TCGA.BR.8679.01A	1
TCGA.CG.5726.01A	1
TCGA.BR.6453.01A	2
TCGA.BR.A4QL.01A	1
TCGA.VQ.AA6A.01A	1
TCGA.HF.7132.01A	2
TCGA.BR.A4IV.01A	2
TCGA.CG.5718.01A	1
TCGA.BR.8296.01A	2
TCGA.R5.A7ZR.01A	1
TCGA.BR.8680.01A	1
TCGA.VQ.A8P2.01A	1
TCGA.CD.8533.01A	1
TCGA.RD.A8N2.01A	2
TCGA.VQ.A92D.01A	1
TCGA.HU.A4GT.01A	1
TCGA.ZA.A8F6.01A	2
TCGA.D7.A74A.01A	1
TCGA.IN.A7NR.01A	1
TCGA.HU.A4H2.01A	1
TCGA.BR.6456.01A	2
TCGA.CG.4442.01A	1
TCGA.CD.8524.01A	2
TCGA.VQ.A8PO.01A	2
TCGA.BR.7717.01A	1
TCGA.CG.4475.01A	1
TCGA.BR.4369.01A	1
TCGA.HU.A4GP.01A	2
TCGA.VQ.A94R.01A	2
TCGA.VQ.A91E.01A	2
TCGA.HU.A4GD.01A	1
TCGA.FP.8211.01A	1
TCGA.D7.A747.01A	2
TCGA.KB.A93G.01A	2
TCGA.RD.A8MV.01A	2
TCGA.BR.4256.01A	2
TCGA.FP.7735.01A	2
TCGA.VQ.A8PK.01A	2
TCGA.BR.7707.01A	1
TCGA.IN.A6RS.01A	1
TCGA.D7.6519.01A	1
TCGA.CG.4440.01A	2
TCGA.BR.8487.01A	1
TCGA.VQ.A94U.01A	2
TCGA.CG.5717.01A	1
TCGA.BR.A4CR.01A	2
TCGA.HU.8249.01A	1
TCGA.BR.6454.01A	2
TCGA.BR.8295.01A	1
TCGA.BR.7722.01A	2
TCGA.HU.A4HB.01A	2
TCGA.BR.7958.01A	2
TCGA.BR.7197.01A	1
TCGA.VQ.A94P.01A	2
TCGA.D7.8575.01A	2
TCGA.VQ.A8E0.01A	2
TCGA.VQ.A8PP.01A	2
TCGA.BR.8372.01A	1
TCGA.VQ.A91Y.01A	2
TCGA.IN.A6RL.01A	1
TCGA.CG.5732.01A	1
TCGA.RD.A8MW.01A	2
TCGA.KB.A6F7.01A	1
TCGA.BR.8382.01A	1
TCGA.BR.8060.01A	2
TCGA.HU.A4GF.01A	2
TCGA.R5.A7ZI.01A	1
TCGA.BR.8588.01A	1
TCGA.CD.5801.01A	1
TCGA.CD.5800.01A	1
TCGA.CG.4462.01A	2
TCGA.CD.8530.01A	2
TCGA.VQ.A8PX.01A	1
TCGA.D7.8578.01A	2
TCGA.BR.6458.01A	1
TCGA.VQ.A8PB.01A	2
TCGA.D7.6822.01A	1
TCGA.BR.8284.01A	2
TCGA.3M.AB47.01A	2
TCGA.BR.8381.01A	2
TCGA.BR.4191.01A	2
TCGA.MX.A666.01A	2
TCGA.CD.A486.01A	1
TCGA.BR.8077.01A	1
TCGA.MX.A663.01A	2
TCGA.R5.A7O7.01A	1
TCGA.VQ.A8DZ.01A	1
TCGA.BR.A44T.01A	2
TCGA.HU.A4H6.01A	1
TCGA.BR.A4CS.01A	2
TCGA.CG.4438.01A	2
TCGA.RD.A7BW.01A	2
TCGA.D7.8570.01A	1
TCGA.BR.4368.01A	2
TCGA.CG.5720.01A	1
TCGA.D7.8579.01A	2
TCGA.IN.A6RO.01A	1
TCGA.VQ.AA69.01A	1
TCGA.IP.7968.01A	2
TCGA.BR.8371.01A	2
TCGA.KB.A93J.01A	2
TCGA.D7.A4YU.01A	2
TCGA.BR.6705.01A	2
TCGA.BR.6803.01A	2
TCGA.D7.A6EX.01A	2
TCGA.HU.A4G9.01A	1
TCGA.BR.6564.01A	1
TCGA.D7.A4YX.01A	1
TCGA.CG.4441.01A	1
TCGA.VQ.A8DV.01A	1
TCGA.CG.5719.01A	2
TCGA.HU.A4GX.01A	1
TCGA.BR.8483.01A	1
TCGA.VQ.A8PC.01A	2
TCGA.CD.8526.01A	1
TCGA.BR.8380.01A	2
TCGA.VQ.A8PQ.01A	2
TCGA.BR.8291.01A	2
TCGA.HU.A4GQ.01A	1
TCGA.BR.8081.01A	2
TCGA.HU.A4H4.01A	2
TCGA.VQ.A91K.01A	1
TCGA.BR.4367.01A	2
TCGA.BR.8297.01A	2
TCGA.BR.8687.01A	1
TCGA.BR.8683.01A	2
TCGA.F1.A72C.01A	2
TCGA.VQ.A8PM.01A	2
TCGA.VQ.A925.01A	1
TCGA.IN.7808.01A	2
TCGA.HU.A4G8.01A	2
TCGA.CD.A48A.01A	1
TCGA.B7.A5TJ.01A	1
TCGA.IN.8462.01A	2
TCGA.BR.4294.01A	1
TCGA.BR.A4J4.01A	2
TCGA.IN.7806.01A	1
TCGA.VQ.AA6F.01A	2
TCGA.BR.A4J8.01A	1
TCGA.BR.6707.01A	1
TCGA.HU.A4GC.01A	2
TCGA.BR.8682.01A	2
TCGA.HU.A4H0.01A	1
TCGA.BR.8677.01A	2
TCGA.FP.7998.01A	2
TCGA.D7.8574.01A	2
TCGA.VQ.A8P5.01A	1
TCGA.CD.8532.01A	2
TCGA.VQ.A91A.01A	2
TCGA.CG.4466.01A	1
TCGA.BR.8369.01A	2
TCGA.D7.A4Z0.01A	2
TCGA.CG.4444.01A	2
TCGA.BR.7715.01A	1
TCGA.BR.8590.01A	2
TCGA.VQ.A927.01A	2
TCGA.D7.A6EV.01A	1
TCGA.D7.A748.01A	2
TCGA.VQ.A91U.01A	1
TCGA.IN.8663.01A	2
TCGA.CG.4477.01A	2
TCGA.CG.4460.01A	1
TCGA.RD.A8N5.01A	2
TCGA.BR.4363.01A	2
TCGA.D7.A6EZ.01A	1
TCGA.IN.A7NT.01A	1
TCGA.VQ.A8PD.01A	2
TCGA.VQ.A924.01A	1
TCGA.IN.A6RN.01A	1
TCGA.HU.A4GH.01A	1
TCGA.HU.A4H8.01A	1
TCGA.BR.4370.01A	2
TCGA.FP.A9TM.01A	2
TCGA.BR.6852.01A	1
TCGA.CG.4476.01A	2
TCGA.VQ.A8DU.01A	1
TCGA.CG.4443.01A	1
TCGA.BR.4257.01A	1
TCGA.D7.6815.01A	1
TCGA.BR.A4J9.01A	2
TCGA.BR.7723.01A	1
TCGA.RD.A8NB.01A	2
TCGA.D7.6520.01A	1
TCGA.BR.6452.01A	1
TCGA.IN.A6RR.01A	1
TCGA.VQ.A928.01A	1
TCGA.BR.A4J7.01A	1
TCGA.BR.8059.01A	2
TCGA.VQ.A8DT.01A	1
TCGA.VQ.A8P8.01A	2
TCGA.VQ.A91D.01A	1
TCGA.BR.7901.01A	1
TCGA.CG.4306.01A	1
TCGA.BR.6565.01A	1
TCGA.BR.7704.01A	1
TCGA.CG.4436.01A	1
TCGA.HU.A4G2.01A	2
TCGA.VQ.A94T.01A	1
TCGA.VQ.A8PU.01A	1
TCGA.VQ.A8PJ.01A	1
TCGA.IN.A6RI.01A	1
TCGA.IN.A7NU.01A	1
TCGA.CD.8534.01A	2
TCGA.VQ.AA68.01A	2
TCGA.FP.8631.01A	1
TCGA.D7.A6EY.01A	2
TCGA.D7.6526.01A	1
TCGA.BR.8364.01A	2
TCGA.BR.6563.01A	2
TCGA.BR.8676.01A	1
TCGA.CG.5721.01A	2
TCGA.HF.7133.01A	2
TCGA.CD.8528.01A	1
TCGA.HU.8244.01A	1
TCGA.CD.5813.01A	2
TCGA.BR.8484.01A	2
TCGA.BR.6457.01A	2
TCGA.FP.7916.01A	2
TCGA.BR.4187.01A	2
TCGA.KB.A93H.01A	1
TCGA.BR.8592.01A	2
TCGA.BR.4366.01A	1
TCGA.BR.7851.01A	2
TCGA.SW.A7EA.01A	1
TCGA.CD.5803.01A	2
TCGA.D7.6525.01A	2
TCGA.RD.A8N9.01A	2
TCGA.BR.4279.01A	2
TCGA.BR.8080.01A	2
TCGA.BR.A4PF.01A	2
TCGA.HU.A4G3.01A	1
TCGA.CD.8531.01A	2
TCGA.R5.A7ZF.01A	1
TCGA.CD.A487.01A	1
TCGA.BR.8384.01A	2
TCGA.VQ.A922.01A	2
TCGA.B7.A5TI.01A	2
TCGA.BR.8368.01A	1
TCGA.BR.4357.01A	1
TCGA.BR.4371.01A	1
TCGA.VQ.A91N.01A	1
TCGA.VQ.AA6J.01A	2
TCGA.CG.5724.01A	2
TCGA.VQ.A94O.01A	1
TCGA.BR.8591.01A	1
TCGA.VQ.AA64.01A	1
TCGA.FP.8099.01A	2
TCGA.F1.A448.01A	2
TCGA.VQ.A91V.01A	1
TCGA.RD.A8N0.01A	2
TCGA.CD.8525.01A	1
TCGA.FP.A4BF.01A	2
TCGA.FP.A8CX.01A	1
TCGA.RD.A7BS.01A	1
TCGA.BR.7716.01A	1
TCGA.BR.8366.01A	2
TCGA.VQ.AA6G.01A	2
TCGA.CG.4465.01A	2
TCGA.HU.A4H5.01A	1
TCGA.CG.4437.01A	1
TCGA.CD.5804.01A	1
TCGA.F1.6875.01A	2
TCGA.HF.A5NB.01A	1
TCGA.BR.8365.01A	2
TCGA.CD.8527.01A	1
TCGA.D7.A6F0.01A	1
TCGA.BR.7957.01A	2
TCGA.IN.AB1X.01A	2
TCGA.BR.8678.01A	1
TCGA.D7.6528.01A	1
TCGA.HU.8238.01A	1
TCGA.BR.8367.01A	2
TCGA.BR.7196.01A	2
TCGA.FP.7829.01A	1
TCGA.B7.A5TN.01A	1
TCGA.VQ.A8E3.01A	2
TCGA.CG.5725.01A	1
TCGA.CG.4305.01A	2
TCGA.BR.6455.01A	2
TCGA.BR.6802.01A	1
TCGA.BR.6709.01A	2
TCGA.B7.A5TK.01A	2
TCGA.CD.A4MH.01A	1
TCGA.BR.6710.01A	2
TCGA.CD.A4MG.01A	1
TCGA.D7.6522.01A	2
TCGA.F1.6177.01A	1
TCGA.BR.4201.01A	2
TCGA.BR.4361.01A	2
TCGA.FP.8209.01A	2
TCGA.FP.8210.01A	2
TCGA.HU.8604.01A	2
TCGA.CG.4301.01A	2
TCGA.RD.A8N1.01A	2
TCGA.BR.A44U.01A	1
TCGA.CG.4469.01A	1
TCGA.VQ.A8PH.01A	1
TCGA.D7.8576.01A	2
TCGA.VQ.AA6K.01A	2
TCGA.HU.8602.01A	2
TCGA.BR.8485.01A	2
TCGA.HU.A4GJ.01A	2
TCGA.BR.8686.01A	2
TCGA.BR.8589.01A	1
TCGA.RD.A8N6.01A	1
TCGA.D7.6524.01A	2
TCGA.CG.5722.01A	2
TCGA.BR.8486.01A	2
TCGA.VQ.A8PE.01A	2
TCGA.CD.8535.01A	2
TCGA.VQ.A91X.01A	1
TCGA.BR.A4J5.01A	2
TCGA.CD.5798.01A	1
TCGA.ZQ.A9CR.01A	2
TCGA.D7.6527.01A	1
TCGA.BR.8289.01A	1
TCGA.BR.6801.01A	1
TCGA.CG.5734.01A	1
TCGA.R5.A805.01A	2
TCGA.3M.AB46.01A	1
TCGA.CG.5716.01A	2
TCGA.BR.4253.01A	2
TCGA.BR.8058.01A	2
TCGA.VQ.A8P3.01A	1
TCGA.HU.A4H3.01A	1
TCGA.BR.4267.01A	1
TCGA.VQ.A8E2.01A	1
TCGA.MX.A5UG.01A	2
TCGA.RD.A8N4.01A	2
TCGA.IN.A6RJ.01A	1
TCGA.CG.5723.01A	1
TCGA.VQ.AA6D.01A	1
TCGA.F1.6874.01A	2
TCGA.CG.4304.01A	2
TCGA.VQ.A923.01A	2
TCGA.VQ.A8PF.01A	2
TCGA.BR.8361.01A	2
TCGA.BR.8690.01A	1
TCGA.HJ.7597.01A	1
TCGA.RD.A7BT.01A	1
TCGA.MX.A5UJ.01A	1
TCGA.VQ.A91Q.01A	2
TCGA.D7.5578.01A	1
TCGA.SW.A7EB.01A	1
TCGA.HU.A4GU.01A	1
TCGA.D7.6521.01A	2
TCGA.IN.AB1V.01A	1
TCGA.HF.7134.01A	1
TCGA.CD.A48C.01A	2
TCGA.HU.8610.01A	2
TCGA.BR.8373.01A	1
TCGA.EQ.8122.01A	2
TCGA.B7.5818.01A	1
TCGA.D7.A6F2.01A	1
TCGA.RD.A7C1.01A	1
TCGA.HF.7131.01A	2
TCGA.CD.5799.01A	1
TCGA.VQ.A91S.01A	2
TCGA.HU.A4GY.01A	2
TCGA.HU.8608.01A	2
TCGA.CD.A489.01A	2
TCGA.BR.6566.01A	1
TCGA.BR.A4J6.01A	1
TCGA.BR.8286.01A	1
TCGA.CD.8529.01A	2

## Sheet:  Table S7
Supplementary Table 7: Differential Expression Analysis for 373 TCGA-STAD RNAseq Samples Based on ETS1 and EFNA4 Expression
	baseMean	logFoldChange	lfcSE	stat	pvalue	padj
KRT6C	185.05	-4.8579	0.364313	-13.3344	1.45957e-40	4.07326e-38
KRT4	1693.8	-4.38746	0.379709	-11.5548	6.98249e-31	4.99644e-29
S100A7	571.474	-3.86811	0.359399	-10.7627	5.16269e-27	2.37301e-25
AFP	146.967	-3.84029	0.341012	-11.2615	2.03355e-29	1.23755e-27
CRNN	224.724	-3.79655	0.608465	-6.23955	4.38818e-10	2.52796e-09
IVL	61.9806	-3.68835	0.449032	-8.21399	2.13949e-16	2.8844e-15
RHCG	543.142	-3.43272	0.274601	-12.5008	7.39422e-36	1.04825e-33
MAGEC2	64.4762	-3.42903	0.518585	-6.61229	3.7843e-11	2.53781e-10
MUC21	121.772	-3.377	0.352374	-9.58357	9.37435e-22	2.40325e-20
BPIFA1	17.8306	-3.31924	0.399811	-8.30201	1.02364e-16	1.4522e-15
KRT13	1565.35	-3.26587	0.360754	-9.05291	1.39214e-19	2.79501e-18
KRT78	54.2513	-3.24381	0.298272	-10.8753	1.51124e-27	7.39899e-26
XAGE5	1.63544	-3.16594	0.548992	-5.76683	8.07784e-09	3.89535e-08
ACTL8	198.035	-3.12751	0.294414	-10.6228	2.33356e-26	9.99693e-25
VCX3A	6.76523	-3.10714	0.425036	-7.31029	2.66569e-13	2.41085e-12
SAGE1	81.8095	-3.09287	0.371518	-8.32495	8.43638e-17	1.20825e-15
REG3G	54.0586	-3.09146	0.349723	-8.83975	9.59352e-19	1.71935e-17
CT45A10	21.9851	-3.07447	0.596446	-5.15465	2.54107e-07	1.00751e-06
NAA11	11.8203	-3.02095	0.365483	-8.26563	1.38954e-16	1.92652e-15
PRR9	5.62932	-3.00134	0.466826	-6.42924	1.2824e-10	7.92273e-10
NKX2-1	20.4589	-2.99615	0.374698	-7.99617	1.28348e-15	1.53632e-14
CTRB1	15.2954	-2.93706	0.339023	-8.6633	4.58293e-18	7.61288e-17
SPRR3	1032.44	-2.92623	0.375528	-7.79232	6.57922e-15	7.18418e-14
IL36A	11.0482	-2.91105	0.434771	-6.69559	2.14809e-11	1.50297e-10
TMPRSS11B	20.2609	-2.9012	0.41925	-6.91997	4.51747e-12	3.48259e-11
PASD1	16.2204	-2.89454	0.498807	-5.80292	6.51709e-09	3.17643e-08
CPA1	49.1166	-2.89354	0.317107	-9.12479	7.18736e-20	1.48892e-18
CTAG1A	1.85389	-2.80718	0.520488	-5.39337	6.91482e-08	2.97077e-07
CRCT1	58.7317	-2.7824	0.406422	-6.8461	7.58926e-12	5.6657e-11
SCGB1A1	28.4945	-2.7819	0.3331	-8.35155	6.73737e-17	9.7782e-16
SPRR2B	2.17022	-2.78186	0.72293	-3.84803	0.000119073	0.000309033
CT45A5	3.32291	-2.77641	0.689032	-4.02944	5.59094e-05	0.000152968
COX7B2	15.7469	-2.76962	0.416614	-6.64793	2.97244e-11	2.02959e-10
OTOP1	4.48489	-2.75195	0.335599	-8.20011	2.40173e-16	3.20696e-15
CT45A1	12.4407	-2.73833	0.542168	-5.05072	4.40157e-07	1.6807e-06
SERPINB13	28.3269	-2.72953	0.383354	-7.12013	1.07824e-12	9.01115e-12
TMPRSS11A	18.0202	-2.72364	0.329216	-8.27311	1.30512e-16	1.81766e-15
SPANXC	0.941399	-2.71174	0.559365	-4.8479	1.24775e-06	4.43179e-06
COL9A3	1202.93	-2.67836	0.21124	-12.6792	7.70997e-37	1.26567e-34
S100A7A	26.0527	-2.64959	0.383584	-6.90745	4.9344e-12	3.78014e-11
LYPD2	722.945	-2.61093	0.317978	-8.21103	2.19302e-16	2.95249e-15
PAGE2	10.2213	-2.59986	0.492155	-5.2826	1.27363e-07	5.27348e-07
ACTRT2	1.11905	-2.56193	0.674084	-3.8006	0.000144345	0.000369661
PLA2G1B	35.3983	-2.54286	0.238649	-10.6552	1.64888e-26	7.18993e-25
CTRB2	16.4694	-2.52542	0.286483	-8.81528	1.19386e-18	2.10298e-17
NOTUM	2028.96	-2.52424	0.274252	-9.2041	3.44535e-20	7.39614e-19
XAGE2	7.3011	-2.52226	0.418125	-6.03233	1.61617e-09	8.60739e-09
PAGE1	16.1724	-2.5128	0.307676	-8.16701	3.1613e-16	4.13637e-15
AHSG	31.1918	-2.51193	0.292704	-8.58178	9.34133e-18	1.49576e-16
ZNF716	27.8184	-2.5043	0.303254	-8.25811	1.48e-16	2.04179e-15
APOA2	171.892	-2.49397	0.313042	-7.96689	1.62713e-15	1.91944e-14
KRT31	3.39565	-2.48685	0.425	-5.85142	4.87387e-09	2.42329e-08
LY6G6D	3.32514	-2.48451	0.417018	-5.95781	2.55648e-09	1.32014e-08
SSX1	14.1445	-2.47833	0.373642	-6.63291	3.29138e-11	2.22635e-10
SPRR2A	160.488	-2.47142	0.397478	-6.21775	5.04348e-10	2.88083e-09
DPPA2	13.1371	-2.44564	0.366439	-6.67407	2.4881e-11	1.72236e-10
KRT6A	1830.47	-2.43748	0.322809	-7.55086	4.32388e-14	4.28115e-13
GAGE1	3.11113	-2.43362	0.453322	-5.36842	7.94311e-08	3.37985e-07
HDGFL1	2.05069	-2.42645	0.445467	-5.44698	5.12329e-08	2.236e-07
TKTL1	220.508	-2.42632	0.291529	-8.32275	8.59484e-17	1.22734e-15
KRTAP3-1	14.6057	-2.41884	0.415282	-5.82457	5.72594e-09	2.81683e-08
CERS3	28.1351	-2.41655	0.237939	-10.1562	3.11047e-24	1.04046e-22
GAGE2A	5.62536	-2.39939	0.676619	-3.54615	0.00039091	0.000927878
DLX3	98.9159	-2.39868	0.279242	-8.58999	8.69766e-18	1.40189e-16
ZFP42	11.0205	-2.39309	0.326078	-7.339	2.15202e-13	1.96172e-12
TF	272.703	-2.38091	0.238888	-9.96662	2.13362e-23	6.39269e-22
TRIM71	79.1697	-2.3751	0.280545	-8.46602	2.53914e-17	3.8362e-16
AC115220.1	2.1461	-2.37493	0.413064	-5.74955	8.94832e-09	4.29709e-08
TRIM43	1.4694	-2.36372	0.417691	-5.65903	1.52232e-08	7.12642e-08
SCGB1D2	1.28037	-2.35449	0.436465	-5.39444	6.87362e-08	2.95437e-07
SPANXB1	3.53428	-2.35379	0.49004	-4.80327	1.56096e-06	5.45986e-06
TMPRSS11F	6.51023	-2.34492	0.37559	-6.24331	4.28406e-10	2.47308e-09
MAGEA8	14.232	-2.34099	0.251532	-9.30694	1.31568e-20	2.95422e-19
PNLIP	14.1952	-2.32857	0.406225	-5.73223	9.9121e-09	4.7401e-08
COL2A1	144.27	-2.32545	0.287311	-8.09386	5.78029e-16	7.2337e-15
OBP2B	12.7221	-2.3167	0.296391	-7.81638	5.43652e-15	5.98324e-14
DKK4	60.7828	-2.29973	0.251575	-9.14131	6.17004e-20	1.28636e-18
TMPRSS11E	48.5674	-2.2869	0.330836	-6.91248	4.76247e-12	3.65703e-11
MAGEA4	946.221	-2.2801	0.519097	-4.39244	1.12086e-05	3.43682e-05
SP9	10.0723	-2.27931	0.424014	-5.37556	7.63437e-08	3.25912e-07
DUSP9	134.636	-2.274	0.25683	-8.85409	8.43721e-19	1.52049e-17
KRT38	2.62231	-2.27125	0.429615	-5.2867	1.24539e-07	5.16425e-07
KPRP	3.9477	-2.26947	0.404834	-5.60594	2.07133e-08	9.52306e-08
KRT24	18.441	-2.26546	0.361244	-6.27127	3.58113e-10	2.09203e-09
ITLN2	46.6799	-2.26534	0.274129	-8.26377	1.41141e-16	1.95131e-15
CEL	1069.41	-2.2643	0.263717	-8.5861	8.99727e-18	1.4466e-16
TPTE	4.60439	-2.26017	0.443433	-5.09698	3.45109e-07	1.34137e-06
APOH	100.668	-2.25352	0.251251	-8.96918	2.98719e-19	5.70428e-18
PAGE2B	6.9857	-2.24941	0.384469	-5.85069	4.89533e-09	2.43334e-08
SERPINA12	2.99605	-2.2471	0.344306	-6.52647	6.73357e-11	4.35853e-10
DSCR4	27.8652	-2.23411	0.435248	-5.13297	2.85208e-07	1.12194e-06
SBSN	64.5652	-2.23375	0.303489	-7.36025	1.8357e-13	1.68676e-12
SPRR2D	56.2983	-2.23318	0.339775	-6.57254	4.94652e-11	3.26343e-10
ALB	311.197	-2.23177	0.315176	-7.08103	1.43086e-12	1.17692e-11
CLPS	21.5948	-2.22134	0.283688	-7.83022	4.87013e-15	5.3872e-14
BPIFB6	2.31263	-2.21348	0.41562	-5.32574	1.00544e-07	4.22119e-07
RNF182	86.5882	-2.21083	0.235556	-9.38556	6.25816e-21	1.47116e-19
HS3ST4	19.7433	-2.19569	0.273135	-8.03883	9.06982e-16	1.10806e-14
KRTAP1-4	0.631197	-2.19493	0.764699	-2.87032	0.00410061	0.00802981
IRX4	15.5551	-2.19438	0.291822	-7.5196	5.49432e-14	5.37194e-13
PAGE5	11.858	-2.19372	0.319185	-6.87288	6.29164e-12	4.75279e-11
DAPL1	128.777	-2.18565	0.251678	-8.6843	3.81089e-18	6.41221e-17
HS3ST6	19.3556	-2.16231	0.258804	-8.35502	6.54219e-17	9.52323e-16
PNMA6E	2.694	-2.14237	0.453827	-4.72067	2.35068e-06	7.99869e-06
VCX2	3.06248	-2.13609	0.647332	-3.29984	0.000967416	0.00213832
MAGEA1	217.706	-2.13564	0.486837	-4.38677	1.15047e-05	3.52263e-05
DSCR8	95.9117	-2.13225	0.44714	-4.76863	1.85486e-06	6.41548e-06
AL662899.2	4.80195	-2.11413	0.451257	-4.68499	2.79979e-06	9.4089e-06
BPIFB2	28.3161	-2.10607	0.36563	-5.76009	8.40676e-09	4.04797e-08
KRT5	671.477	-2.10557	0.303501	-6.93758	3.98871e-12	3.0945e-11
XAGE1A	0.619612	-2.09179	0.698623	-2.99416	0.00275199	0.00557721
HOXD11	37.2329	-2.06345	0.397863	-5.18633	2.14483e-07	8.59121e-07
CLCA4	113.088	-2.05542	0.274594	-7.48529	7.13897e-14	6.90053e-13
MAGEA9	6.60586	-2.04503	0.51339	-3.98338	6.7941e-05	0.000183471
CTAG2	242.82	-2.0384	0.569569	-3.57884	0.000345118	0.000825907
DEFB126	7.15392	-2.03822	0.405225	-5.02984	4.90899e-07	1.86136e-06
SLC7A10	52.3632	-2.03545	0.296524	-6.86438	6.67818e-12	5.02536e-11
PRSS1	864.277	-2.03259	0.274788	-7.39693	1.39369e-13	1.30018e-12
ZNF750	166.727	-2.02498	0.213392	-9.4895	2.32137e-21	5.67559e-20
SLC38A3	142.016	-2.02281	0.224442	-9.01261	2.01214e-19	3.93464e-18
NKX1-2	14.3584	-2.02104	0.335708	-6.02024	1.74164e-09	9.21298e-09
KRT14	218.973	-2.01867	0.291617	-6.92235	4.44208e-12	3.42853e-11
COL26A1	52.1227	-2.0115	0.210271	-9.56624	1.10862e-21	2.81032e-20
IGFL1	22.2195	-1.99428	0.286658	-6.95703	3.47531e-12	2.72323e-11
ZNF560	7.83074	-1.99137	0.28928	-6.88389	5.82409e-12	4.43043e-11
ZIC1	29.7843	-1.98648	0.312423	-6.35832	2.03976e-10	1.23022e-09
GABRA4	33.4368	-1.97752	0.236307	-8.36841	5.84011e-17	8.55221e-16
MIEN1	8246.44	-1.97698	0.150635	-13.1243	2.3913e-39	5.49576e-37
RHBG	49.5752	-1.97478	0.212309	-9.30142	1.38581e-20	3.10813e-19
STATH	2.83087	-1.9738	0.409039	-4.82545	1.39686e-06	4.92823e-06
INHA	67.4997	-1.97304	0.243494	-8.10303	5.36079e-16	6.74761e-15
VSTM2B	9.66633	-1.97057	0.346016	-5.69503	1.23351e-08	5.83452e-08
LIN28B	51.1343	-1.97052	0.442097	-4.45722	8.30287e-06	2.59017e-05
FGB	324.654	-1.96737	0.331354	-5.93738	2.89621e-09	1.48459e-08
SYCN	4.43062	-1.96519	0.350898	-5.60046	2.13785e-08	9.81734e-08
H2BFWT	3.77905	-1.95943	0.407467	-4.80881	1.5183e-06	5.31638e-06
CLPSL1	21.7359	-1.95232	0.279343	-6.98899	2.7687e-12	2.19864e-11
GRB7	6643.32	-1.94274	0.152214	-12.7632	2.63253e-37	4.63302e-35
CA6	16.5853	-1.94085	0.263299	-7.37128	1.68997e-13	1.55945e-12
VTN	662.172	-1.93784	0.230778	-8.39699	4.58066e-17	6.78101e-16
FOXI3	5.15313	-1.9376	0.276712	-7.00224	2.51905e-12	2.0102e-11
GAGE12J	0.579785	-1.93647	0.657568	-2.9449	0.00323064	0.00644709
DLK1	27.1312	-1.93393	0.289844	-6.67232	2.51793e-11	1.74054e-10
RHOXF2	3.36896	-1.93255	0.365095	-5.29329	1.20135e-07	4.99269e-07
OR56A3	2.8543	-1.93177	0.457754	-4.22012	2.44176e-05	7.09276e-05
CRH	2.48943	-1.93157	0.416389	-4.63885	3.50357e-06	1.16083e-05
CYP17A1	107.694	-1.93141	0.243373	-7.936	2.08799e-15	2.43225e-14
SPRR4	1.70096	-1.92471	0.545778	-3.52654	0.000421032	0.000993822
MT4	1.25629	-1.9161	0.492355	-3.89171	9.95421e-05	0.000261717
FGG	120.071	-1.91519	0.380469	-5.03376	4.8096e-07	1.82615e-06
USH1G	26.2002	-1.91486	0.26088	-7.33999	2.13612e-13	1.94996e-12
FMR1NB	2.03082	-1.90741	0.377403	-5.05405	4.32544e-07	1.65422e-06
IL17C	97.085	-1.90479	0.222252	-8.5704	1.03127e-17	1.63877e-16
UPK1A	37.8478	-1.90343	0.222977	-8.53645	1.3841e-17	2.1579e-16
LY6G6F	3.8036	-1.89723	0.363279	-5.22252	1.76501e-07	7.15343e-07
TBX4	77.6853	-1.89675	0.249662	-7.59726	3.02473e-14	3.06156e-13
IFNA13	0.666165	-1.89651	0.639066	-2.96762	0.00300115	0.00603225
NEUROD4	1.3902	-1.89222	0.452907	-4.17795	2.94149e-05	8.44409e-05
ORM1	282.632	-1.89219	0.308904	-6.12551	9.03923e-10	4.98817e-09
UGT2A1	3.85712	-1.89014	0.301808	-6.26271	3.78346e-10	2.20167e-09
NXF2	0.790562	-1.88982	0.435769	-4.33674	1.44613e-05	4.37038e-05
SPRR2E	25.5897	-1.88877	0.477484	-3.95567	7.63216e-05	0.000204351
TDGF1	263.513	-1.88595	0.218307	-8.63897	5.67219e-18	9.35074e-17
WFDC5	8.99481	-1.88065	0.271409	-6.92922	4.23162e-12	3.27126e-11
H2BFM	1.72762	-1.87565	0.453138	-4.13924	3.48455e-05	9.88107e-05
TRIM51	0.647584	-1.86934	0.677349	-2.75979	0.00578377	0.0109919
LY6G6E	4.8279	-1.86928	0.324983	-5.75192	8.82374e-09	4.24248e-08
SERPINB11	6.91698	-1.8679	0.418801	-4.46011	8.19178e-06	2.55715e-05
TMPRSS11D	21.6733	-1.86152	0.2707	-6.87667	6.12687e-12	4.63908e-11
HMX1	4.83927	-1.855	0.339695	-5.46077	4.74076e-08	2.07694e-07
NXPH4	436.072	-1.84626	0.195987	-9.42035	4.49584e-21	1.06975e-19
C10ORF99	113.621	-1.84568	0.387811	-4.75921	1.94351e-06	6.69839e-06
FSHB	0.838522	-1.84311	0.59049	-3.12133	0.00180038	0.00378787
AC004233.2	8.68752	-1.83392	0.235423	-7.78991	6.70559e-15	7.314e-14
FGA	301.189	-1.83208	0.313324	-5.84725	4.9976e-09	2.47976e-08
PNMA5	48.7465	-1.83208	0.286137	-6.40279	1.52563e-10	9.35443e-10
SSX5	3.99287	-1.81842	0.344453	-5.27914	1.29791e-07	5.36834e-07
SCGB3A1	152.813	-1.81523	0.262757	-6.90839	4.90174e-12	3.75807e-11
SERPINA7	9.81684	-1.81186	0.515808	-3.51267	0.000443628	0.00104187
CT45A3	1.2729	-1.81185	0.67824	-2.6714	0.00755346	0.014001
SLC13A5	115.84	-1.80801	0.227794	-7.93705	2.07044e-15	2.41325e-14
LGALS7	24.3376	-1.8043	0.317954	-5.67473	1.38911e-08	6.54673e-08
TTYH1	386.049	-1.80208	0.195233	-9.23042	2.69571e-20	5.85118e-19
SLC22A11	46.1084	-1.79979	0.247019	-7.28604	3.19187e-13	2.85893e-12
PRAMEF12	0.9766	-1.7995	0.541067	-3.32583	0.000881545	0.00196385
FGF3	8.07405	-1.79907	0.313279	-5.7427	9.31761e-09	4.46783e-08
MAGEB2	33.6805	-1.79893	0.392611	-4.58197	4.60614e-06	1.49619e-05
ERBB2	37152.7	-1.79843	0.160654	-11.1944	4.34234e-29	2.50229e-27
PNMT	54.7856	-1.79564	0.219147	-8.1938	2.53111e-16	3.36591e-15
KRT37	0.959355	-1.79173	0.430999	-4.15716	3.22231e-05	9.19213e-05
CCNE1	1704.93	-1.79035	0.165477	-10.8193	2.78793e-27	1.32511e-25
SPANXD	1.06249	-1.78596	0.571753	-3.12365	0.00178623	0.00375931
MUC15	109.198	-1.78017	0.383337	-4.64389	3.41917e-06	1.13478e-05
CDH12	35.8147	-1.77425	0.295013	-6.01414	1.80843e-09	9.55063e-09
CSMD3	28.4808	-1.77353	0.271925	-6.52212	6.93212e-11	4.47814e-10
CLDN6	322.57	-1.76908	0.307918	-5.74532	9.17499e-09	4.40052e-08
KLRG2	78.3018	-1.75712	0.243471	-7.21695	5.31651e-13	4.61591e-12
LCN15	24.0572	-1.75326	0.279117	-6.28146	3.35402e-10	1.967e-09
DPPA3	10.7702	-1.75305	0.332482	-5.27262	1.34493e-07	5.55106e-07
SLURP1	21.6408	-1.74987	0.363663	-4.81179	1.49583e-06	5.24331e-06
CCDC172	0.979633	-1.74542	0.530848	-3.28798	0.0010091	0.0022234
HOXD10	107.061	-1.74526	0.293309	-5.95024	2.67748e-09	1.37825e-08
MAGEA10	171.835	-1.74481	0.463276	-3.76625	0.00016572	0.000419888
GABRA3	265.844	-1.74284	0.326282	-5.34153	9.21649e-08	3.88361e-07
ORM2	328.812	-1.74132	0.274846	-6.3356	2.36414e-10	1.41105e-09
SLC22A31	174.072	-1.73852	0.261829	-6.6399	3.13902e-11	2.13364e-10
PPP1R1B	13338.4	-1.73696	0.20706	-8.38869	4.91608e-17	7.26993e-16
PLPPR1	57.0453	-1.7369	0.227206	-7.64459	2.09607e-14	2.15622e-13
MAGEA11	91.2758	-1.73511	0.4278	-4.05589	4.99442e-05	0.000137747
HBQ1	8.23838	-1.73458	0.235944	-7.35166	1.95763e-13	1.79373e-12
SPRR2F	9.04494	-1.73429	0.347302	-4.99361	5.92625e-07	2.21695e-06
FBN3	82.4903	-1.73045	0.240103	-7.2071	5.71575e-13	4.9384e-12
KRT33A	2.80571	-1.71735	0.432833	-3.96769	7.25721e-05	0.000195194
AC010547.4	1.59817	-1.71708	0.54765	-3.13536	0.00171641	0.00362526
KRTAP1-3	1.14865	-1.71693	0.49582	-3.46281	0.000534556	0.00123727
FETUB	4.75347	-1.71624	0.324563	-5.28785	1.23761e-07	5.13633e-07
C1QL2	4.9941	-1.71335	0.315021	-5.43885	5.36263e-08	2.3342e-07
EVX1	140.569	-1.70417	0.272596	-6.25163	4.06196e-10	2.35182e-09
BANF2	11.3667	-1.70295	0.292965	-5.81281	6.1434e-09	3.00856e-08
KRT6B	1364.46	-1.69569	0.282271	-6.00731	1.88622e-09	9.93458e-09
XAGE1B	0.579369	-1.69237	0.573115	-2.95294	0.00314761	0.00629812
SLC6A11	37.7921	-1.68962	0.264441	-6.38939	1.66548e-10	1.01545e-09
C6ORF15	34.5712	-1.687	0.335623	-5.02647	4.9959e-07	1.89027e-06
LCN9	0.957696	-1.68675	0.561835	-3.00221	0.00268023	0.00544379
DEFA6	107.954	-1.67644	0.425305	-3.94172	8.08981e-05	0.000215982
NMS	0.694103	-1.67635	0.521785	-3.21272	0.00131484	0.00284067
NKD2	713.509	-1.67307	0.184323	-9.07688	1.1173e-19	2.27834e-18
DYNAP	8.04002	-1.66437	0.421214	-3.95136	7.77097e-05	0.000207754
KRTAP9-3	0.597646	-1.66341	0.726138	-2.29076	0.021977	0.0366816
RSPO4	143.177	-1.66228	0.269478	-6.16849	6.89443e-10	3.86353e-09
MAGEA9B	43.9485	-1.66225	0.509587	-3.26196	0.00110646	0.00241891
GFY	17.399	-1.65896	0.273882	-6.0572	1.38514e-09	7.44394e-09
WIF1	42.5358	-1.65889	0.305385	-5.43212	5.56893e-08	2.41861e-07
MAGEB1	4.91343	-1.65617	0.453182	-3.65453	0.00025765	0.000631516
MAGEC1	27.3926	-1.65512	0.454935	-3.63815	0.000274603	0.000670296
SLCO6A1	5.4582	-1.65449	0.379575	-4.35879	1.30786e-05	3.97341e-05
AC011473.4	3.52397	-1.64713	0.326433	-5.04585	4.51505e-07	1.72168e-06
MYL7	1.85779	-1.64617	0.326212	-5.04633	4.50382e-07	1.71806e-06
FOLR1	792.525	-1.64522	0.252551	-6.51439	7.29839e-11	4.69302e-10
PRAMEF2	0.766774	-1.64268	0.579769	-2.83334	0.00460643	0.00893168
ZSCAN10	14.058	-1.63736	0.23944	-6.83829	8.01436e-12	5.96194e-11
LGALS14	3.54619	-1.63406	0.422308	-3.86936	0.000109121	0.000285136
F2	46.6796	-1.63333	0.23097	-7.0716	1.53153e-12	1.25602e-11
OR51B4	1.61859	-1.63245	0.433743	-3.76363	0.000167465	0.000423979
IGF2	13157.6	-1.63015	0.208122	-7.83264	4.77729e-15	5.30252e-14
FAM178B	123.8	-1.62411	0.224869	-7.22249	5.10452e-13	4.44966e-12
WFDC9	1.29521	-1.62325	0.431031	-3.76598	0.000165896	0.000420279
POU5F1B	85.4899	-1.62105	0.167931	-9.65308	4.77032e-22	1.26271e-20
CLDN17	1.36557	-1.62071	0.673474	-2.4065	0.0161064	0.027736
GBX1	4.02008	-1.61773	0.295795	-5.4691	4.52324e-08	1.98654e-07
ATP12A	25.1773	-1.61531	0.266546	-6.06015	1.35994e-09	7.31456e-09
LCN2	90612.2	-1.61152	0.207919	-7.75068	9.14047e-15	9.76801e-14
SCGB3A2	7.20889	-1.6106	0.265137	-6.07461	1.24292e-09	6.73523e-09
HOXA9	324.244	-1.60812	0.216449	-7.42955	1.08966e-13	1.03232e-12
OR52E6	0.785086	-1.60687	0.495837	-3.24071	0.00119232	0.0025929
IL1F10	1.11146	-1.59958	0.383243	-4.17381	2.99547e-05	8.58643e-05
KRTAP4-16	0.514715	-1.59351	0.548533	-2.90505	0.00367193	0.00725071
PGAP3	4237.42	-1.58981	0.143584	-11.0723	1.70908e-28	9.1722e-27
DDX53	14.4745	-1.58972	0.378203	-4.20335	2.62992e-05	7.60104e-05
C1QL4	21.1544	-1.58415	0.242019	-6.54558	5.92634e-11	3.86677e-10
OR6C2	0.781689	-1.58241	0.520876	-3.03798	0.00238173	0.00488115
PRSS45	16.2691	-1.5807	0.287419	-5.49964	3.80573e-08	1.68927e-07
CDH9	4.74438	-1.57881	0.410708	-3.84412	0.000120983	0.000313491
AL662899.1	0.982322	-1.57515	0.44437	-3.54469	0.000393076	0.000932678
DLX4	132.88	-1.57403	0.174561	-9.01705	1.93225e-19	3.7898e-18
CRYGD	1.98826	-1.57333	0.412102	-3.81781	0.000134643	0.000346678
PKP1	542.662	-1.57224	0.254515	-6.1774	6.51639e-10	3.67442e-09
GRXCR1	0.735082	-1.57113	0.618968	-2.5383	0.0111393	0.0199008
ERVV-2	12.3396	-1.56749	0.309056	-5.07186	3.93952e-07	1.51732e-06
LY6K	154.537	-1.56487	0.263861	-5.93066	3.01724e-09	1.54379e-08
EFNA3	783.957	-1.56345	0.132934	-11.7611	6.18915e-32	5.08004e-30
CALML5	20.0182	-1.56222	0.378362	-4.12889	3.6452e-05	0.000103052
CSAG1	453.628	-1.55752	0.326056	-4.77684	1.78075e-06	6.1701e-06
TAS2R1	1.21952	-1.55404	0.365392	-4.25308	2.1085e-05	6.19019e-05
PLA2G2E	2.85459	-1.55157	0.279913	-5.54306	2.97228e-08	1.33725e-07
SOX2	1132.85	-1.54878	0.243293	-6.36591	1.94135e-10	1.17522e-09
PDCL2	5.31624	-1.54443	0.273807	-5.64059	1.69464e-08	7.87645e-08
NKX2-8	26.1301	-1.54337	0.360614	-4.27983	1.87039e-05	5.55373e-05
MYBPHL	48.8962	-1.54118	0.257866	-5.97668	2.2773e-09	1.18537e-08
SOAT2	75.6621	-1.54078	0.274504	-5.61297	1.98889e-08	9.16342e-08
NPPB	3.61134	-1.54001	0.334294	-4.60676	4.08984e-06	1.33772e-05
PADI3	70.2582	-1.53825	0.245692	-6.26091	3.82744e-10	2.22461e-09
CNFN	374.202	-1.53342	0.181897	-8.43017	3.45176e-17	5.15127e-16
KRTAP9-8	0.508035	-1.53222	0.70258	-2.18085	0.0291943	0.0473996
CPA2	195.331	-1.52977	0.302584	-5.05567	4.28874e-07	1.6405e-06
SLC29A4	972.103	-1.52666	0.180349	-8.46503	2.56086e-17	3.86603e-16
ASPG	120.943	-1.5262	0.191218	-7.98145	1.44629e-15	1.71648e-14
KRT26	1.27004	-1.52585	0.421354	-3.62132	0.000293107	0.000710492
OTOP2	7.53884	-1.52519	0.227632	-6.70023	2.08091e-11	1.46015e-10
KRT35	2.54977	-1.52379	0.407203	-3.74209	0.000182498	0.000458651
AXIN2	2381.85	-1.52338	0.170992	-8.90905	5.14715e-19	9.55794e-18
SLC17A2	3.77077	-1.52256	0.35403	-4.30065	1.70297e-05	5.08755e-05
GPX6	1.53144	-1.51921	0.453646	-3.34888	0.00081138	0.00181957
SFTA3	5.96236	-1.51843	0.352276	-4.31035	1.62996e-05	4.88812e-05
DHRS2	378.967	-1.51613	0.22173	-6.83772	8.04636e-12	5.98347e-11
C3ORF30	5.11849	-1.51438	0.335898	-4.50846	6.53006e-06	2.07119e-05
CXORF49B	0.872363	-1.51301	0.489847	-3.08875	0.00201003	0.00418971
KIF2B	1.94085	-1.5129	0.460714	-3.28381	0.00102414	0.00225401
KRTDAP	12.333	-1.51133	0.297699	-5.07672	3.83997e-07	1.48271e-06
CSAG2	30.6735	-1.50769	0.347526	-4.33835	1.43555e-05	4.33976e-05
CTAG1B	0.769581	-1.50679	0.691899	-2.17776	0.0294238	0.0477216
PRAMEF15	0.795957	-1.50446	0.634443	-2.37131	0.0177254	0.0302388
RNASE9	1.07973	-1.50373	0.435595	-3.45213	0.000556181	0.00128367
FOXN1	37.5554	-1.50268	0.209929	-7.15802	8.18496e-13	6.95793e-12
IGDCC3	38.566	-1.5017	0.220476	-6.81117	9.68101e-12	7.11239e-11
GABRB1	39.7483	-1.49595	0.246605	-6.06617	1.30998e-09	7.0598e-09
OR8G5	4.4996	-1.49512	0.39657	-3.77012	0.000163169	0.000413748
IL36RN	11.2696	-1.49306	0.296301	-5.03899	4.67985e-07	1.78035e-06
CPA6	79.0205	-1.48784	0.240818	-6.17827	6.48064e-10	3.65683e-09
LHX3	4.34028	-1.48482	0.26697	-5.56176	2.6707e-08	1.21073e-07
CELA2A	8.43997	-1.48479	0.241032	-6.16015	7.26751e-10	4.05515e-09
MAGEC3	2.13875	-1.48475	0.402722	-3.68679	0.000227101	0.000561786
TMEM40	53.2675	-1.4816	0.231586	-6.39762	1.57813e-10	9.65883e-10
DCAF8L1	1.47189	-1.48013	0.395049	-3.7467	0.000179175	0.000450939
CSN2	2.81356	-1.47755	0.54545	-2.70886	0.00675157	0.0126503
MAGEA6	643.644	-1.4763	0.418571	-3.52699	0.000420305	0.000992585
KRTAP9-1	0.797039	-1.47601	0.453413	-3.25534	0.00113258	0.00247151
OPRK1	16.5833	-1.47459	0.251275	-5.86843	4.39929e-09	2.19852e-08
LBX1	3.99448	-1.47013	0.312765	-4.70042	2.59628e-06	8.76721e-06
BPIFB3	0.983432	-1.46923	0.473801	-3.10095	0.001929	0.00403544
CRISP2	15.4844	-1.46754	0.370516	-3.96081	7.46974e-05	0.000200385
C19ORF81	31.6195	-1.46559	0.226266	-6.47729	9.33846e-11	5.88948e-10
BPIFA2	35.1229	-1.46427	0.282084	-5.19091	2.09273e-07	8.39109e-07
EEF1A2	1344.66	-1.46272	0.273778	-5.34272	9.15623e-08	3.85905e-07
FXYD4	89.5859	-1.45671	0.219899	-6.62447	3.48499e-11	2.34918e-10
PRSS56	13.7856	-1.45615	0.332881	-4.37438	1.21776e-05	3.71355e-05
GBP6	109.962	-1.45206	0.235911	-6.15513	7.50156e-10	4.18216e-09
NCCRP1	247.162	-1.4486	0.229631	-6.30841	2.81919e-10	1.66989e-09
C20ORF204	161.832	-1.4484	0.164287	-8.81628	1.18325e-18	2.08617e-17
APOA1	1357	-1.44658	0.291533	-4.96197	6.97816e-07	2.5857e-06
TGM1	160.579	-1.44654	0.177743	-8.13838	4.00605e-16	5.14518e-15
LGALS7B	99.7894	-1.44652	0.277681	-5.20929	1.89567e-07	7.65659e-07
RPTN	7.11261	-1.44591	0.423329	-3.41557	0.000636483	0.00145321
LY6D	745.516	-1.44493	0.311786	-4.63435	3.58055e-06	1.18532e-05
CFHR4	9.02174	-1.44353	0.308543	-4.67854	2.88929e-06	9.68635e-06
RNF225	14.1588	-1.44146	0.242166	-5.95238	2.64274e-09	1.36144e-08
GSTA5	0.9692	-1.44088	0.384888	-3.74364	0.00018137	0.000456286
POTEH	2.71572	-1.43899	0.382251	-3.76452	0.000166869	0.00042258
OR6C70	0.586453	-1.43881	0.647259	-2.22292	0.026221	0.0430371
DEFB121	0.933321	-1.43454	0.410089	-3.49812	0.00046855	0.0010954
TCAP	106.764	-1.43447	0.145567	-9.85435	6.56417e-23	1.86926e-21
CALML3	43.6263	-1.43122	0.334293	-4.28134	1.85773e-05	5.5195e-05
CSAG3	71.0245	-1.43106	0.349394	-4.09584	4.20646e-05	0.000117474
LRP2	108.597	-1.42933	0.252229	-5.6668	1.45491e-08	6.83543e-08
CARD18	14.0327	-1.429	0.340225	-4.20018	2.66708e-05	7.70276e-05
RHOV	584.577	-1.42875	0.180883	-7.89875	2.81724e-15	3.21841e-14
MCCD1	2.12782	-1.42805	0.318462	-4.48419	7.31901e-06	2.30348e-05
HOXD13	79.1756	-1.42801	0.438974	-3.25307	0.00114165	0.00249019
LY6G6C	69.2633	-1.42655	0.199991	-7.13308	9.81456e-13	8.26056e-12
FAM25A	8.21358	-1.42512	0.411242	-3.46542	0.000529406	0.0012268
CST9	1.14685	-1.42232	0.391745	-3.63073	0.000282625	0.000687729
GTSF1	270.092	-1.42217	0.230845	-6.1607	7.24247e-10	4.04465e-09
PGLYRP3	32.404	-1.42067	0.27825	-5.10574	3.29494e-07	1.28553e-06
F7	127.73	-1.42046	0.2427	-5.85275	4.83505e-09	2.40644e-08
TP53TG3D	5.57104	-1.42045	0.281388	-5.04799	4.46478e-07	1.7035e-06
SPATA31A6	1.03362	-1.41982	0.421059	-3.37201	0.000746226	0.00168448
TRIM43B	0.896115	-1.41808	0.432412	-3.27947	0.00104001	0.00228558
SPATA31A1	1.5063	-1.4172	0.404881	-3.50029	0.000464758	0.00108718
CLPSL2	8.967	-1.41541	0.272527	-5.19365	2.06209e-07	8.27843e-07
MAGEB17	20.4632	-1.41434	0.287402	-4.92111	8.60553e-07	3.14693e-06
KRT28	1.50999	-1.41378	0.431554	-3.27602	0.00105283	0.00231193
ITLN1	1829.58	-1.40949	0.28349	-4.97194	6.62879e-07	2.4656e-06
GUCA2A	102.979	-1.40828	0.303476	-4.6405	3.47562e-06	1.15215e-05
FGF19	103.462	-1.40801	0.286692	-4.91122	9.05135e-07	3.297e-06
FSTL4	115.238	-1.40659	0.240214	-5.85554	4.75466e-09	2.36703e-08
FAM237A	0.751234	-1.40647	0.496841	-2.83083	0.00464277	0.00899589
HTN3	0.93063	-1.40524	0.42834	-3.28067	0.00103562	0.00227646
KRTAP10-4	1.81413	-1.40498	0.316777	-4.43523	9.19738e-06	2.85091e-05
HAO1	2.61928	-1.40361	0.331806	-4.23021	2.33471e-05	6.8042e-05
TAS1R2	0.748879	-1.40292	0.416668	-3.36699	0.00075993	0.00171225
SERPINA10	86.3282	-1.40135	0.283819	-4.93745	7.91492e-07	2.90964e-06
ITIH2	148.048	-1.39632	0.226456	-6.16595	7.00605e-10	3.92158e-09
SSX4	1.04338	-1.39222	0.437353	-3.18328	0.00145619	0.00312017
GJB6	96.7314	-1.39085	0.250435	-5.55374	2.79621e-08	1.26298e-07
PSG9	3.19594	-1.38946	0.338754	-4.10168	4.10163e-05	0.000114776
GPHB5	1.20337	-1.38943	0.418031	-3.32376	0.000888133	0.00197717
ITIH1	24.5623	-1.38873	0.218211	-6.36414	1.96393e-10	1.18704e-09
CHST13	365.889	-1.38226	0.203426	-6.79489	1.08392e-11	7.91861e-11
HOXC12	400.113	-1.38166	0.373014	-3.70404	0.000212192	0.000526839
HTR2C	37.5068	-1.38145	0.359189	-3.84602	0.00012005	0.000311404
UPK2	35.7675	-1.37995	0.200352	-6.88763	5.67288e-12	4.32214e-11
FGFBP1	691.133	-1.37995	0.26809	-5.14733	2.64219e-07	1.044e-06
C2ORF82	653.368	-1.37962	0.153517	-8.98677	2.54609e-19	4.91967e-18
SLC17A6	1.2468	-1.37651	0.49434	-2.78454	0.00536038	0.0102581
SIGLECL1	1.84199	-1.37647	0.380011	-3.62218	0.000292128	0.000708556
ZPBP	3.24701	-1.37451	0.35255	-3.89877	9.6684e-05	0.000254785
ALOX15	108.922	-1.37227	0.219157	-6.26159	3.81064e-10	2.2155e-09
LEFTY1	642.805	-1.37004	0.29718	-4.61016	4.02366e-06	1.31905e-05
CYP11B2	1.59082	-1.36908	0.501596	-2.72944	0.00634412	0.0119487
PAX1	14.0082	-1.3683	0.277999	-4.92196	8.56822e-07	3.13446e-06
KLK5	58.542	-1.3643	0.360262	-3.78697	0.000152495	0.000388698
PRSS50	18.0967	-1.36104	0.266035	-5.11602	3.12052e-07	1.22065e-06
BAMBI	1910.76	-1.35787	0.186906	-7.26496	3.73158e-13	3.30746e-12
MAGEA2B	4.31948	-1.35651	0.373208	-3.63473	0.000278272	0.00067832
PAH	107.667	-1.3559	0.278491	-4.86873	1.12316e-06	4.02219e-06
CLEC2A	1.12629	-1.35496	0.439203	-3.08505	0.00203516	0.00423832
HEPHL1	75.3165	-1.35412	0.191035	-7.0883	1.35765e-12	1.11953e-11
ZNF492	27.7423	-1.3526	0.205282	-6.589	4.42793e-11	2.94818e-10
MAGEA3	907.917	-1.34929	0.405341	-3.32879	0.000872255	0.00194537
CELA3A	32.9437	-1.34903	0.25765	-5.23589	1.6419e-07	6.68221e-07
RAC3	512.549	-1.3487	0.139093	-9.6964	3.12334e-22	8.4042e-21
S100A8	1392.25	-1.34807	0.207894	-6.48438	8.90995e-11	5.63653e-10
OR8J1	0.852214	-1.34785	0.570403	-2.36298	0.0181284	0.0308483
LCN12	142.86	-1.34638	0.157089	-8.57083	1.02744e-17	1.63444e-16
GATA5	686.464	-1.34312	0.26579	-5.0533	4.3425e-07	1.65977e-06
MT3	11.6445	-1.34109	0.234488	-5.71922	1.07013e-08	5.10005e-08
TEX13B	1.24107	-1.33887	0.313828	-4.26625	1.98786e-05	5.86864e-05
SULT2B1	1006.21	-1.3378	0.17373	-7.70049	1.35541e-14	1.42355e-13
CETN1	1.05866	-1.33705	0.494707	-2.7027	0.00687785	0.0128561
SP8	78.697	-1.33469	0.27253	-4.89741	9.71097e-07	3.51694e-06
OR10D3	0.740026	-1.33445	0.45893	-2.90775	0.00364041	0.00719427
UNCX	1.52562	-1.33292	0.324804	-4.10376	4.06486e-05	0.000113829
GH2	0.940465	-1.32659	0.49734	-2.66736	0.00764489	0.0141611
FAM47B	0.986461	-1.32388	0.577555	-2.29221	0.0218934	0.03657
C19ORF84	32.7588	-1.32359	0.187577	-7.05626	1.71045e-12	1.39223e-11
CYLC1	0.627464	-1.32199	0.561128	-2.35595	0.0184755	0.0313706
LYPD3	752.218	-1.32075	0.182254	-7.24673	4.2694e-13	3.76706e-12
STMND1	11.7852	-1.3205	0.239689	-5.50921	3.60447e-08	1.60431e-07
DSG1	37.1236	-1.31885	0.229476	-5.74724	9.07127e-09	4.35399e-08
OXGR1	30.415	-1.31857	0.250743	-5.25864	1.45126e-07	5.95596e-07
SFTPB	48.239	-1.31852	0.210274	-6.27049	3.59924e-10	2.10198e-09
CAPN14	47.9604	-1.31806	0.204884	-6.43319	1.24954e-10	7.73193e-10
DEFB1	413.351	-1.31515	0.20636	-6.37305	1.85302e-10	1.1244e-09
TACR3	3.5436	-1.31352	0.262578	-5.0024	5.66216e-07	2.12712e-06
MAGEA12	475.034	-1.313	0.39664	-3.3103	0.000931969	0.00206581
TMPRSS13	272.385	-1.30893	0.21547	-6.07474	1.24186e-09	6.73132e-09
BEX1	179.118	-1.30887	0.287359	-4.5548	5.24348e-06	1.68528e-05
KRTAP10-8	0.406469	-1.30745	0.593917	-2.2014	0.027708	0.0452383
SSX3	3.50899	-1.30495	0.395518	-3.29935	0.000969084	0.00214177
PSG7	2.19444	-1.30378	0.385263	-3.38413	0.000714038	0.00161724
MAGEA2	6.93073	-1.30356	0.367085	-3.55111	0.000383613	0.000911776
CLRN1	2.68363	-1.30319	0.354161	-3.67966	0.000233544	0.000576192
APOC3	86.6484	-1.3007	0.329346	-3.94935	7.83629e-05	0.000209443
TRIM77	0.850702	-1.30006	0.525723	-2.4729	0.0134022	0.0235166
F13B	3.9961	-1.29776	0.292605	-4.4352	9.19851e-06	2.85091e-05
TCHHL1	2.09312	-1.29487	0.373088	-3.47068	0.000519137	0.00120401
KDM4F	0.798994	-1.29444	0.433239	-2.98782	0.00280979	0.00568094
IGFALS	406.847	-1.29162	0.247207	-5.22483	1.74314e-07	7.06918e-07
CNBD1	4.31858	-1.29062	0.334639	-3.85676	0.000114902	0.000299077
ELF5	136.446	-1.2856	0.276213	-4.65438	3.24957e-06	1.08089e-05
SPACA1	0.979924	-1.28539	0.401852	-3.19866	0.00138068	0.0029701
KRT32	3.5728	-1.28523	0.338527	-3.79652	0.00014674	0.000375254
EPHA8	19.6724	-1.28508	0.256842	-5.00339	5.63319e-07	2.11705e-06
RBBP8NL	507.038	-1.28497	0.13946	-9.21387	3.14579e-20	6.7979e-19
AGXT	43.0453	-1.2848	0.200419	-6.41059	1.44954e-10	8.91868e-10
AL109810.2	0.522094	-1.28229	0.522454	-2.45435	0.0141138	0.0246041
VAX1	8.84118	-1.28063	0.296599	-4.3177	1.57662e-05	4.73689e-05
ZNF679	2.10559	-1.28055	0.387641	-3.30344	0.000955059	0.00211364
ASCL2	2619.99	-1.28012	0.196782	-6.50526	7.75614e-11	4.96124e-10
ISM2	40.573	-1.27939	0.26261	-4.87184	1.10565e-06	3.96384e-06
IGF2BP1	1022.72	-1.27798	0.295325	-4.32737	1.50904e-05	4.54643e-05
AQP12A	5.58908	-1.27589	0.278732	-4.57748	4.70617e-06	1.5264e-05
OR10W1	3.56969	-1.27485	0.309271	-4.12212	3.75401e-05	0.000105898
FGF20	48.066	-1.27431	0.301166	-4.23125	2.32397e-05	6.77695e-05
MAGEB6	1.89571	-1.27247	0.39747	-3.20143	0.00136749	0.0029453
KRTAP4-11	0.748413	-1.27111	0.482228	-2.6359	0.00839139	0.0153956
TCP10	20.9398	-1.27076	0.269985	-4.70679	2.51643e-06	8.52262e-06
INSL6	9.8271	-1.27021	0.202645	-6.26818	3.65303e-10	2.13148e-09
OR6B2	0.962568	-1.26758	0.42892	-2.95528	0.00312385	0.00625699
SPINK7	22.0097	-1.26746	0.291635	-4.34603	1.38626e-05	4.20245e-05
TMPRSS5	138.229	-1.26355	0.186919	-6.75985	1.38135e-11	9.94461e-11
KCNV1	18.0864	-1.26324	0.325151	-3.88509	0.000102294	0.000268485
CLCA2	69.3364	-1.25935	0.278555	-4.521	6.15472e-06	1.95946e-05
GPR37	157.208	-1.25867	0.1982	-6.35051	2.146e-10	1.28753e-09
FAM83C	20.5488	-1.25859	0.263373	-4.77871	1.7642e-06	6.1169e-06
IRX3	303.596	-1.25815	0.19799	-6.35463	2.08923e-10	1.25733e-09
SAMD7	6.25005	-1.25802	0.283018	-4.44501	8.78881e-06	2.73173e-05
AC005885.1	7.42675	-1.25775	0.363071	-3.46421	0.000531791	0.00123175
TGM5	7.42669	-1.25702	0.228734	-5.49557	3.89461e-08	1.72676e-07
TMEM249	16.3681	-1.25674	0.153042	-8.21173	2.18019e-16	2.93724e-15
LCE3D	2.61956	-1.25601	0.444591	-2.82509	0.00472673	0.00914677
DMRTC2	6.81163	-1.25357	0.285242	-4.39476	1.10893e-05	3.40345e-05
AC004080.3	2.91714	-1.25309	0.245441	-5.10547	3.29969e-07	1.28662e-06
TBX1	186.027	-1.25107	0.177442	-7.05056	1.78201e-12	1.44747e-11
OR6C75	1.31475	-1.25035	0.464337	-2.69276	0.00708637	0.0132008
SERPINB12	2.63227	-1.24938	0.39196	-3.18752	0.00143499	0.00307915
RGSL1	9.46246	-1.24632	0.24973	-4.99067	6.01709e-07	2.24749e-06
ZNF98	17.7033	-1.24624	0.245872	-5.06866	4.00623e-07	1.54028e-06
MYOD1	1.41639	-1.24454	0.29988	-4.15014	3.32277e-05	9.46076e-05
MSLNL	63.4148	-1.242	0.250029	-4.96744	6.7844e-07	2.51725e-06
RPL17-C18ORF32	3.25655	-1.23998	0.247401	-5.01205	5.38535e-07	2.02977e-06
HSD3B1	6.04075	-1.23961	0.337744	-3.67026	0.000242304	0.000596371
PAX7	5.1506	-1.23952	0.288904	-4.29042	1.78333e-05	5.30976e-05
SPRR1A	210.092	-1.23798	0.355855	-3.47888	0.000503522	0.00117141
SLC6A18	5.75565	-1.23708	0.256814	-4.81702	1.45719e-06	5.11706e-06
SPP2	1.54206	-1.23611	0.378017	-3.26997	0.00107558	0.00235701
C18ORF63	2.08384	-1.23414	0.387753	-3.18279	0.00145861	0.003124
DUSP27	382.425	-1.23262	0.334529	-3.68466	0.000229009	0.000565931
AMHR2	22.2992	-1.23164	0.218867	-5.62735	1.83002e-08	8.47144e-08
CST8	2.48499	-1.2315	0.357406	-3.44565	0.000569685	0.00131267
AVP	2.23344	-1.22893	0.3304	-3.71953	0.000199592	0.00049796
PFN3	1.14732	-1.2287	0.307211	-3.99952	6.34706e-05	0.000172184
NXF2B	0.802947	-1.22742	0.445825	-2.75314	0.00590272	0.011194
WNT3A	11.8166	-1.22721	0.201644	-6.08603	1.15744e-09	6.30701e-09
UPK3A	137.663	-1.2257	0.255809	-4.79145	1.65579e-06	5.7606e-06
AMBN	3.20113	-1.22519	0.323396	-3.78851	0.000151554	0.000386453
TGM3	144.463	-1.22516	0.231251	-5.29795	1.17108e-07	4.87575e-07
C8ORF22	2.7782	-1.22494	0.423724	-2.89089	0.0038415	0.00755956
TINCR	89.4734	-1.22177	0.198343	-6.15989	7.2797e-10	4.06079e-09
ATP6V0A4	72.0431	-1.22145	0.267083	-4.57329	4.80125e-06	1.55517e-05
FGF23	22.2465	-1.21989	0.218912	-5.57249	2.51127e-08	1.14327e-07
KRTAP10-5	0.485325	-1.21894	0.451892	-2.69742	0.00698794	0.0130394
C12ORF56	87.0983	-1.21891	0.243747	-5.00072	5.71175e-07	2.14451e-06
ADGRA1	24.279	-1.21857	0.272788	-4.46708	7.92931e-06	2.47878e-05
ANKRD20A8P	11.4247	-1.2166	0.287052	-4.23826	2.25263e-05	6.58364e-05
FTCD	55.6628	-1.21627	0.249111	-4.88244	1.04782e-06	3.77452e-06
EVX2	3.76586	-1.21593	0.276591	-4.39612	1.10204e-05	3.38336e-05
KRTAP3-3	1.43306	-1.21552	0.427752	-2.84165	0.00448806	0.00872207
REN	12.9543	-1.21357	0.208192	-5.82907	5.57379e-09	2.74751e-08
RAET1L	94.2358	-1.21351	0.220679	-5.49899	3.81983e-08	1.69515e-07
LALBA	1.00322	-1.20965	0.412738	-2.9308	0.00338094	0.00672163
UGT3A1	8.12008	-1.20911	0.338548	-3.57145	0.000355008	0.00084812
XAGE3	1.39727	-1.20901	0.321843	-3.75652	0.000172295	0.000435193
APOA5	15.4579	-1.20873	0.275799	-4.38266	1.17238e-05	3.5858e-05
OR1A2	1.19695	-1.20817	0.473758	-2.55019	0.0107665	0.0192939
WNT11	688.817	-1.20725	0.240173	-5.02659	4.99279e-07	1.88983e-06
KRT74	2.3997	-1.2067	0.327423	-3.68546	0.000228289	0.000564366
MOS	0.827286	-1.20452	0.388476	-3.10063	0.00193111	0.00403857
SMTNL2	149.824	-1.20449	0.213551	-5.64028	1.69773e-08	7.88897e-08
AATK-AS1	2.83742	-1.20228	0.234065	-5.13654	2.79844e-07	1.10128e-06
CCDC155	17.4403	-1.20182	0.237569	-5.05885	4.21788e-07	1.61498e-06
IGSF23	57.6934	-1.20176	0.212613	-5.65232	1.58299e-08	7.38917e-08
ADAM18	3.47539	-1.20109	0.35069	-3.42494	0.000614936	0.0014078
CYSRT1	175.242	-1.20106	0.164643	-7.29493	2.98825e-13	2.69012e-12
RAD21L1	5.33684	-1.1998	0.23528	-5.09945	3.40638e-07	1.32583e-06
SPRR2G	4.21581	-1.19727	0.389179	-3.07641	0.00209509	0.00434798
SP5	780.279	-1.19513	0.195569	-6.11107	9.89681e-10	5.43685e-09
AQP12B	7.47271	-1.19394	0.252862	-4.72173	2.33848e-06	7.96275e-06
KRTAP4-8	0.723988	-1.19273	0.463821	-2.57153	0.0101249	0.0182532
ZSWIM2	1.14229	-1.19238	0.384761	-3.09901	0.00194171	0.00405899
MAGEB16	2.09731	-1.19177	0.3755	-3.17382	0.00150446	0.00321621
KRTAP2-3	2.51141	-1.19066	0.366531	-3.24847	0.00116028	0.00252914
ESX1	2.62612	-1.18916	0.416008	-2.8585	0.00425651	0.00831011
GK2	0.604193	-1.18812	0.424964	-2.79581	0.00517695	0.00993729
WDR87	23.4761	-1.18804	0.223502	-5.31556	1.0633e-07	4.44787e-07
SMIM21	1.33934	-1.18789	0.48227	-2.46313	0.0137732	0.0240682
OR8A1	4.29039	-1.18784	0.40397	-2.94041	0.00327778	0.00653515
DBX1	2.46339	-1.18594	0.359077	-3.30274	0.000957458	0.00211799
MDGA2	16.5041	-1.18141	0.277506	-4.25722	2.06986e-05	6.08408e-05
AMBP	137.438	-1.18117	0.186945	-6.31826	2.64524e-10	1.57257e-09
KRTAP3-2	1.63373	-1.17915	0.486147	-2.42551	0.0152869	0.0264508
MORC1	5.96622	-1.17861	0.300744	-3.91899	8.89213e-05	0.000235784
SLC45A2	15.8222	-1.17774	0.208347	-5.65278	1.57875e-08	7.37113e-08
CNTFR	320.351	-1.17552	0.245418	-4.78989	1.66876e-06	5.80367e-06
PLSCR5	2.04422	-1.17423	0.404838	-2.90049	0.00372585	0.00734826
C1ORF64	5.36441	-1.17265	0.256368	-4.57407	4.78338e-06	1.5499e-05
CLIC3	1046.42	-1.17219	0.162348	-7.22024	5.18959e-13	4.51777e-12
HIST1H1T	3.03275	-1.17135	0.249999	-4.68541	2.79401e-06	9.39108e-06
PAGE4	2.65686	-1.16878	0.356958	-3.27429	0.00105928	0.00232376
KLK13	218.829	-1.16835	0.250665	-4.66099	3.14687e-06	1.04905e-05
MYH4	16.4383	-1.16743	0.274763	-4.24887	2.14847e-05	6.29712e-05
TEX35	25.5201	-1.16698	0.245755	-4.74856	2.04867e-06	7.036e-06
KCNU1	8.09901	-1.16655	0.307686	-3.79135	0.00014983	0.000382355
IL36B	5.6065	-1.16452	0.283748	-4.10404	4.05995e-05	0.000113724
TPD52L3	2.3078	-1.16441	0.352529	-3.30302	0.000956509	0.00211661
ZCCHC13	1.42355	-1.16346	0.404831	-2.87395	0.00405375	0.00794362
PCSK9	2002.57	-1.16272	0.166527	-6.98214	2.90719e-12	2.30113e-11
C10ORF82	36.9	-1.16224	0.261105	-4.45124	8.53743e-06	2.65952e-05
CTRC	17.3051	-1.16148	0.179377	-6.47509	9.47563e-11	5.96925e-10
CLEC2L	100.616	-1.16136	0.247553	-4.69135	2.71404e-06	9.14748e-06
HHLA1	3.09732	-1.16117	0.295521	-3.92922	8.52222e-05	0.000226814
KRTAP10-9	0.468192	-1.1605	0.462904	-2.507	0.0121762	0.021569
TUBA3C	14.1419	-1.16026	0.302862	-3.83098	0.000127632	0.000329713
PLA2G2F	170.334	-1.15771	0.241538	-4.7931	1.64222e-06	5.7185e-06
LACRT	0.629077	-1.15755	0.520086	-2.2257	0.0260344	0.0427704
MYO18B	133.314	-1.15691	0.247085	-4.68222	2.83779e-06	9.52839e-06
ZFR2	22.859	-1.15679	0.198031	-5.84148	5.17396e-09	2.56401e-08
CCDC196	12.1787	-1.15649	0.200293	-5.774	7.74111e-09	3.73851e-08
ENTPD2	2008.52	-1.15641	0.144001	-8.03056	9.70249e-16	1.18313e-14
SOX14	115.984	-1.15626	0.308939	-3.74267	0.000182072	0.000457817
ASCL5	33.7899	-1.15455	0.166974	-6.91454	4.6938e-12	3.61139e-11
CA9	2148.53	-1.15421	0.220115	-5.24367	1.57414e-07	6.42249e-07
TAF7L	21.0243	-1.151	0.190307	-6.04812	1.46543e-09	7.83236e-09
S100A2	524.529	-1.15086	0.2016	-5.70865	1.13878e-08	5.41006e-08
PGLYRP4	33.9443	-1.15068	0.249077	-4.61977	3.84174e-06	1.26472e-05
CASKIN1	70.0645	-1.15064	0.192134	-5.98875	2.11462e-09	1.10452e-08
SFTA2	883.99	-1.15009	0.222134	-5.17746	2.24927e-07	8.9874e-07
HES3	0.755053	-1.14975	0.454299	-2.53081	0.0113799	0.0202964
TMEM52	395.038	-1.14856	0.136224	-8.43145	3.41399e-17	5.1027e-16
SYNPR	93.2895	-1.14852	0.251685	-4.56333	5.03479e-06	1.62355e-05
KRT77	2.96288	-1.14815	0.317473	-3.61653	0.000298578	0.000722675
TRIM42	1.76888	-1.1479	0.483465	-2.37431	0.0175817	0.0300148
PMFBP1	150.956	-1.14758	0.141204	-8.12708	4.39759e-16	5.61116e-15
MKRN3	70.5374	-1.14736	0.248098	-4.62461	3.7531e-06	1.23762e-05
ANKRD33	17.4968	-1.1465	0.268189	-4.27495	1.91177e-05	5.66456e-05
SOHLH1	10.9049	-1.14606	0.372054	-3.08035	0.00206758	0.00429775
WFDC12	8.80746	-1.14603	0.222424	-5.15244	2.57117e-07	1.01799e-06
KRT9	10.9012	-1.14521	0.232951	-4.91611	8.82829e-07	3.22115e-06
VCX3B	3.76766	-1.14231	0.369179	-3.09418	0.0019736	0.00412036
SERPINA11	9.84204	-1.14165	0.345822	-3.30126	0.000962501	0.00212842
CRYGC	1.22646	-1.13869	0.419074	-2.71716	0.00658447	0.0123716
SPRR1B	674.425	-1.13865	0.347692	-3.27487	0.00105711	0.00231953
TCP10L2	19.6702	-1.13714	0.246195	-4.61885	3.8588e-06	1.26991e-05
IFITM5	8.46545	-1.13611	0.222382	-5.10881	3.24191e-07	1.26586e-06
MLXIPL	1671.86	-1.13577	0.18837	-6.02948	1.64487e-09	8.74594e-09
PDYN	1.87087	-1.13291	0.356466	-3.17818	0.00148203	0.00316998
HORMAD2	4.73257	-1.13246	0.315353	-3.59108	0.000329316	0.000791291
FABP12	1.89967	-1.13239	0.368185	-3.07561	0.00210069	0.00435684
CAPNS2	4.91587	-1.13082	0.216072	-5.23354	1.66293e-07	6.76497e-07
CDKN2A	2132.28	-1.13022	0.193938	-5.82774	5.61824e-09	2.76873e-08
FBXO47	6.97235	-1.12821	0.250497	-4.50388	6.67229e-06	2.11287e-05
DDN	59.8979	-1.12701	0.178841	-6.30175	2.94301e-10	1.73901e-09
ZNF804B	1.62453	-1.12581	0.420488	-2.67738	0.00742	0.0137811
CXORF66	0.780046	-1.12264	0.515902	-2.17608	0.0295493	0.0479082
CD164L2	31.566	-1.12235	0.167292	-6.70897	1.96003e-11	1.38078e-10
EFNA4	936.178	-1.12209	0.0612842	-18.3096	6.93997e-75	1.35572e-70
REEP6	2602.88	-1.12106	0.149575	-7.49498	6.63069e-14	6.43151e-13
AGXT2	11.3456	-1.11894	0.284826	-3.92852	8.54709e-05	0.000227383
EPO	6.01366	-1.118	0.210875	-5.30171	1.14724e-07	4.78058e-07
ANO3	64.6186	-1.11788	0.229829	-4.86397	1.15056e-06	4.11125e-06
PRSS27	127.406	-1.11652	0.152313	-7.33045	2.29382e-13	2.08612e-12
KRT82	1.03043	-1.11623	0.405146	-2.75514	0.00586676	0.0111349
MDFIC2	0.572938	-1.1159	0.49391	-2.25932	0.0238638	0.0395838
KLF14	14.7608	-1.11542	0.257585	-4.33031	1.489e-05	4.49229e-05
VCX	6.76512	-1.11524	0.279436	-3.99103	6.57875e-05	0.000178049
KRTAP27-1	1.08104	-1.11459	0.502754	-2.21697	0.0266254	0.0436129
COL11A2	183.548	-1.1101	0.183524	-6.04878	1.45945e-09	7.80466e-09
AC004805.1	2.65782	-1.10971	0.245804	-4.51461	6.34334e-06	2.01655e-05
GPR50	3.05682	-1.10961	0.356966	-3.10845	0.00188069	0.00394284
TBC1D21	2.0968	-1.10905	0.329468	-3.3662	0.000762125	0.0017168
GSX1	1.46516	-1.10876	0.396471	-2.79657	0.00516487	0.00991701
TDRD12	37.8851	-1.10869	0.190774	-5.81157	6.18893e-09	3.02934e-08
AQP5	2285.29	-1.10831	0.251919	-4.39948	1.08512e-05	3.33404e-05
TMEM207	2.55468	-1.10573	0.432761	-2.55506	0.010617	0.0190524
DMRTB1	2.79417	-1.10513	0.330464	-3.34416	0.000825327	0.00184831
CCDC144NL	20.0379	-1.10427	0.29653	-3.72398	0.00019611	0.000489898
HTR3B	5.58223	-1.10402	0.319918	-3.45094	0.000558631	0.00128917
ACSM2B	10.6161	-1.10396	0.235814	-4.6815	2.84777e-06	9.56026e-06
SPATA31A3	0.389433	-1.10265	0.49577	-2.22411	0.0261411	0.0429167
TRDN	13.6481	-1.10228	0.26514	-4.15734	3.21977e-05	9.18624e-05
HOXC13	190.455	-1.1017	0.290045	-3.79839	0.000145637	0.00037263
DPPA5	3.57854	-1.10163	0.371729	-2.96352	0.00304146	0.00610323
RPL3L	25.3735	-1.10103	0.139548	-7.88998	3.02233e-15	3.44264e-14
FAM71E1	192.233	-1.09937	0.128238	-8.57292	1.00894e-17	1.60764e-16
KRTAP13-2	1.52257	-1.09905	0.416957	-2.63589	0.00839172	0.0153956
C5ORF38	178.587	-1.09882	0.239081	-4.59603	4.30611e-06	1.40364e-05
PSG1	3.98101	-1.09865	0.343691	-3.19663	0.00139042	0.00298975
TMEM212	3.25971	-1.09709	0.296581	-3.69914	0.000216329	0.000536496
ARHGAP40	112.507	-1.09674	0.26724	-4.10393	4.06198e-05	0.000113765
SULT2A1	66.8738	-1.09666	0.289172	-3.7924	0.000149201	0.000380948
OR4Q3	0.703998	-1.09651	0.43618	-2.51389	0.0119406	0.0211978
DACT2	351.225	-1.09569	0.273762	-4.00232	6.2724e-05	0.000170348
ASB10	1.32111	-1.09433	0.347678	-3.14752	0.00164659	0.00349405
IGFL4	59.7376	-1.09145	0.21879	-4.98857	6.08277e-07	2.27029e-06
ZNF705G	1.10805	-1.09139	0.462877	-2.35783	0.018382	0.031239
SLC1A6	15.5458	-1.0904	0.236596	-4.60871	4.05167e-06	1.32756e-05
CRISP3	165.426	-1.09016	0.345639	-3.15404	0.00161027	0.0034233
ADRA2C	421.295	-1.08779	0.200602	-5.42264	5.87247e-08	2.54365e-07
FAM47C	2.07527	-1.08684	0.437963	-2.48159	0.0130798	0.0230193
TTR	449.451	-1.08648	0.281877	-3.85443	0.000116001	0.00030166
LMX1B	176.622	-1.08621	0.231919	-4.68357	2.8192e-06	9.47085e-06
RBP1	1087.98	-1.08418	0.167382	-6.47727	9.33996e-11	5.88948e-10
SCGB2A2	5.60192	-1.08406	0.307296	-3.52775	0.000419106	0.000989992
CASP14	9.79059	-1.08371	0.28361	-3.82112	0.000132847	0.00034237
SERPINA6	74.9543	-1.08305	0.30267	-3.57831	0.000345825	0.000827419
TYR	1.76582	-1.08286	0.330379	-3.27762	0.00104688	0.00229965
OTX2	2.97888	-1.082	0.397533	-2.72179	0.00649298	0.0122103
SSTR4	1.49961	-1.08058	0.364954	-2.96088	0.00306766	0.00615201
PRR35	2.74873	-1.08009	0.240729	-4.48675	7.23185e-06	2.27788e-05
POU6F2	190.84	-1.0788	0.270001	-3.99555	6.45443e-05	0.000174854
LGSN	159.181	-1.07763	0.311164	-3.46322	0.000533753	0.0012357
BRDT	21.487	-1.07664	0.229511	-4.69103	2.71828e-06	9.16018e-06
KCNK18	0.599275	-1.07553	0.486866	-2.20909	0.0271682	0.0444163
MSI1	577.745	-1.07435	0.195185	-5.50424	3.70767e-08	1.64687e-07
TEX37	1.78846	-1.07419	0.35489	-3.02682	0.00247138	0.00504994
FAM47A	1.77485	-1.07297	0.368739	-2.90983	0.00361628	0.00715093
SLC39A2	13.8542	-1.07287	0.269863	-3.9756	7.02008e-05	0.000189181
EDDM3B	1.00968	-1.07218	0.467432	-2.29377	0.0218037	0.0364359
SLC22A8	6.6622	-1.07177	0.261519	-4.09824	4.1631e-05	0.000116346
LARGE2	1944.49	-1.0716	0.144119	-7.43551	1.04164e-13	9.89226e-13
ADAM2	5.22911	-1.07129	0.346523	-3.09153	0.00199131	0.00415423
ALOX12B	62.9659	-1.07	0.19596	-5.46032	4.75281e-08	2.08175e-07
PNPLA3	109.559	-1.06995	0.185836	-5.7575	8.53697e-09	4.10965e-08
SPATA31E1	3.876	-1.06914	0.290623	-3.6788	0.000234336	0.000577998
ZIC4	17.119	-1.06887	0.333589	-3.20416	0.00135459	0.00291946
CROCC2	27.3661	-1.06879	0.20561	-5.19815	2.01287e-07	8.09582e-07
PI3	10585.7	-1.067	0.236101	-4.51925	6.20587e-06	1.9751e-05
SLPI	8513.96	-1.06608	0.164276	-6.48955	8.60924e-11	5.46754e-10
MUC5B	19490.4	-1.0654	0.262984	-4.05118	5.09592e-05	0.000140328
FOXO6	275.477	-1.06504	0.15156	-7.02719	2.10731e-12	1.69828e-11
PLEKHG4B	136.459	-1.06342	0.206396	-5.15234	2.57252e-07	1.01832e-06
LRRC72	2.18945	-1.06206	0.362449	-2.93022	0.00338721	0.00673271
OXT	38.6873	-1.0616	0.17987	-5.90203	3.5905e-09	1.81711e-08
ALDH3B2	531.71	-1.06119	0.225208	-4.71205	2.45232e-06	8.31269e-06
DCDC1	28.6886	-1.06063	0.18079	-5.86663	4.44748e-09	2.22146e-08
C20ORF85	4.29866	-1.05899	0.28186	-3.75714	0.000171866	0.000434221
CT83	262.558	-1.05885	0.299869	-3.53105	0.000413911	0.000979023
MYCN	431.563	-1.05762	0.177009	-5.97498	2.30116e-09	1.19652e-08
AFM	4.42803	-1.05543	0.383226	-2.75407	0.00588585	0.0111653
OR8D1	2.59912	-1.05508	0.427418	-2.46849	0.0135683	0.0237549
KLC3	134.398	-1.053	0.195767	-5.37883	7.49704e-08	3.2054e-07
FIBCD1	495.478	-1.05287	0.248678	-4.23387	2.29703e-05	6.7054e-05
DCAF8L2	2.67446	-1.05267	0.364416	-2.88865	0.00386895	0.00760821
GABRA6	3.0976	-1.05239	0.361581	-2.91052	0.00360834	0.00713666
AC100868.1	0.462201	-1.05147	0.486248	-2.16241	0.0305868	0.0494384
MCHR2	4.08667	-1.04994	0.329234	-3.18904	0.00142744	0.00306463
SYT3	46.4776	-1.04918	0.192768	-5.4427	5.24795e-08	2.28734e-07
PPP2R2C	390.437	-1.04914	0.2428	-4.32103	1.55305e-05	4.67038e-05
MYH6	8.4382	-1.04837	0.234127	-4.47776	7.54301e-06	2.36901e-05
GOLGA6D	0.547963	-1.04821	0.449373	-2.33261	0.0196685	0.0332173
PADI1	96.8004	-1.04705	0.247061	-4.23803	2.25492e-05	6.58937e-05
HIST3H2BB	68.4421	-1.04601	0.147347	-7.09896	1.25697e-12	1.04179e-11
TMEM105	62.4084	-1.04517	0.174526	-5.98863	2.11618e-09	1.10504e-08
SERPINB4	72.9566	-1.04496	0.332051	-3.14698	0.00164965	0.00349978
PNLIPRP3	4.32878	-1.04377	0.404403	-2.58101	0.00985119	0.0178172
TGFBR3L	74.5514	-1.04311	0.176123	-5.92264	3.16806e-09	1.61545e-08
MS4A13	1.97366	-1.0414	0.364922	-2.85377	0.00432042	0.00842394
OPRPN	1.29827	-1.03944	0.424781	-2.44701	0.0144048	0.0250733
CYP2W1	2635.27	-1.03897	0.260911	-3.9821	6.83092e-05	0.000184363
GJA10	2.60611	-1.0371	0.422516	-2.45458	0.014105	0.024593
TMEM202	1.5766	-1.03594	0.432591	-2.39473	0.0166328	0.0285746
OBP2A	4.48131	-1.0358	0.252802	-4.09727	4.18047e-05	0.000116782
NOTO	4.81502	-1.03518	0.236364	-4.37958	1.18907e-05	3.63228e-05
MROH2A	26.9587	-1.03496	0.243078	-4.25774	2.06504e-05	6.07172e-05
KRT75	5.03611	-1.03437	0.315963	-3.27371	0.00106144	0.00232823
ASB18	6.3851	-1.03417	0.24872	-4.15796	3.21096e-05	9.16379e-05
DWORF	7.49978	-1.03306	0.227769	-4.53557	5.74482e-06	1.83704e-05
BMP7	1341.16	-1.03234	0.202976	-5.08601	3.65668e-07	1.41648e-06
PAX2	27.1319	-1.03192	0.267663	-3.85532	0.000115579	0.000300684
VN1R4	0.5726	-1.03185	0.416092	-2.47986	0.0131433	0.0231226
GLDC	401.795	-1.03134	0.226361	-4.55618	5.20919e-06	1.67509e-05
DUOXA1	315.082	-1.03078	0.211127	-4.88227	1.04871e-06	3.77703e-06
DNMT3B	700.777	-1.02737	0.127547	-8.05486	7.95696e-16	9.78837e-15
SERPINB3	148.943	-1.02719	0.334835	-3.06774	0.00215683	0.00446048
SLC5A8	9.77931	-1.02654	0.268153	-3.8282	0.000129085	0.000333201
OTOG	22.0139	-1.02642	0.219066	-4.68543	2.79372e-06	9.39108e-06
FEZF1	214.371	-1.02621	0.217639	-4.71521	2.41467e-06	8.19501e-06
CNTNAP5	18.2954	-1.02611	0.274207	-3.7421	0.000182489	0.000458651
SERPIND1	63.316	-1.02551	0.177538	-5.77628	7.63684e-09	3.68998e-08
PRSS41	30.3617	-1.02359	0.260182	-3.93413	8.34971e-05	0.000222526
CPN1	26.8927	-1.02351	0.34347	-2.97991	0.00288336	0.00581704
KRTAP5-5	16.5089	-1.0235	0.276493	-3.70173	0.000214136	0.000531327
OR2B3	1.43855	-1.02329	0.453008	-2.25888	0.0238911	0.0396225
FBXO2	1037.77	-1.0227	0.185996	-5.49852	3.83001e-08	1.69928e-07
SYCP1	7.47943	-1.02147	0.341791	-2.98859	0.00280266	0.0056677
EVPLL	8.12802	-1.02077	0.22384	-4.56027	5.10883e-06	1.64525e-05
HUNK	683.651	-1.02009	0.166116	-6.14083	8.20907e-10	4.5571e-09
OR5M11	1.62365	-1.01974	0.337578	-3.02076	0.00252142	0.00514529
ANHX	3.02352	-1.0188	0.324657	-3.13807	0.00170066	0.00359667
OR6M1	1.14011	-1.0167	0.42792	-2.37591	0.0175059	0.029901
VN1R2	1.10167	-1.01585	0.344662	-2.94739	0.0032047	0.00640185
BPIFA3	1.94414	-1.01551	0.399714	-2.54059	0.0110664	0.0197879
CCDC140	0.799665	-1.01495	0.403329	-2.51643	0.0118551	0.0210632
SLC22A12	3.19173	-1.01492	0.277523	-3.65705	0.000255137	0.000625906
HYPM	0.75035	-1.01477	0.469525	-2.16127	0.0306742	0.0495552
ENTPD8	806.927	-1.01373	0.197697	-5.12771	2.93282e-07	1.15115e-06
FGFR3	2992.32	-1.01244	0.15263	-6.63327	3.28326e-11	2.2224e-10
HIST1H2AB	4.23933	-1.01227	0.159671	-6.33971	2.30199e-10	1.37521e-09
PAX3	5.54199	-1.01213	0.321483	-3.14833	0.00164209	0.00348486
ATP6V1C2	493.057	-1.01194	0.143985	-7.02806	2.0942e-12	1.68841e-11
KISS1R	49.4687	-1.01174	0.213094	-4.74785	2.05586e-06	7.05822e-06
CDH22	30.6433	-1.01159	0.226272	-4.47068	7.79724e-06	2.44306e-05
HOXA10	996.249	-1.01038	0.169742	-5.95245	2.64165e-09	1.36124e-08
LYZL1	1.81788	-1.00978	0.403122	-2.50491	0.0122481	0.0216924
FAM9A	1.63421	-1.00967	0.380989	-2.65014	0.00804585	0.0148215
KANK4	160.511	-1.00868	0.19106	-5.27938	1.29625e-07	5.3626e-07
PROX1	1719.71	-1.00842	0.206952	-4.87275	1.10056e-06	3.94774e-06
CLDN19	25.4677	-1.00837	0.220292	-4.57744	4.70709e-06	1.52644e-05
PLA2G3	71.1893	-1.00704	0.246504	-4.08529	4.40214e-05	0.000122431
C2ORF78	3.63282	-1.00687	0.293122	-3.43497	0.000592618	0.0013607
ODAM	427.673	-1.00644	0.221698	-4.53966	5.63444e-06	1.80381e-05
CRYGB	1.94918	-1.00609	0.346997	-2.89943	0.00373845	0.00736864
C8A	17.4076	-1.0058	0.286181	-3.51456	0.000440487	0.00103524
PRLH	1.05024	-1.00438	0.33855	-2.96672	0.00300994	0.0060468
HTN1	3.68946	-1.00431	0.369949	-2.71473	0.00663306	0.0124521
SCT	36.4268	-1.00335	0.190688	-5.26171	1.42718e-07	5.86208e-07
CRYGA	1.54231	-1.00163	0.439123	-2.28098	0.0225494	0.0375727
BARX2	878.739	-1.00145	0.16171	-6.19288	5.90764e-10	3.34412e-09
ATP8B4	233.883	1.00066	0.0878306	11.3931	4.52729e-30	2.89969e-28
CBLN1	42.9768	1.00121	0.237063	4.22341	2.40629e-05	6.99819e-05
LRRC70	47.0562	1.00128	0.0801026	12.5	7.46627e-36	1.04931e-33
CAVIN1	13039.5	1.00135	0.109337	9.15845	5.26464e-20	1.10824e-18
SV2C	58.7971	1.00137	0.181865	5.50612	3.6682e-08	1.63099e-07
XKR4	82.4153	1.00191	0.197269	5.07891	3.79599e-07	1.46667e-06
TPM1	21113.7	1.0021	0.116213	8.62301	6.52159e-18	1.06521e-16
LILRA1	86.4571	1.00241	0.110747	9.05137	1.41189e-19	2.82885e-18
JAKMIP2	125.947	1.00275	0.133326	7.52109	5.43206e-14	5.3164e-13
S100Z	12.2157	1.0028	0.146328	6.85309	7.22714e-12	5.40928e-11
OLFM3	5.45462	1.00297	0.307049	3.26647	0.00108897	0.0023838
SH3BP5	475.572	1.00323	0.0855541	11.7262	9.35132e-32	7.58e-30
CCL14	85.8616	1.00331	0.148685	6.74787	1.50029e-11	1.07317e-10
TREML1	27.0709	1.00336	0.116857	8.58625	8.98529e-18	1.44586e-16
CYBB	4003.43	1.00426	0.111132	9.03665	1.61545e-19	3.21035e-18
TCF4	4241.22	1.00495	0.0774868	12.9694	1.82535e-38	3.75349e-36
CD96	831.772	1.00502	0.11644	8.6312	6.07102e-18	9.95779e-17
C4A	1170.69	1.00521	0.136613	7.3581	1.8654e-13	1.71244e-12
TMEM130	187.897	1.00523	0.170342	5.90124	3.60783e-09	1.82493e-08
EVI2A	499.827	1.00583	0.0954808	10.5343	6.00151e-26	2.43235e-24
SLAMF7	1901.89	1.00658	0.136192	7.39089	1.4585e-13	1.35869e-12
CTNND2	208.157	1.00659	0.226183	4.45033	8.57395e-06	2.66962e-05
MMP19	963.882	1.00684	0.0990546	10.1645	2.85497e-24	9.5828e-23
COL6A3	50767.2	1.00722	0.106876	9.42418	4.33476e-21	1.0352e-19
SSBP2	965.703	1.00737	0.110517	9.11506	7.86294e-20	1.62542e-18
POU6F1	455.689	1.00741	0.086406	11.659	2.06374e-31	1.59348e-29
NACAD	256.144	1.00814	0.14097	7.15147	8.58563e-13	7.28397e-12
NKX2-2	16.3637	1.00815	0.316935	3.18093	0.00146802	0.00314208
HSPB2	32.9097	1.00832	0.127762	7.89218	2.96954e-15	3.38843e-14
HPSE2	70.3027	1.00843	0.209758	4.8076	1.52751e-06	5.34765e-06
FYB1	2858.76	1.00865	0.103876	9.71016	2.72901e-22	7.39407e-21
CNRIP1	563.65	1.00871	0.0920062	10.9635	5.72671e-28	2.95175e-26
MDFIC	1827.01	1.00991	0.0832162	12.136	6.8075e-34	7.03622e-32
TRIM9	121.6	1.01054	0.151803	6.65692	2.79617e-11	1.91727e-10
AC136428.1	48.0284	1.01056	0.232818	4.34055	1.42128e-05	4.29861e-05
SLITRK2	26.1839	1.01069	0.206867	4.88572	1.0305e-06	3.71554e-06
ITM2A	1215.54	1.01223	0.122272	8.27851	1.24728e-16	1.74164e-15
GEM	2966.93	1.01345	0.107631	9.41594	4.68875e-21	1.11159e-19
GPNMB	10235.2	1.01356	0.124365	8.14993	3.64126e-16	4.70139e-15
LAMP5	252.04	1.01376	0.174529	5.80857	6.301e-09	3.07879e-08
RYR2	621.438	1.0148	0.17717	5.72787	1.01701e-08	4.85636e-08
PPP1R1A	245.088	1.01755	0.224929	4.52386	6.07226e-06	1.93447e-05
NLGN3	185.708	1.0178	0.110574	9.20475	3.42481e-20	7.36825e-19
ADGRA2	4571.07	1.01786	0.0958561	10.6187	2.44047e-26	1.04321e-24
SAMD4A	1659.88	1.01799	0.102956	9.88766	4.70887e-23	1.35475e-21
CLEC4G	18.6741	1.01917	0.178366	5.71393	1.10396e-08	5.25098e-08
KHDRBS2	13.2828	1.02015	0.21334	4.7818	1.73734e-06	6.03252e-06
ISLR2	210.45	1.02019	0.138158	7.38418	1.53391e-13	1.42623e-12
CCDC169-SOHLH2	1.43998	1.02051	0.392174	2.60219	0.00926313	0.0168411
IL24	353.089	1.02097	0.166723	6.12376	9.13917e-10	5.03905e-09
SPN	1177.62	1.02113	0.114046	8.95364	3.4395e-19	6.5297e-18
NDN	999.068	1.02114	0.119272	8.5614	1.11505e-17	1.76233e-16
VSTM2A	19.7172	1.02145	0.247003	4.1354	3.54343e-05	0.000100335
F8	565.628	1.02198	0.096755	10.5626	4.44381e-26	1.82373e-24
TNS2	5097.6	1.02236	0.0883514	11.5715	5.74618e-31	4.14213e-29
FNDC9	7.87344	1.02294	0.15003	6.81823	9.21702e-12	6.78939e-11
PTGER1	202.541	1.02312	0.163104	6.27278	3.54658e-10	2.07432e-09
GPR141	55.3935	1.02372	0.130279	7.85789	3.90647e-15	4.3858e-14
TNFRSF17	148.186	1.02394	0.171616	5.96645	2.42465e-09	1.25605e-08
IL21R	330.765	1.02412	0.130234	7.86371	3.72923e-15	4.19888e-14
AHNAK2	6927.41	1.02469	0.169209	6.0558	1.39718e-09	7.49626e-09
FAXC	287.619	1.0251	0.189884	5.39857	6.71738e-08	2.88976e-07
JAK3	1965.17	1.02555	0.0982097	10.4424	1.58665e-25	6.10141e-24
MMRN2	2016.67	1.02566	0.0835206	12.2803	1.15507e-34	1.3043e-32
SNX20	490.901	1.02586	0.108896	9.4205	4.48966e-21	1.06975e-19
LAMA4	7158.19	1.02597	0.0826649	12.4111	2.27381e-35	2.94165e-33
ZDHHC15	85.6168	1.02647	0.143193	7.1684	7.5882e-13	6.47599e-12
TFEC	520.293	1.0267	0.115363	8.89978	5.59557e-19	1.03513e-17
APCDD1L	101.806	1.0269	0.153532	6.68852	2.2544e-11	1.57173e-10
CLIC2	697.965	1.02741	0.081053	12.6758	8.0527e-37	1.31091e-34
FOSB	4924.84	1.02775	0.176272	5.83048	5.52684e-09	2.72574e-08
PSAPL1	411.922	1.02777	0.269402	3.81499	0.000136187	0.000350237
IL6	530.188	1.02777	0.188737	5.44551	5.16562e-08	2.25297e-07
KLF17	21.3943	1.02823	0.188814	5.44575	5.15874e-08	2.25097e-07
DOK6	178.073	1.02851	0.102298	10.054	8.81816e-24	2.77396e-22
CCL11	891.649	1.02927	0.154254	6.6726	2.5131e-11	1.73844e-10
MUSTN1	2.01746	1.03012	0.176893	5.82339	5.76663e-09	2.83613e-08
PCDHGC3	1239.91	1.03067	0.108862	9.46773	2.85993e-21	6.9575e-20
CCL22	566.808	1.03076	0.134633	7.65609	1.91686e-14	1.97603e-13
CD93	5780.99	1.03129	0.0821236	12.5577	3.60584e-36	5.36834e-34
CD300LB	56.4516	1.03141	0.118702	8.68904	3.65509e-18	6.16067e-17
PRND	114.85	1.03299	0.171319	6.02961	1.64354e-09	8.74124e-09
SRL	96.9518	1.03301	0.127806	8.08269	6.33548e-16	7.89309e-15
CD109	1676.83	1.03307	0.136303	7.57919	3.47706e-14	3.50125e-13
KLF9	4165.3	1.03322	0.0987723	10.4607	1.30945e-25	5.09565e-24
PDE3A	1567.35	1.03338	0.138198	7.4775	7.57469e-14	7.30363e-13
ITGA5	10390.6	1.0338	0.109573	9.4348	3.91753e-21	9.42474e-20
ADH4	285.701	1.03453	0.25811	4.00809	6.12126e-05	0.000166498
HLA-DOB	258.082	1.03455	0.152574	6.78065	1.19639e-11	8.68826e-11
LRRC32	3989.3	1.03464	0.098888	10.4628	1.28075e-25	5.00552e-24
ANPEP	35872.8	1.03486	0.240709	4.29924	1.71385e-05	5.11772e-05
ADHFE1	120.322	1.03507	0.142072	7.28551	3.20458e-13	2.86637e-12
PDE1B	307.246	1.03571	0.124262	8.33493	7.7546e-17	1.11387e-15
ZNF454	43.9706	1.03588	0.116472	8.8938	5.90541e-19	1.08935e-17
ALDH1A3	1419.05	1.0366	0.11328	9.1508	5.65132e-20	1.18326e-18
HVCN1	508.25	1.03694	0.103181	10.0497	9.21022e-24	2.88336e-22
GIMAP7	726.063	1.03698	0.102059	10.1606	2.97324e-24	9.96266e-23
DCHS1	3230.75	1.03702	0.0930205	11.1483	7.29929e-29	4.13309e-27
FSTL1	18798.1	1.0371	0.0926317	11.1959	4.26971e-29	2.48211e-27
MAP1LC3C	16.8067	1.03723	0.155759	6.65923	2.75259e-11	1.89005e-10
DOCK11	1752.38	1.0373	0.0972266	10.6689	1.4228e-26	6.28611e-25
TRPA1	758.013	1.03802	0.185654	5.59113	2.25596e-08	1.03306e-07
SLC1A2	156.564	1.03818	0.16833	6.16752	6.93696e-10	3.88513e-09
LIX1L	2210.69	1.03852	0.0836578	12.414	2.19513e-35	2.85957e-33
LTF	6778.11	1.03901	0.259768	3.99975	6.34096e-05	0.000172043
TM6SF1	121.792	1.03992	0.100917	10.3047	6.7094e-25	2.40052e-23
DOK3	1058.39	1.04012	0.100747	10.3241	5.48463e-25	1.9952e-23
CDC42EP3	3063.09	1.04215	0.110293	9.44894	3.42293e-21	8.28587e-20
ART4	39.621	1.04219	0.169177	6.1604	7.25634e-10	4.05008e-09
PDCD1LG2	247.52	1.04262	0.111484	9.35223	8.58228e-21	1.98408e-19
WDR17	102.445	1.04294	0.185354	5.62675	1.83632e-08	8.49656e-08
CYTL1	76.8861	1.04306	0.137586	7.58117	3.42445e-14	3.45006e-13
GPBAR1	374.668	1.04396	0.13591	7.68129	1.575e-14	1.64181e-13
MASP1	161.612	1.04419	0.169385	6.16459	7.06644e-10	3.95312e-09
IL10	57.8122	1.04478	0.110998	9.41264	4.83848e-21	1.144e-19
REM1	146.685	1.04481	0.108763	9.60634	7.51742e-22	1.94765e-20
FCGR2B	379.225	1.04481	0.117312	8.90627	5.27771e-19	9.79108e-18
CORO1A	3580.31	1.04503	0.117841	8.86815	7.43704e-19	1.35147e-17
DLC1	2830.42	1.04534	0.0866287	12.0669	1.57997e-33	1.58281e-31
ITGA1	8325.38	1.04637	0.0930929	11.24	2.59248e-29	1.53467e-27
LBP	81.5224	1.04655	0.227163	4.60703	4.0846e-06	1.33678e-05
THSD7A	411.178	1.048	0.108116	9.69333	3.2185e-22	8.64833e-21
ACSM5	36.2438	1.04817	0.142163	7.37306	1.66758e-13	1.54243e-12
NTN1	2071.35	1.0504	0.157451	6.67129	2.53569e-11	1.75096e-10
GAB3	338.141	1.05058	0.0843164	12.46	1.23448e-35	1.65174e-33
PLEK	1886.65	1.05097	0.125512	8.37352	5.59225e-17	8.21388e-16
PALM2-AKAP2	40.8967	1.05105	0.112483	9.34402	9.27477e-21	2.13407e-19
ANGPTL2	5657.57	1.05114	0.112559	9.33855	9.76646e-21	2.23929e-19
LPP	32761.8	1.05117	0.107361	9.79099	1.23081e-22	3.40083e-21
RTN1	346.831	1.05134	0.129726	8.10432	5.30418e-16	6.68929e-15
KCNJ8	582.177	1.05148	0.102338	10.2746	9.17027e-25	3.21618e-23
CXORF21	138.056	1.05184	0.0982304	10.7079	9.34466e-27	4.20618e-25
ST8SIA4	869.868	1.05435	0.0796115	13.2437	4.90757e-40	1.29553e-37
STAB1	4175.38	1.05504	0.0833089	12.6642	9.34155e-37	1.50816e-34
PLAC9	279.688	1.05543	0.114745	9.19806	3.64472e-20	7.78989e-19
KIRREL3	40.0502	1.05593	0.149718	7.05281	1.75343e-12	1.42603e-11
PRDM6	201.837	1.05611	0.129387	8.1624	3.28442e-16	4.27741e-15
NKX2-3	101.061	1.0564	0.144501	7.31069	2.65765e-13	2.40469e-12
C1S	16225.9	1.05765	0.102583	10.3102	6.33521e-25	2.27916e-23
GALR1	10.732	1.05769	0.229086	4.61701	3.89314e-06	1.27992e-05
WAS	1101.09	1.05802	0.111429	9.49499	2.20235e-21	5.41168e-20
PECAM1	11250.1	1.05825	0.0776207	13.6336	2.52645e-42	8.65863e-40
PIK3CD	1488.73	1.05835	0.0918916	11.5174	1.07833e-30	7.52327e-29
ZNF385B	155.205	1.05853	0.175666	6.02579	1.68283e-09	8.9283e-09
CMYA5	209.994	1.05903	0.121706	8.70155	3.27367e-18	5.53211e-17
VAV1	799.009	1.05911	0.102979	10.2847	8.2587e-25	2.91743e-23
CYFIP2	2614.93	1.05913	0.106443	9.95021	2.51653e-23	7.51688e-22
NLGN4Y	275.117	1.05918	0.258369	4.09948	4.14079e-05	0.000115806
TIMP3	1374.22	1.06043	0.12972	8.17475	2.9647e-16	3.88694e-15
AVPR1A	358.685	1.06093	0.116914	9.07446	1.14241e-19	2.32227e-18
DHH	33.4073	1.06123	0.12472	8.50889	1.75599e-17	2.69892e-16
ATP1B2	267.314	1.06213	0.136503	7.78102	7.19415e-15	7.79898e-14
NMUR1	130.033	1.06249	0.126822	8.37781	5.39207e-17	7.93178e-16
STMN4	6.61496	1.06255	0.227634	4.66777	3.04482e-06	1.01833e-05
LY86	411.427	1.06305	0.119904	8.86584	7.59325e-19	1.37601e-17
EDNRA	1531.75	1.06319	0.101042	10.5222	6.8277e-26	2.75008e-24
SIGLEC8	157.365	1.06334	0.159475	6.66774	2.59766e-11	1.79122e-10
CHODL	36.9295	1.06344	0.181093	5.87232	4.29749e-09	2.15095e-08
NCF1	368.635	1.06349	0.127874	8.31674	9.04182e-17	1.28834e-15
ARHGAP9	862.154	1.06421	0.1038	10.2525	1.15329e-24	4.01596e-23
LRRN3	65.4494	1.06446	0.130874	8.13346	4.17201e-16	5.33379e-15
CAND2	335.89	1.06463	0.152173	6.99616	2.63081e-12	2.09425e-11
IRS4	13.2209	1.06469	0.322238	3.30405	0.000952992	0.00210954
RGS18	160.338	1.06494	0.110756	9.61524	6.89478e-22	1.79347e-20
MS4A7	1569.85	1.06568	0.107692	9.89563	4.34847e-23	1.25848e-21
RETN	17.1186	1.06588	0.19635	5.4285	5.68289e-08	2.46536e-07
LEPR	985.235	1.06598	0.120261	8.86393	7.72431e-19	1.39588e-17
AOAH	675.34	1.06609	0.117578	9.06711	1.2222e-19	2.47672e-18
VWF	12072	1.06767	0.0930116	11.4789	1.68481e-30	1.14679e-28
CD72	318.565	1.06776	0.109016	9.79451	1.18868e-22	3.29375e-21
PLD4	383.127	1.06813	0.171402	6.23176	4.61224e-10	2.64689e-09
SHISA8	36.095	1.06837	0.196035	5.44988	5.04043e-08	2.2023e-07
IL5RA	26.4454	1.06988	0.142492	7.5084	5.98563e-14	5.8329e-13
AR	290.986	1.07005	0.155605	6.87673	6.12405e-12	4.63875e-11
CLEC9A	23.5458	1.0712	0.141025	7.59581	3.05882e-14	3.09446e-13
BMPER	117.874	1.07188	0.166216	6.44874	1.12782e-10	7.02323e-10
OLFML2B	3075.05	1.07224	0.120811	8.87539	6.96859e-19	1.27226e-17
FXYD6	1227.28	1.07331	0.136433	7.86695	3.63404e-15	4.10353e-14
SMOC2	5239.98	1.07392	0.166384	6.45451	1.08567e-10	6.77808e-10
AMPH	177.969	1.07393	0.119064	9.01979	1.88442e-19	3.70337e-18
WISP1	755.317	1.07394	0.117486	9.14094	6.19124e-20	1.2894e-18
CSRP1	26485.6	1.07676	0.130826	8.23052	1.86407e-16	2.5376e-15
GC	414.415	1.07689	0.290781	3.70343	0.000212708	0.000527986
MYOT	48.0584	1.07818	0.149231	7.22494	5.01334e-13	4.37351e-12
COL4A3	222.005	1.07856	0.16845	6.40284	1.52511e-10	9.35416e-10
PDILT	17.8628	1.08014	0.32939	3.27922	0.00104095	0.0022874
SFRP4	6224.13	1.08017	0.193332	5.58712	2.30864e-08	1.0552e-07
RGS4	553.113	1.0808	0.151391	7.13914	9.39157e-13	7.91136e-12
TTC28	1909.22	1.08113	0.0936661	11.5424	8.06842e-31	5.66966e-29
CD163L1	392.612	1.0815	0.127997	8.44943	2.92721e-17	4.3987e-16
KL	188.247	1.08184	0.135881	7.9617	1.69691e-15	1.99453e-14
NR4A3	1126.77	1.08267	0.139289	7.77287	7.67293e-15	8.29537e-14
DTNA	614.013	1.08321	0.170398	6.35692	2.05836e-10	1.2399e-09
RANBP3L	27.6843	1.08378	0.1616	6.70655	1.99281e-11	1.40286e-10
HSD11B1	246.606	1.08409	0.13094	8.27927	1.23935e-16	1.73182e-15
GYPE	15.5547	1.08456	0.138469	7.83251	4.78221e-15	5.30497e-14
LHCGR	8.07807	1.08595	0.221489	4.90296	9.44015e-07	3.42776e-06
SESN3	2682.71	1.08662	0.114993	9.4494	3.40773e-21	8.25931e-20
KLRC4	13.7579	1.08695	0.174053	6.24492	4.24011e-10	2.44916e-09
TBC1D10C	571.53	1.08699	0.12344	8.80576	1.29967e-18	2.27908e-17
PRRX1	2263.65	1.08723	0.12777	8.50929	1.74997e-17	2.69179e-16
GIMAP1	441.412	1.08789	0.0952289	11.424	3.17458e-30	2.06718e-28
BARX1	2182.86	1.08835	0.191915	5.67099	1.41975e-08	6.68307e-08
NCAM2	144.774	1.08871	0.167707	6.49173	8.4856e-11	5.39428e-10
SERPINF1	5828.66	1.08942	0.120043	9.07522	1.13453e-19	2.31105e-18
PPFIA2	58.7971	1.09135	0.13266	8.22664	1.92532e-16	2.61552e-15
CD53	3055.42	1.09214	0.110345	9.89754	4.2664e-23	1.23656e-21
CD52	1852.13	1.09227	0.140789	7.75824	8.61147e-15	9.2533e-14
TPO	84.8028	1.09265	0.194165	5.62741	1.8294e-08	8.47057e-08
TDRD6	190.29	1.09304	0.108635	10.0616	8.1674e-24	2.58484e-22
SIT1	304.972	1.09314	0.140917	7.75731	8.67519e-15	9.30863e-14
GGT5	2951.72	1.09365	0.104511	10.4644	1.2586e-25	4.9371e-24
ITPKB	3669.43	1.09518	0.107456	10.1919	2.15584e-24	7.29883e-23
TNMD	6.13056	1.09524	0.252996	4.32907	1.4974e-05	4.51416e-05
TSHB	2.37499	1.0953	0.25768	4.25063	2.13172e-05	6.25272e-05
HCLS1	2098.85	1.09558	0.0962969	11.3771	5.43629e-30	3.43682e-28
PLCL1	344.902	1.09582	0.0931237	11.7673	5.75142e-32	4.80145e-30
SAMSN1	916.835	1.09607	0.103403	10.6	2.98108e-26	1.25508e-24
LRRC55	60.3058	1.09616	0.143867	7.6193	2.55061e-14	2.6087e-13
CD1D	156.355	1.09739	0.102967	10.6577	1.60475e-26	7.02887e-25
SLFN12L	189.104	1.09766	0.111173	9.87345	5.42637e-23	1.55204e-21
IPCEF1	215.231	1.09876	0.108403	10.1359	3.82764e-24	1.26519e-22
GJC1	1027.97	1.09921	0.117716	9.3378	9.83604e-21	2.2526e-19
CLC	61.6337	1.10021	0.271648	4.05013	5.11894e-05	0.000140922
NRP2	4490.83	1.10048	0.112845	9.75213	1.8063e-22	4.93511e-21
ISM1	379.942	1.10073	0.173131	6.35783	2.04627e-10	1.23376e-09
SIGLEC14	203.96	1.10086	0.171788	6.40826	1.47185e-10	9.05023e-10
HGNC:24955	32.2588	1.10106	0.221456	4.9719	6.63008e-07	2.46561e-06
KCNIP1	46.1326	1.10297	0.172963	6.37693	1.80674e-10	1.09747e-09
POU2F2	1682.19	1.10384	0.110202	10.0165	1.28986e-23	3.97436e-22
SIGLEC1	1366.58	1.10402	0.128592	8.58542	9.0505e-18	1.45276e-16
RSPO2	127.269	1.10423	0.211288	5.22621	1.73021e-07	7.01967e-07
CLEC3B	265.937	1.10464	0.134721	8.19947	2.41458e-16	3.22191e-15
JAM3	1869.72	1.10471	0.105465	10.4747	1.12927e-25	4.44763e-24
TCF21	463.154	1.10479	0.114783	9.62504	6.26814e-22	1.63701e-20
CYTIP	1124.72	1.10488	0.109441	10.0957	5.77449e-24	1.85612e-22
GPR34	516.998	1.10563	0.10616	10.4148	2.12342e-25	8.05456e-24
RIMS1	128.528	1.10706	0.220103	5.02975	4.91113e-07	1.86181e-06
RFTN1	2462.06	1.10786	0.087012	12.7322	3.91545e-37	6.70951e-35
DLG2	185.769	1.10795	0.142241	7.78924	6.74113e-15	7.34365e-14
KLRC4-KLRK1	10.9404	1.10947	0.16384	6.77171	1.27268e-11	9.20468e-11
ASPN	4311.87	1.10963	0.147034	7.54676	4.46228e-14	4.41147e-13
WIPF1	5074.15	1.11113	0.0831711	13.3596	1.04175e-40	2.99274e-38
CLNK	79.6682	1.11239	0.135822	8.19011	2.60989e-16	3.4632e-15
HHIP	502.091	1.11265	0.180135	6.17676	6.54318e-10	3.68679e-09
SHE	530.995	1.11403	0.0921888	12.0842	1.2805e-33	1.30284e-31
PIK3R5	730.124	1.11408	0.0979963	11.3686	5.99561e-30	3.7782e-28
SPX	14.4532	1.11467	0.185169	6.01978	1.74659e-09	9.23652e-09
COL15A1	12290.8	1.11473	0.0998786	11.1608	6.34036e-29	3.60055e-27
TPM2	18749.1	1.115	0.16673	6.68746	2.27075e-11	1.58256e-10
ERG	924.167	1.11524	0.0816934	13.6516	1.97537e-42	6.89087e-40
FILIP1L	6702.17	1.11601	0.102093	10.9314	8.15935e-28	4.12935e-26
GIMAP6	1258.53	1.11667	0.0859946	12.9854	1.48155e-38	3.18046e-36
GCSAM	225.52	1.11735	0.105404	10.6006	2.95944e-26	1.24865e-24
ZFHX4	717.328	1.11745	0.155611	7.18108	6.91645e-13	5.93642e-12
ALPK2	165.633	1.11802	0.141412	7.90613	2.65513e-15	3.04569e-14
CFP	177.455	1.11803	0.111223	10.0522	8.9827e-24	2.82117e-22
CNTNAP1	1302.04	1.11849	0.11265	9.92881	3.11943e-23	9.21907e-22
SMAD9	991.62	1.11899	0.155254	7.2075	5.69892e-13	4.92603e-12
LCP1	9153.75	1.11968	0.109077	10.2651	1.01253e-24	3.54476e-23
EPHA6	30.2648	1.12061	0.235954	4.74927	2.04155e-06	7.01402e-06
GYPC	1487.47	1.1215	0.11056	10.1439	3.52839e-24	1.17623e-22
TAL1	138.488	1.1215	0.095154	11.7862	4.59772e-32	3.90506e-30
FBLN2	4134.41	1.12248	0.134257	8.36071	6.23401e-17	9.09494e-16
ETS1	6918.44	1.12282	0.0623931	17.9958	2.1008e-72	2.05196e-68
DGKI	155.827	1.12285	0.12591	8.91785	4.75439e-19	8.8623e-18
MKX	213.053	1.12379	0.17309	6.49249	8.44312e-11	5.36902e-10
LTBP1	7065.12	1.12388	0.110304	10.1889	2.22259e-24	7.51183e-23
CPA3	1124.26	1.12502	0.156267	7.19932	6.05154e-13	5.21929e-12
CLDN11	314.713	1.12544	0.160121	7.02868	2.08492e-12	1.68162e-11
CDH10	15.4684	1.12545	0.261148	4.30962	1.63537e-05	4.9036e-05
IGFBP5	38430	1.12546	0.116902	9.62741	6.12525e-22	1.60183e-20
ZNF135	132.048	1.12583	0.120031	9.37953	6.6266e-21	1.5559e-19
TTLL7	766.138	1.12698	0.159362	7.07182	1.5291e-12	1.25455e-11
JCHAIN	28363.9	1.12701	0.203442	5.53969	3.03016e-08	1.36204e-07
LAYN	508.748	1.1273	0.118103	9.54504	1.36061e-21	3.41638e-20
ADAMTS10	486.256	1.12739	0.0979635	11.5082	1.19906e-30	8.33584e-29
MYOM1	502.689	1.12773	0.153215	7.36049	1.83235e-13	1.68526e-12
FOXF1	2184.95	1.12799	0.121571	9.27843	1.72e-20	3.83563e-19
FCAR	57.5825	1.12846	0.166133	6.79253	1.10183e-11	8.04045e-11
CD163	2148.18	1.12878	0.126111	8.95066	3.53361e-19	6.68239e-18
ASXL3	86.7356	1.12885	0.155344	7.26676	3.6821e-13	3.26508e-12
RASAL3	1004.03	1.12885	0.106427	10.6069	2.76871e-26	1.17325e-24
ARHGAP31	2193.66	1.12902	0.0722419	15.6284	4.66445e-55	1.139e-51
GPM6B	409.339	1.12923	0.119015	9.48812	2.35238e-21	5.74421e-20
SLITRK5	145.488	1.1295	0.209658	5.38737	7.14979e-08	3.067e-07
SUCNR1	517.962	1.13006	0.16972	6.65839	2.7685e-11	1.89964e-10
HEG1	6043.16	1.13037	0.0794203	14.2328	5.73428e-46	4.14885e-43
ZNF366	204.455	1.13058	0.085301	13.2539	4.281e-40	1.14561e-37
KCNJ15	662.007	1.13081	0.188993	5.98333	2.18627e-09	1.14012e-08
TMEM155	17.2254	1.13095	0.150734	7.50292	6.24099e-14	6.06556e-13
PTGDR	52.0353	1.13176	0.129717	8.72485	2.66537e-18	4.5395e-17
NAIP	86.328	1.13192	0.106968	10.5819	3.61553e-26	1.49956e-24
TRIM55	12.6785	1.13343	0.19277	5.87969	4.11046e-09	2.06103e-08
B3GNT6	701.18	1.13352	0.277141	4.09003	4.31313e-05	0.000120165
SPIC	14.7795	1.13398	0.221235	5.12567	2.96484e-07	1.16325e-06
CCDC136	418.237	1.13565	0.170735	6.65155	2.90021e-11	1.98374e-10
EVC	1300.89	1.13608	0.115077	9.8724	5.48364e-23	1.56612e-21
GLI1	357.102	1.13623	0.129073	8.80302	1.33177e-18	2.33329e-17
CRYAB	1612.07	1.13635	0.165141	6.8811	5.93924e-12	4.50925e-11
LHFPL6	2007.63	1.13655	0.101086	11.2434	2.49608e-29	1.4821e-27
CDON	769.294	1.13662	0.132574	8.57347	1.00417e-17	1.60134e-16
SLAMF1	244.45	1.13678	0.109294	10.4011	2.45143e-25	9.20938e-24
VIPR2	163.194	1.1377	0.191456	5.94236	2.80953e-09	1.44242e-08
SYNE3	776.103	1.13807	0.093304	12.1974	3.20832e-34	3.42483e-32
CYSLTR2	91.9523	1.14039	0.115135	9.90483	3.96655e-23	1.15652e-21
RHOJ	1051.41	1.14052	0.0909647	12.538	4.62531e-36	6.693e-34
CLEC2D	617.855	1.14075	0.106775	10.6836	1.21446e-26	5.43635e-25
FEV	59.3047	1.1408	0.263696	4.32619	1.51707e-05	4.56783e-05
SELE	587.204	1.14089	0.156876	7.27251	3.52873e-13	3.13763e-12
TGFB3	1035.68	1.14212	0.114029	10.0161	1.29558e-23	3.98569e-22
TAGLN3	19.7809	1.14236	0.246458	4.63512	3.56727e-06	1.18113e-05
ZNF423	801.85	1.14261	0.12456	9.17315	4.59391e-20	9.73342e-19
CD300E	193.663	1.14384	0.163331	7.00324	2.50104e-12	1.99909e-11
MILR1	260.328	1.14428	0.0974203	11.7458	7.41911e-32	6.06411e-30
BCL2	900.579	1.14528	0.0912046	12.5572	3.62744e-36	5.36834e-34
NCR3	47.9261	1.14583	0.150412	7.61796	2.57715e-14	2.63309e-13
RAB44	27.5209	1.14618	0.141403	8.1058	5.23978e-16	6.6209e-15
FAXDC2	1161.68	1.147	0.130923	8.7609	1.93693e-18	3.34258e-17
DRD5	5.40092	1.14719	0.214698	5.34327	9.12844e-08	3.849e-07
ECM2	763.39	1.14731	0.0911538	12.5865	2.50476e-36	3.8227e-34
AC092042.3	6.97542	1.14753	0.18147	6.32351	2.55689e-10	1.5219e-09
SSPN	1820.74	1.1478	0.115511	9.93664	2.88387e-23	8.56175e-22
ROR2	1173.29	1.1485	0.143269	8.01638	1.08904e-15	1.31811e-14
ANKRD55	27.9817	1.14882	0.133856	8.58256	9.27849e-18	1.48692e-16
PDE4B	1547.72	1.14933	0.0989558	11.6146	3.47591e-31	2.58182e-29
SP140	454.824	1.14955	0.116872	9.83594	7.88315e-23	2.22861e-21
PLA2G4C	537.096	1.15029	0.111435	10.3225	5.57477e-25	2.02046e-23
CD40LG	135.892	1.15089	0.133324	8.63224	6.01632e-18	9.893e-17
SH2D1A	213.233	1.15108	0.132034	8.71803	2.83074e-18	4.81274e-17
ZMAT1	301.861	1.15131	0.131688	8.74273	2.27538e-18	3.90938e-17
LYPD8	109.549	1.15132	0.274672	4.19162	2.76966e-05	7.98368e-05
ZCCHC18	35.7564	1.15138	0.104398	11.0288	2.77652e-28	1.45805e-26
CAMK4	368.349	1.15162	0.102211	11.2671	1.90722e-29	1.16795e-27
HDC	115.151	1.15172	0.145299	7.92657	2.25286e-15	2.60412e-14
C10ORF142	1.97407	1.15193	0.198417	5.8056	6.41369e-09	3.13081e-08
COL21A1	166.512	1.15351	0.150203	7.67966	1.59506e-14	1.66184e-13
TRPC1	247.394	1.15366	0.111046	10.389	2.78242e-25	1.04127e-23
TLR8	300.134	1.1537	0.145465	7.93112	2.1718e-15	2.51505e-14
KANK2	6625.94	1.15375	0.105064	10.9814	4.69628e-28	2.42703e-26
TCEAL5	12.4722	1.15385	0.221562	5.20779	1.91101e-07	7.71156e-07
NLGN1	119.915	1.15455	0.194376	5.93976	2.85438e-09	1.46353e-08
C10ORF128	374.612	1.15476	0.0897175	12.8711	6.5496e-38	1.1973e-35
FAM124B	120.672	1.15488	0.109205	10.5753	3.87944e-26	1.60222e-24
CD84	1526.59	1.15549	0.108195	10.6797	1.26665e-26	5.64932e-25
PCDHGA3	36.9166	1.15578	0.141723	8.15521	3.48585e-16	4.51865e-15
NALCN	158.71	1.15621	0.162807	7.10168	1.23245e-12	1.02364e-11
GNG2	1249.46	1.15621	0.0842669	13.7208	7.61883e-43	2.91831e-40
SCHIP1	73.7352	1.15662	0.114155	10.1321	3.98188e-24	1.31174e-22
TAAR1	15.2186	1.15664	0.30421	3.80212	0.000143464	0.000367549
TENM2	243.528	1.15675	0.209485	5.52187	3.35419e-08	1.49803e-07
ARHGAP25	922.179	1.15748	0.0965624	11.9868	4.16469e-33	3.94938e-31
CAVIN2	1476.45	1.15752	0.143586	8.06149	7.53714e-16	9.31297e-15
FGF5	32.0702	1.15885	0.215712	5.37219	7.77859e-08	3.31417e-07
WNT9A	360.612	1.15939	0.164206	7.06061	1.65771e-12	1.35205e-11
RASA4B	8.80421	1.15954	0.166882	6.94829	3.69744e-12	2.88456e-11
FOLR2	668.807	1.1597	0.13544	8.56251	1.10439e-17	1.74832e-16
CHIA	7.80588	1.15984	0.365903	3.16979	0.00152547	0.00325791
ATP2B4	12613.2	1.1615	0.109602	10.5974	3.06441e-26	1.28738e-24
CPZ	77.0214	1.16171	0.138349	8.39696	4.582e-17	6.78101e-16
FBLN5	3264.85	1.16258	0.11375	10.2206	1.60401e-24	5.52633e-23
SFMBT2	744.79	1.16268	0.0863457	13.4654	2.49863e-41	7.87271e-39
LRCH2	216.781	1.16329	0.111185	10.4627	1.28117e-25	5.00552e-24
MS4A4E	23.5592	1.16373	0.132807	8.7626	1.90796e-18	3.29548e-17
VIT	69.6512	1.16571	0.173967	6.70073	2.07376e-11	1.45618e-10
PLXDC2	5135.45	1.16703	0.108501	10.756	5.55506e-27	2.53547e-25
THEMIS	237.754	1.16743	0.134706	8.6665	4.4562e-18	7.42129e-17
ANKS1B	89.8973	1.16798	0.166267	7.02472	2.14498e-12	1.72793e-11
C8ORF46	46.7322	1.16799	0.195334	5.97946	2.23884e-09	1.16691e-08
CRTAM	92.9635	1.16805	0.144687	8.07296	6.86147e-16	8.53207e-15
FBXO32	5468.04	1.1682	0.128887	9.06376	1.26026e-19	2.5512e-18
ZNF521	676.833	1.1687	0.0955813	12.2273	2.22184e-34	2.41131e-32
S1PR3	2225.42	1.16951	0.112719	10.3755	3.20557e-25	1.19505e-23
CPXM1	1205.47	1.16961	0.127032	9.20717	3.34844e-20	7.21985e-19
APLNR	2812.27	1.17063	0.107223	10.9177	9.48216e-28	4.73744e-26
MS4A2	199.442	1.17174	0.147929	7.92093	2.35745e-15	2.72019e-14
SLC26A3	813.705	1.17174	0.289796	4.04333	5.26971e-05	0.000144808
MRGPRD	3.42614	1.17198	0.263829	4.44222	8.90365e-06	2.76611e-05
FBLN1	13060	1.17294	0.155762	7.53033	5.06133e-14	4.9735e-13
NUDT10	33.0363	1.17344	0.176433	6.6509	2.91315e-11	1.9919e-10
ITPR1	1871.58	1.17399	0.0890165	13.1885	1.02243e-39	2.46581e-37
GIMAP8	718.017	1.17402	0.0825499	14.2219	6.7029e-46	4.67647e-43
IGLL1	54.8608	1.17526	0.19866	5.91594	3.29976e-09	1.67771e-08
SIGLEC10	874.986	1.17545	0.124442	9.44572	3.52977e-21	8.53393e-20
CXCL12	2966.3	1.17605	0.132599	8.86925	7.36404e-19	1.34069e-17
TNFAIP8L3	205.995	1.17636	0.12934	9.09507	9.45247e-20	1.93964e-18
FGD2	732.878	1.17645	0.098018	12.0024	3.45331e-33	3.35623e-31
SLC8A2	178.423	1.17688	0.22665	5.1925	2.07485e-07	8.32456e-07
INA	52.1914	1.17806	0.177964	6.61963	3.60097e-11	2.42068e-10
[truncated: 720 more rows]

## Sheet:  Table S8
Supplementary table 8: Compare Clinical data in Cluster 1 & 2 with Chi-Square Test
[truncated: 28 more rows]

[truncated: 8 more sheets: Table S9, Table S10,  Table S11,  Table S12,  Table S13,  Table S14,  Table S15,  Table S16]
